# Supplementary material for: Crystal structure and supra­molecular features of bis­{ethyl 2-[1-methyl-3-(pyridin-2-yl)-1H-1,2,4-triazol-5-yl]acetate}­tri­nitratolanthanum(III)
Source: Acta Crystallogr E Crystallogr Commun. 2025 Jun 24;81(Pt 7):632–5. doi: 10.1107/S2056989025005419 (PMC12230605; doi:10.1107/S2056989025005419)
Supplement: Supplementary file 1 [file e-81-00632-sup1.cif]

##############################################################################
#                                                                            #
# This CIF contains the data in a paper accepted for publication in          #
# Acta Crystallographica Section E. It conforms to the requirements of       #
# Notes for Authors for Acta Crystallographica Section E, and has been       #
# peer reviewed under the auspices of the IUCr Commission on Journals.       #
#                                                                            #
# Full details of the Crystallographic Information File format               #
# are given in the paper "The Crystallographic Information File (CIF):       #
# a New Standard Archive File for Crystallography" by S. R. Hall, F. H.      #
# Allen and I. D. Brown [Acta Cryst. (1991), A47, 655-685].                  #
#                                                                            #
# The current version of the core CIF dictionary is obtainable from          #
# ftp://ftp.iucr.org/pub/cif_core.dic.                                       #
#                                                                            #
# Software is freely available for graphical display of the structure(s)     #
# in this CIF. For information consult the CIF software page                 #
# http://www.iucr.org/resources/cif/software.                                #
#                                                                            #
# This file may be used for bona fide research purposes within the           #
# scientific community so long as proper attribution is given to the journal # 
# article from which it was obtained.                                        #
#                                                                            #
##############################################################################
data_I
_audit_creation_method
;
Olex2 1.5
(compiled 2024.02.16 svn.r378c4104 for OlexSys, GUI svn.r6928)
;
_journal_date_recd_electronic     2025-04-10
_journal_date_accepted     2025-06-17
_journal_name_full     'Acta Crystallographica, Section E'
_journal_year     2025
_journal_volume     81
_journal_issue      1
_journal_page_first     0
_journal_page_last     0
_journal_paper_category     GM
_journal_paper_doi     10.1107/S2056989025005419
_journal_coeditor_code     OO2010
_publ_contact_author_name     'Serhii Smola'
_publ_contact_author_address
;
A.V. Bogatsky Physico-Chemical Institute of the National Academy of Sciences of
Ukraine, 86 Lyustdorfska doroga, Odessa,
Ukraine
;
_publ_contact_author_email     'sssmola@gmail.com'
_publ_contact_author_fax     ?
_publ_contact_author_phone     ?
_publ_section_title
;\
Crystal structure and supramolecular features of bis{ethyl
2-[1-methyl-3-(pyridin-2-yl)-1<i>H</i>-1,2,4-triazol-5-yl]acetate}\
trinitratolanthanum(III)
;
_publ_section_title_footnote     .
loop_
    _publ_author_name
    _publ_author_footnote
    _publ_author_address
    'Halushchenko, Valeriia' .
;\
A. V. Bogatsky Physico-Chemical Institute of the National Academy of Sciences \
of Ukraine, 86 Lyustdorfska doroga, Odessa,
Ukraine
;
    'Korovin, Oleksandr' .
;\
A. V. Bogatsky Physico-Chemical Institute of the National Academy of Sciences \
of Ukraine, 86 Lyustdorfska doroga, Odessa,
Ukraine
;
    'Rusakova, Natalya' .
;\
A. V. Bogatsky Physico-Chemical Institute of the National Academy of Sciences \
of Ukraine, 86 Lyustdorfska doroga, Odessa,
Ukraine
;
    'Dyakonenko, Viktoriya' .
;
SSI "Institute for Single Crystals", National Academy of Sciences of Ukraine,
Nauky ave. 60, 61001 Kharkiv,
Ukraine
V. I. Vernadskii Institute of General and Inorganic Chemistry,
National Academy of Sciences of Ukraine, Akad. Palladin Ave 32/34, Kyiv 03142,
Ukraine
;
    'Khomenko, Dmytro' .
;
Department of Chemistry, Taras Shevchenko National University of Kyiv,
Volodymyrska str. 64/13, 01601 Kyiv,
Ukraine
Enamine Ltd. (www.enamine.net), Winston Churchill str. 78, 02094 Kyiv,
Ukraine
;
    'Lampeka, Rostyslav' .
;
Department of Chemistry, Taras Shevchenko National University of Kyiv,
Volodymyrska str. 64/13, 01601 Kyiv,
Ukraine
;
    'Smola, Serhii' .
;\
A. V. Bogatsky Physico-Chemical Institute of the National Academy of Sciences \
of Ukraine, 86 Lyustdorfska doroga, Odessa,
Ukraine
;
_publ_section_synopsis
;
The crystal structure of a mononuclear 12-coordinate lanthanum(III) complex with
pyridinyl-1,2,4-triazole derivative is reported and discussed.
;
_chemical_name_systematic
;\
Bis{ethyl
2-[1-methyl-3-(pyridin-2-yl)-1<i>H</i>-1,2,4-triazol-5-yl]acetate}\
trinitratolanthanum(III)
;
_chemical_name_common     ?
_chemical_formula_moiety     'C24 H28 La N11 O13'
_chemical_formula_sum     'C24 H28 La N11 O13'
_chemical_formula_iupac     '[La (N O3)3 (C12 H14 N4 O2)2]'
_chemical_formula_weight     817.48
_chemical_melting_point     ?
_space_group_crystal_system     monoclinic
_space_group_name_H-M_alt     'C 1 2/c 1'
_space_group_name_Hall     '-C 2yc'
loop_
    _space_group_symop_operation_xyz
    'x, y, z'
    '-x, y, -z+1/2'
    'x+1/2, y+1/2, z'
    '-x+1/2, y+1/2, -z+1/2'
    '-x, -y, -z'
    'x, -y, z-1/2'
    '-x+1/2, -y+1/2, -z'
    'x+1/2, -y+1/2, z-1/2'
_cell_length_a     20.9094(15)
_cell_length_b     9.0361(5)
_cell_length_c     19.3753(13)
_cell_angle_alpha     90
_cell_angle_beta     122.360(8)
_cell_angle_gamma     90
_cell_volume     3092.2(4)
_cell_formula_units_Z     4
_cell_measurement_reflns_used     6040
_cell_measurement_theta_min     2.31
_cell_measurement_theta_max     29.51
_cell_measurement_temperature     296.15
_exptl_crystal_description     block
_exptl_crystal_colour     colourless
_exptl_crystal_size_max     0.203
_exptl_crystal_size_mid     0.1
_exptl_crystal_size_min     0.08
_exptl_crystal_density_diffrn     1.756
_exptl_crystal_density_meas     .
_exptl_crystal_density_method     ?
_exptl_crystal_F_000     1640
_exptl_absorpt_coefficient_mu     1.466
_exptl_absorpt_correction_type     multi-scan
_exptl_absorpt_process_details
;
(SADABS; Krause <i>et al.</i>,  2015)
;
_exptl_absorpt_correction_T_min     0.6310
_exptl_absorpt_correction_T_max     0.7460
_diffrn_ambient_temperature     296.15
_diffrn_source     ?
_diffrn_source_power     1.75
_diffrn_source_voltage     50.0
_diffrn_source_current     35.0
_diffrn_radiation_type     MoK\a
_diffrn_radiation_wavelength     0.71073
_diffrn_radiation_monochromator     'graphite'
_diffrn_measurement_device_type     'Bruker APEXII CCD'
_diffrn_measurement_method     '\f and \w scans'
_diffrn_detector_area_resol_mean     ?
_diffrn_reflns_number     25399
_diffrn_reflns_av_R_equivalents     0.0658
_diffrn_reflns_av_unetI/netI     0.0448
_diffrn_reflns_theta_min     2.306
_diffrn_reflns_theta_max     27.490
_diffrn_reflns_theta_full     25.242
_diffrn_measured_fraction_theta_max     1.000
_diffrn_measured_fraction_theta_full     1.000
_diffrn_reflns_limit_h_min     -27
_diffrn_reflns_limit_h_max     27
_diffrn_reflns_limit_k_min     -11
_diffrn_reflns_limit_k_max     11
_diffrn_reflns_limit_l_min     -25
_diffrn_reflns_limit_l_max     23
_diffrn_standards_number     0
_refine_special_details     ?
_reflns_number_total     3551
_reflns_number_gt     3079
_reflns_threshold_expression     'I > 2\s(I)'
_refine_ls_structure_factor_coef     Fsqd
_refine_ls_matrix_type     full
_refine_ls_R_factor_all     0.0461
_refine_ls_R_factor_gt     0.0346
_refine_ls_wR_factor_gt     0.0594
_refine_ls_wR_factor_ref     0.0617
_refine_ls_goodness_of_fit_ref     1.025
_refine_ls_restrained_S_all     1.031
_refine_ls_number_reflns     3551
_refine_ls_number_parameters     244
_refine_ls_number_restraints     4
_refine_ls_hydrogen_treatment     constr
_refine_ls_weighting_scheme     calc
_refine_ls_weighting_details
              'w=1/[\s^2^(Fo^2^)+(0.0207P)^2^+5.1659P] where P=(Fo^2^+2Fc^2^)/3'
_atom_sites_solution_hydrogens     geom
_atom_sites_solution_primary     dual
_atom_sites_solution_secondary     ?
_refine_ls_shift/su_max     0.001
_refine_ls_shift/su_mean     0.000
_refine_diff_density_max     0.569
_refine_diff_density_min     -0.844
_refine_ls_extinction_method     none
_refine_ls_extinction_coef     .
loop_
    _atom_type_symbol
    _atom_type_description
    _atom_type_scat_dispersion_real
    _atom_type_scat_dispersion_imag
    _atom_type_scat_source
    'C' 'C' 0.0033 0.0016
                         'International Tables Vol C Tables 4.2.6.8 and 6.1.1.4'
    'H' 'H' 0.0000 0.0000
                         'International Tables Vol C Tables 4.2.6.8 and 6.1.1.4'
    'La' 'La' -0.2871 2.4523
                         'International Tables Vol C Tables 4.2.6.8 and 6.1.1.4'
    'N' 'N' 0.0061 0.0033
                         'International Tables Vol C Tables 4.2.6.8 and 6.1.1.4'
    'O' 'O' 0.0106 0.0060
                         'International Tables Vol C Tables 4.2.6.8 and 6.1.1.4'
_computing_data_collection
;
APEX2 (Bruker, 2014)
;
_computing_cell_refinement
;
SAINT (Bruker, 2014)
;
_computing_data_reduction
;
SAINT (Bruker, 2014)
;
_computing_structure_solution
;
<i>SHELXT2018/2</i> (Sheldrick, 2015a)
;
_computing_structure_refinement
;
<i>SHELXL2019/3</i> (Sheldrick, 2015b)
;
_computing_molecular_graphics
;
Olex2 1.5 (Dolomanov <i>et al.</i>,  2009)
;
_computing_publication_material
;
Olex2 1.5 (Dolomanov <i>et al.</i>,  2009)
;
loop_
    _atom_site_type_symbol
    _atom_site_label
    _atom_site_fract_x
    _atom_site_fract_y
    _atom_site_fract_z
    _atom_site_U_iso_or_equiv
    _atom_site_adp_type
    _atom_site_calc_flag
    _atom_site_occupancy
    _atom_site_disorder_assembly
    _atom_site_disorder_group
    La La1 0.500000 0.70697(3) 0.750000 0.02422(8) Uani d 1 . .
    O O1 0.49470(11) 0.9461(2) 0.83001(13) 0.0342(5) Uani d 1 . .
    O O2 0.47068(12) 1.1356(3) 0.88686(13) 0.0490(6) Uani d 1 . .
    O O3 0.41282(12) 0.6737(2) 0.81036(13) 0.0420(6) Uani d 1 . .
    O O4 0.36568(13) 0.5606(3) 0.69543(14) 0.0450(6) Uani d 1 . .
    O O5 0.30520(15) 0.5608(4) 0.75756(18) 0.0757(9) Uani d 1 . .
    O O6 0.48997(14) 0.4392(2) 0.68942(13) 0.0446(6) Uani d 1 . .
    O O7 0.500000 0.2329(4) 0.750000 0.1035(19) Uani d 1 . .
    N N1 0.37318(13) 0.8792(3) 0.66653(14) 0.0302(6) Uani d 1 . .
    N N2 0.30215(14) 1.0757(3) 0.62102(17) 0.0396(7) Uani d 1 . .
    N N3 0.29540(14) 1.0126(3) 0.55397(16) 0.0385(6) Uani d 1 . .
    N N4 0.40813(13) 0.6946(3) 0.57673(14) 0.0306(5) Uani d 1 . .
    N N5 0.35979(15) 0.5972(3) 0.75405(17) 0.0415(7) Uani d 1 . .
    N N6 0.500000 0.3676(4) 0.750000 0.0504(11) Uani d 1 . .
    C C1 0.45126(17) 1.0320(3) 0.83070(18) 0.0335(7) Uani d 1 . .
    C C2 0.36730(18) 1.0331(4) 0.7704(2) 0.0453(9) Uani d 1 . .
    H H2A 0.343480 0.962493 0.787535 0.054 Uiso calc 1 . .
    H H2B 0.347431 1.130488 0.769625 0.054 Uiso calc 1 . .
    C C3 0.34823(16) 0.9948(3) 0.68711(19) 0.0330(7) Uani d 1 . .
    C C4 0.2648(2) 1.2166(5) 0.6141(3) 0.0697(12) Uani d 1 . .
    H H4A 0.300776 1.295679 0.631030 0.105 Uiso calc 1 . .
    H H4B 0.244539 1.214648 0.648449 0.105 Uiso calc 1 . .
    H H4C 0.224384 1.231862 0.558420 0.105 Uiso calc 1 . .
    C C5 0.33897(15) 0.8949(3) 0.58451(17) 0.0288(6) Uani d 1 . .
    C C6 0.35208(15) 0.7916(3) 0.53514(17) 0.0312(6) Uani d 1 . .
    C C7 0.30868(17) 0.7975(4) 0.45033(18) 0.0396(7) Uani d 1 . .
    H H7 0.269901 0.866415 0.423460 0.048 Uiso calc 1 . .
    C C8 0.32411(19) 0.6997(4) 0.40704(19) 0.0447(8) Uani d 1 . .
    H H8 0.296155 0.701751 0.350232 0.054 Uiso calc 1 . .
    C C9 0.3815(2) 0.5987(4) 0.4488(2) 0.0460(9) Uani d 1 . .
    H H9 0.392798 0.530563 0.420863 0.055 Uiso calc 1 . .
    C C10 0.42195(19) 0.6004(4) 0.53292(19) 0.0411(8) Uani d 1 . .
    H H10 0.461029 0.532385 0.560819 0.049 Uiso calc 1 . .
    C C11A 0.5493(3) 1.1248(13) 0.9524(5) 0.047(3) Uani d 0.5 A 1
    H H11A 0.581712 1.165465 0.935363 0.057 Uiso calc 0.5 A 1
    H H11B 0.563293 1.022301 0.968023 0.057 Uiso calc 0.5 A 1
    C C11B 0.5489(3) 1.1767(13) 0.9403(5) 0.053(4) Uani d 0.5 A 2
    H H11C 0.554468 1.283395 0.940967 0.063 Uiso calc 0.5 A 2
    H H11D 0.579518 1.132313 0.921904 0.063 Uiso calc 0.5 A 2
    C C12A 0.5574(5) 1.2123(9) 1.0228(5) 0.0440(19) Uani d 0.5 A 1
    H H12A 0.541187 1.312379 1.005664 0.066 Uiso calc 0.5 A 1
    H H12B 0.609401 1.212011 1.067173 0.066 Uiso calc 0.5 A 1
    H H12C 0.526652 1.168387 1.040412 0.066 Uiso calc 0.5 A 1
    C C12B 0.5734(5) 1.1211(11) 1.0242(6) 0.068(3) Uani d 0.5 A 2
    H H12D 0.565756 1.016096 1.022133 0.102 Uiso calc 0.5 A 2
    H H12E 0.544112 1.168907 1.042468 0.102 Uiso calc 0.5 A 2
    H H12F 0.626122 1.142940 1.061360 0.102 Uiso calc 0.5 A 2
loop_
    _atom_site_aniso_label
    _atom_site_aniso_U_11
    _atom_site_aniso_U_22
    _atom_site_aniso_U_33
    _atom_site_aniso_U_12
    _atom_site_aniso_U_13
    _atom_site_aniso_U_23
    La1 0.02401(12) 0.02188(12) 0.02192(12) 0.000 0.00906(10) 0.000
    O1 0.0289(11) 0.0289(11) 0.0396(13) 0.0067(9) 0.0150(10) 0.0011(9)
    O2 0.0382(13) 0.0619(16) 0.0406(14) 0.0085(12) 0.0169(12) -0.0151(12)
    O3 0.0405(13) 0.0439(14) 0.0374(13) -0.0049(10) 0.0180(11) -0.0037(10)
    O4 0.0427(14) 0.0476(15) 0.0392(14) -0.0067(11) 0.0184(12) -0.0029(11)
    O5 0.0450(16) 0.116(3) 0.072(2) -0.0192(16) 0.0356(15) 0.0128(18)
    O6 0.0654(16) 0.0292(12) 0.0372(13) -0.0023(11) 0.0261(12) 0.0024(10)
    O7 0.228(6) 0.024(2) 0.098(4) 0.000 0.113(4) 0.000
    N1 0.0252(12) 0.0337(14) 0.0289(14) 0.0029(11) 0.0126(11) 0.0011(11)
    N2 0.0308(14) 0.0368(15) 0.0445(17) 0.0100(12) 0.0157(13) 0.0054(13)
    N3 0.0347(15) 0.0401(16) 0.0342(15) 0.0074(12) 0.0141(13) 0.0072(12)
    N4 0.0318(13) 0.0277(13) 0.0273(12) -0.0014(11) 0.0126(11) 0.0007(11)
    N5 0.0320(15) 0.0463(17) 0.0420(17) -0.0012(13) 0.0170(14) 0.0116(14)
    N6 0.081(3) 0.022(2) 0.057(3) 0.000 0.042(3) 0.000
    C1 0.0336(17) 0.0358(17) 0.0283(16) 0.0057(14) 0.0146(14) 0.0017(14)
    C2 0.0339(18) 0.057(2) 0.040(2) 0.0081(17) 0.0167(16) -0.0074(17)
    C3 0.0202(15) 0.0351(17) 0.0351(18) 0.0018(13) 0.0091(14) 0.0015(14)
    C4 0.076(3) 0.058(3) 0.069(3) 0.041(2) 0.035(2) 0.014(2)
    C5 0.0207(14) 0.0300(15) 0.0293(16) -0.0024(12) 0.0092(13) 0.0045(13)
    C6 0.0248(14) 0.0337(15) 0.0291(15) -0.0082(14) 0.0104(12) 0.0019(15)
    C7 0.0315(16) 0.0482(19) 0.0288(16) -0.0036(16) 0.0092(14) 0.0068(16)
    C8 0.0438(19) 0.057(2) 0.0254(16) -0.0148(19) 0.0135(15) -0.0045(17)
    C9 0.054(2) 0.049(2) 0.0366(19) -0.0063(18) 0.0252(18) -0.0093(17)
    C10 0.046(2) 0.0388(18) 0.0320(18) 0.0020(16) 0.0165(16) -0.0023(15)
    C11A 0.029(5) 0.070(9) 0.030(5) 0.006(4) 0.008(4) -0.021(5)
    C11B 0.049(6) 0.045(7) 0.058(7) -0.010(4) 0.025(5) -0.011(5)
    C12A 0.050(5) 0.045(4) 0.038(4) -0.003(4) 0.024(4) -0.014(4)
    C12B 0.057(6) 0.082(7) 0.053(6) -0.027(6) 0.022(5) 0.001(6)
_geom_special_details
;
 All esds (except the esd in the dihedral angle between two l.s. planes)
 are estimated using the full covariance matrix.  The cell esds are taken
 into account individually in the estimation of esds in distances, angles
 and torsion angles; correlations between esds in cell parameters are only
 used when they are defined by crystal symmetry.  An approximate (isotropic)
 treatment of cell esds is used for estimating esds involving l.s. planes.
;
loop_
    _geom_bond_atom_site_label_1
    _geom_bond_atom_site_label_2
    _geom_bond_site_symmetry_2
    _geom_bond_distance
    _geom_bond_publ_flag
    La1 O1 2_656 2.696(2) y
    La1 O1 . 2.696(2) y
    La1 O3 . 2.658(2) y
    La1 O3 2_656 2.658(2) y
    La1 O4 . 2.752(2) y
    La1 O4 2_656 2.752(2) y
    La1 O6 2_656 2.648(2) y
    La1 O6 . 2.648(2) y
    La1 N1 2_656 2.735(2) y
    La1 N1 . 2.735(2) y
    La1 N4 2_656 2.841(2) y
    La1 N4 . 2.841(2) y
    O1 C1 . 1.200(3) ?
    O2 C1 . 1.323(4) ?
    O2 C11A . 1.446(5) ?
    O2 C11B . 1.440(5) ?
    O3 N5 . 1.266(3) ?
    O4 N5 . 1.251(3) ?
    O5 N5 . 1.224(3) ?
    O6 N6 . 1.256(3) ?
    O7 N6 . 1.217(5) ?
    N1 C3 . 1.321(4) ?
    N1 C5 . 1.357(3) ?
    N2 N3 . 1.355(4) ?
    N2 C3 . 1.335(4) ?
    N2 C4 . 1.462(4) ?
    N3 C5 . 1.317(4) ?
    N4 C6 . 1.334(4) ?
    N4 C10 . 1.339(4) ?
    C1 C2 . 1.500(4) ?
    C2 H2A . 0.9700 ?
    C2 H2B . 0.9700 ?
    C2 C3 . 1.482(4) ?
    C4 H4A . 0.9600 ?
    C4 H4B . 0.9600 ?
    C4 H4C . 0.9600 ?
    C5 C6 . 1.464(4) ?
    C6 C7 . 1.389(4) ?
    C7 H7 . 0.9300 ?
    C7 C8 . 1.370(5) ?
    C8 H8 . 0.9300 ?
    C8 C9 . 1.375(5) ?
    C9 H9 . 0.9300 ?
    C9 C10 . 1.377(4) ?
    C10 H10 . 0.9300 ?
    C11A H11A . 0.9700 ?
    C11A H11B . 0.9700 ?
    C11A C12A . 1.506(5) ?
    C11B H11C . 0.9700 ?
    C11B H11D . 0.9700 ?
    C11B C12B . 1.505(5) ?
    C12A H12A . 0.9600 ?
    C12A H12B . 0.9600 ?
    C12A H12C . 0.9600 ?
    C12B H12D . 0.9600 ?
    C12B H12E . 0.9600 ?
    C12B H12F . 0.9600 ?
loop_
    _geom_angle_atom_site_label_1
    _geom_angle_atom_site_label_2
    _geom_angle_atom_site_label_3
    _geom_angle_site_symmetry_1
    _geom_angle_site_symmetry_3
    _geom_angle
    _geom_angle_publ_flag
    O1 La1 O1 . 2_656 73.45(9) ?
    O1 La1 O4 2_656 . 120.78(6) ?
    O1 La1 O4 2_656 2_656 104.97(7) ?
    O1 La1 O4 . . 104.97(7) ?
    O1 La1 O4 . 2_656 120.78(6) ?
    O1 La1 N1 2_656 . 61.91(7) ?
    O1 La1 N1 2_656 2_656 63.81(7) ?
    O1 La1 N1 . 2_656 61.91(7) ?
    O1 La1 N1 . . 63.81(7) ?
    O1 La1 N4 2_656 2_656 120.07(7) ?
    O1 La1 N4 . . 120.07(7) ?
    O1 La1 N4 2_656 . 64.01(7) ?
    O1 La1 N4 . 2_656 64.01(7) ?
    O3 La1 O1 . . 65.72(6) ?
    O3 La1 O1 2_656 2_656 65.72(6) ?
    O3 La1 O1 2_656 . 126.35(6) ?
    O3 La1 O1 . 2_656 126.35(6) ?
    O3 La1 O3 . 2_656 167.00(9) ?
    O3 La1 O4 2_656 . 125.16(7) ?
    O3 La1 O4 2_656 2_656 46.80(7) ?
    O3 La1 O4 . . 46.80(7) ?
    O3 La1 O4 . 2_656 125.16(7) ?
    O3 La1 N1 . 2_656 118.72(7) ?
    O3 La1 N1 2_656 2_656 69.40(7) ?
    O3 La1 N1 2_656 . 118.72(7) ?
    O3 La1 N1 . . 69.40(7) ?
    O3 La1 N4 . 2_656 70.42(7) ?
    O3 La1 N4 . . 109.05(7) ?
    O3 La1 N4 2_656 2_656 109.05(7) ?
    O3 La1 N4 2_656 . 70.41(7) ?
    O4 La1 O4 . 2_656 122.58(10) ?
    O4 La1 N4 . . 67.77(7) ?
    O4 La1 N4 2_656 2_656 67.76(7) ?
    O4 La1 N4 . 2_656 109.92(7) ?
    O4 La1 N4 2_656 . 109.92(7) ?
    O6 La1 O1 . 2_656 119.69(7) ?
    O6 La1 O1 2_656 2_656 165.76(6) ?
    O6 La1 O1 . . 165.77(6) ?
    O6 La1 O1 2_656 . 119.70(7) ?
    O6 La1 O3 . . 100.45(7) ?
    O6 La1 O3 2_656 2_656 100.45(7) ?
    O6 La1 O3 2_656 . 67.16(7) ?
    O6 La1 O3 . 2_656 67.16(7) ?
    O6 La1 O4 . . 64.43(7) ?
    O6 La1 O4 . 2_656 63.50(7) ?
    O6 La1 O4 2_656 . 63.50(7) ?
    O6 La1 O4 2_656 2_656 64.43(7) ?
    O6 La1 O6 2_656 . 47.95(9) ?
    O6 La1 N1 2_656 . 127.14(7) ?
    O6 La1 N1 . . 115.86(7) ?
    O6 La1 N1 2_656 2_656 115.86(7) ?
    O6 La1 N1 . 2_656 127.14(7) ?
    O6 La1 N4 2_656 . 109.33(7) ?
    O6 La1 N4 2_656 2_656 66.26(7) ?
    O6 La1 N4 . . 66.25(7) ?
    O6 La1 N4 . 2_656 109.33(7) ?
    N1 La1 O4 . 2_656 165.39(7) ?
    N1 La1 O4 2_656 2_656 65.10(7) ?
    N1 La1 O4 . . 65.11(7) ?
    N1 La1 O4 2_656 . 165.39(7) ?
    N1 La1 N1 . 2_656 110.63(10) ?
    N1 La1 N4 2_656 . 123.34(7) ?
    N1 La1 N4 . 2_656 123.34(7) ?
    N1 La1 N4 . . 59.67(7) ?
    N1 La1 N4 2_656 2_656 59.67(7) ?
    N4 La1 N4 . 2_656 175.51(10) ?
    C1 O1 La1 . . 142.1(2) ?
    C1 O2 C11A . . 112.3(4) ?
    C1 O2 C11B . . 120.3(6) ?
    N5 O3 La1 . . 99.98(17) ?
    N5 O4 La1 . . 95.78(17) ?
    N6 O6 La1 . . 97.0(2) ?
    C3 N1 La1 . . 133.32(19) ?
    C3 N1 C5 . . 103.0(2) ?
    C5 N1 La1 . . 119.27(18) ?
    N3 N2 C4 . . 120.2(3) ?
    C3 N2 N3 . . 109.9(3) ?
    C3 N2 C4 . . 129.8(3) ?
    C5 N3 N2 . . 102.5(2) ?
    C6 N4 La1 . . 120.53(19) ?
    C6 N4 C10 . . 116.9(3) ?
    C10 N4 La1 . . 122.4(2) ?
    O4 N5 O3 . . 117.4(3) ?
    O5 N5 O3 . . 120.8(3) ?
    O5 N5 O4 . . 121.8(3) ?
    O6 N6 La1 . . 58.98(18) ?
    O6 N6 La1 2_656 . 58.98(18) ?
    O6 N6 O6 2_656 . 118.0(4) ?
    O7 N6 La1 . . 180.0 ?
    O7 N6 O6 . . 121.02(18) ?
    O7 N6 O6 . 2_656 121.02(18) ?
    O1 C1 O2 . . 124.4(3) ?
    O1 C1 C2 . . 124.9(3) ?
    O2 C1 C2 . . 110.6(3) ?
    C1 C2 H2A . . 109.3 ?
    C1 C2 H2B . . 109.3 ?
    H2A C2 H2B . . 108.0 ?
    C3 C2 C1 . . 111.5(3) ?
    C3 C2 H2A . . 109.3 ?
    C3 C2 H2B . . 109.3 ?
    N1 C3 N2 . . 110.0(3) ?
    N1 C3 C2 . . 126.4(3) ?
    N2 C3 C2 . . 123.5(3) ?
    N2 C4 H4A . . 109.5 ?
    N2 C4 H4B . . 109.5 ?
    N2 C4 H4C . . 109.5 ?
    H4A C4 H4B . . 109.5 ?
    H4A C4 H4C . . 109.5 ?
    H4B C4 H4C . . 109.5 ?
    N1 C5 C6 . . 122.2(3) ?
    N3 C5 N1 . . 114.5(3) ?
    N3 C5 C6 . . 123.2(3) ?
    N4 C6 C5 . . 115.8(2) ?
    N4 C6 C7 . . 123.1(3) ?
    C7 C6 C5 . . 121.1(3) ?
    C6 C7 H7 . . 120.6 ?
    C8 C7 C6 . . 118.7(3) ?
    C8 C7 H7 . . 120.6 ?
    C7 C8 H8 . . 120.5 ?
    C7 C8 C9 . . 119.0(3) ?
    C9 C8 H8 . . 120.5 ?
    C8 C9 H9 . . 120.7 ?
    C8 C9 C10 . . 118.6(3) ?
    C10 C9 H9 . . 120.7 ?
    N4 C10 C9 . . 123.6(3) ?
    N4 C10 H10 . . 118.2 ?
    C9 C10 H10 . . 118.2 ?
    O2 C11A H11A . . 110.4 ?
    O2 C11A H11B . . 110.4 ?
    O2 C11A C12A . . 106.5(6) ?
    H11A C11A H11B . . 108.6 ?
    C12A C11A H11A . . 110.4 ?
    C12A C11A H11B . . 110.4 ?
    O2 C11B H11C . . 110.4 ?
    O2 C11B H11D . . 110.4 ?
    O2 C11B C12B . . 106.8(7) ?
    H11C C11B H11D . . 108.6 ?
    C12B C11B H11C . . 110.4 ?
    C12B C11B H11D . . 110.4 ?
    C11A C12A H12A . . 109.5 ?
    C11A C12A H12B . . 109.5 ?
    C11A C12A H12C . . 109.5 ?
    H12A C12A H12B . . 109.5 ?
    H12A C12A H12C . . 109.5 ?
    H12B C12A H12C . . 109.5 ?
    C11B C12B H12D . . 109.5 ?
    C11B C12B H12E . . 109.5 ?
    C11B C12B H12F . . 109.5 ?
    H12D C12B H12E . . 109.5 ?
    H12D C12B H12F . . 109.5 ?
    H12E C12B H12F . . 109.5 ?
loop_
    _geom_torsion_atom_site_label_1
    _geom_torsion_atom_site_label_2
    _geom_torsion_atom_site_label_3
    _geom_torsion_atom_site_label_4
    _geom_torsion_site_symmetry_1
    _geom_torsion_site_symmetry_2
    _geom_torsion_site_symmetry_3
    _geom_torsion_site_symmetry_4
    _geom_torsion
    _geom_torsion_publ_flag
    La1 O1 C1 O2 . . . . 174.4(2) ?
    La1 O1 C1 C2 . . . . -2.8(5) ?
    La1 O3 N5 O4 . . . . 2.3(3) ?
    La1 O3 N5 O5 . . . . -177.9(3) ?
    La1 O4 N5 O3 . . . . -2.2(3) ?
    La1 O4 N5 O5 . . . . 178.0(3) ?
    La1 O6 N6 O6 . . . 2_656 -0.003(3) ?
    La1 O6 N6 O7 . . . . 180.000(2) ?
    La1 N1 C3 N2 . . . . 154.6(2) ?
    La1 N1 C3 C2 . . . . -25.3(5) ?
    La1 N1 C5 N3 . . . . -159.02(19) ?
    La1 N1 C5 C6 . . . . 18.9(3) ?
    La1 N4 C6 C5 . . . . -3.8(3) ?
    La1 N4 C6 C7 . . . . 175.5(2) ?
    La1 N4 C10 C9 . . . . -175.5(3) ?
    O1 C1 C2 C3 . . . . -37.0(5) ?
    O2 C1 C2 C3 . . . . 145.4(3) ?
    N1 C5 C6 N4 . . . . -9.9(4) ?
    N1 C5 C6 C7 . . . . 170.8(3) ?
    N2 N3 C5 N1 . . . . -0.2(3) ?
    N2 N3 C5 C6 . . . . -178.1(3) ?
    N3 N2 C3 N1 . . . . 0.4(3) ?
    N3 N2 C3 C2 . . . . -179.7(3) ?
    N3 C5 C6 N4 . . . . 167.8(3) ?
    N3 C5 C6 C7 . . . . -11.4(4) ?
    N4 C6 C7 C8 . . . . -0.3(5) ?
    C1 O2 C11A C12A . . . . -162.2(7) ?
    C1 O2 C11B C12B . . . . -110.0(8) ?
    C1 C2 C3 N1 . . . . 50.7(4) ?
    C1 C2 C3 N2 . . . . -129.2(3) ?
    C3 N1 C5 N3 . . . . 0.4(3) ?
    C3 N1 C5 C6 . . . . 178.3(3) ?
    C3 N2 N3 C5 . . . . -0.1(3) ?
    C4 N2 N3 C5 . . . . 176.8(3) ?
    C4 N2 C3 N1 . . . . -176.1(3) ?
    C4 N2 C3 C2 . . . . 3.8(5) ?
    C5 N1 C3 N2 . . . . -0.5(3) ?
    C5 N1 C3 C2 . . . . 179.6(3) ?
    C5 C6 C7 C8 . . . . 178.9(3) ?
    C6 N4 C10 C9 . . . . -0.4(5) ?
    C6 C7 C8 C9 . . . . 0.5(5) ?
    C7 C8 C9 C10 . . . . -0.6(5) ?
    C8 C9 C10 N4 . . . . 0.6(5) ?
    C10 N4 C6 C5 . . . . -179.0(3) ?
    C10 N4 C6 C7 . . . . 0.2(4) ?
    C11A O2 C1 O1 . . . . -5.7(7) ?
    C11A O2 C1 C2 . . . . 171.9(6) ?
    C11B O2 C1 O1 . . . . 15.8(6) ?
    C11B O2 C1 C2 . . . . -166.6(5) ?
_shelx_space_group_comment
;
The symmetry employed for this shelxl refinement is uniquely defined
by the following loop, which should always be used as a source of
symmetry information in preference to the above space-group names.
They are only intended as comments.
;
_shelx_estimated_absorpt_T_min     0.755
_shelx_estimated_absorpt_T_max     0.892
_shelx_hkl_file
;
   1   1   0   11.70    8.20
   1   1   0   12.70    4.40
   1   1   0   11.30    2.80
   1   1   0   17.20    2.40
   1   1   0   19.80    4.90
  -1  -1   0   10.60    4.90
  -1  -1   0   13.70    5.00
  -1  -1   0   11.90    2.50
  -1  -1   0   14.00    3.20
  -1  -1   0   11.00    7.30
   2   2   0 1471.95   40.20
   2   2   0 1551.64   32.70
   2   2   0 1562.24   28.00
   2   2   0 1475.75   40.80
   2   2   0 1436.56   62.49
  -2  -2   0 1449.65   62.09
  -2  -2   0 1495.55   40.20
  -2  -2   0 1510.15   33.40
  -2  -2   0 1484.25   40.80
  -2  -2   0 1569.54   28.20
   3   3   0  395.56   42.30
   3   3   0  488.85   18.90
   3   3   0  483.15   26.80
   3   3   0  456.95   13.10
  -3  -3   0  468.75   13.20
  -3  -3   0  460.35   25.60
  -3  -3   0  470.65   19.40
  -3  -3   0  427.86   40.20
  -3  -3   0  443.56   28.10
   4   4   0 1016.00   66.89
   4   4   0 1058.19   43.00
   4   4   0 1028.90   30.50
   4   4   0 1056.59   22.80
  -4  -4   0  971.60   40.70
  -4  -4   0 1082.29   32.20
  -4  -4   0 1035.50   45.50
   5   5   0  641.44   15.90
   5   5   0  678.03   26.40
   5   5   0  676.03   41.40
   5   5   0  659.23   64.69
  -5  -5   0  703.33   28.70
  -5  -5   0  710.83   42.40
  -5  -5   0  673.43   37.30
   6   6   0   81.09   49.30
   6   6   0   62.89   12.90
  -6  -6   0   93.49   16.20
  -6  -6   0   62.19   21.80
  -6  -6   0   60.79   21.70
   7   7   0  590.94   77.29
  -7  -7   0  671.53   50.89
  -7  -7   0  656.23   44.20
  -7  -7   0  675.33   31.70
   8   8   0   76.29   54.09
  -8  -8   0  124.79   31.90
  -8  -8   0  137.99   28.70
   9   9   0  220.28   67.99
  -9  -9   0   87.59   30.80
  -9  -9   0  139.99   41.40
  -9  -9   0  150.88   31.10
  10  10   0  101.19   65.99
 -10 -10   0   93.19   28.00
 -10 -10   0   68.49   37.40
 -10 -10   0   79.69   32.40
 -11 -11   0   37.20   29.10
 -11 -11   0    3.60   35.00
 -12 -10   1   49.20   28.80
 -12 -10   1    4.80   34.20
  12  10  -1   -1.40   64.19
 -11  -9   1   49.80   24.40
 -11  -9   1   55.39   36.70
 -11  -9   1   58.39   28.10
  11   9  -1   64.99   60.69
 -10  -8   1  327.17   39.20
 -10  -8   1  333.67   45.90
  10   8  -1  355.76   76.89
  -9  -7   1  162.48   30.10
  -9  -7   1  125.79   30.50
   9   7  -1  150.98   57.99
  -8  -6   1  719.03   24.40
  -8  -6   1  712.03   46.20
  -8  -6   1  668.93   48.60
   8   6  -1  619.64   77.89
   8   6  -1  686.83   22.10
  -7  -5   1  159.08   13.30
  -7  -5   1  136.79   24.10
  -7  -5   1  156.68   25.70
   7   5  -1  123.19   11.30
   7   5  -1  122.79   46.90
   7   5  -1  136.39   12.30
  -6  -4   1  753.02   37.80
  -6  -4   1  783.52   38.40
  -6  -4   1  793.52   23.10
   6   4  -1  828.72   65.89
   6   4  -1  790.82   20.90
   6   4  -1  780.92   24.70
   6   4  -1  821.22   42.60
  -5  -3   1  460.05   29.10
  -5  -3   1  483.95   17.70
  -5  -3   1  458.65   14.70
  -5  -3   1  478.55   39.50
  -5  -3   1  462.25   27.50
   5   3  -1  461.95   18.50
   5   3  -1  511.85   29.00
   5   3  -1  397.06   45.80
   5   3  -1  427.26   13.10
  -4  -2   1  682.43   15.30
  -4  -2   1  739.23   21.00
  -4  -2   1  675.43   28.00
  -4  -2   1  716.03   30.40
  -4  -2   1  660.53   46.70
   4   2  -1  690.43   30.10
   4   2  -1  704.13   43.70
   4   2  -1  702.73   21.90
  -3  -1   1 1437.86   53.09
  -3  -1   1 1588.44   31.70
  -3  -1   1 1491.85   36.30
   3   1  -1 1475.55   31.30
   3   1  -1 1465.35   36.30
   3   1  -1 1446.16   52.79
   3   1  -1 1516.95   36.70
  -2   0   1    0.20    2.60
  -2   0   1    0.00    2.10
  -2   0   1   -1.40    2.60
  -2   0   1   -1.90    2.60
  -2   0   1   -0.20    2.60
   2   0  -1    1.50    2.50
   2   0  -1   -2.60    1.80
   2   0  -1   -0.60    2.20
   2   0  -1   -0.70    0.80
   2   0  -1   -1.30    4.20
  -1   1   1 6437.26  114.29
  -1   1   1 6489.35  114.89
  -1   1   1 6744.93  164.08
  -1   1   1 6407.26  114.29
  -1   1   1 6813.32  116.99
   1  -1  -1 6819.62  105.19
   1  -1  -1 6933.31  117.39
   1  -1  -1 6368.16  114.39
   1  -1  -1 6486.15  115.29
   1  -1  -1 6477.95  115.69
   0   2   1 3389.06   66.19
   0   2   1 3442.76  102.29
   0   2   1 3387.26   65.79
   0   2   1 3286.77   69.99
   0  -2  -1 3305.07   66.09
   0  -2  -1 3438.86  102.29
   0  -2  -1 3219.08   70.09
   1   3   1  737.63   26.30
   1   3   1  715.53   28.40
   1   3   1  682.13   47.60
  -1  -3  -1  741.83   26.00
  -1  -3  -1  706.63   28.50
  -1  -3  -1  752.72   33.40
  -1  -3  -1  731.23   47.40
   2   4   1 5359.66  172.48
   2   4   1 5351.36  112.89
   2   4   1 5500.95  105.59
  -2  -4  -1 5397.46  107.29
  -2  -4  -1 5223.38  112.29
  -2  -4  -1 5252.17  118.89
   3   5   1   14.50   29.30
   3   5   1  -15.80    9.60
   3   5   1  -11.00   14.20
  -3  -5  -1    6.10   14.60
  -3  -5  -1    9.00   13.70
  -3  -5  -1  -17.90   10.60
   4   6   1  396.86   65.79
   4   6   1  388.66   34.60
  -4  -6  -1  442.16   33.30
  -4  -6  -1  424.76   40.50
  -4  -6  -1  374.16   28.70
   5   7   1   58.59   51.29
  -5  -7  -1   74.49   19.20
  -5  -7  -1  105.69   25.40
  -5  -7  -1   89.69   28.40
   6   8   1  384.96   74.99
  -6  -8  -1  322.77   36.70
  -6  -8  -1  342.67   49.00
  -6  -8  -1  469.75   50.29
   7   9   1  265.97   71.99
  -7  -9  -1  220.78   46.60
  -7  -9  -1  274.37   44.20
  -7  -9  -1  232.88   35.60
   8  10   1   39.00   54.09
  -8 -10  -1   43.60   22.70
  -8 -10  -1   28.40   35.50
  -8 -10  -1  130.39   36.40
  -9 -11  -1  175.88   50.39
  -9 -11  -1  129.59   37.70
 -14 -10   2  137.29   36.40
 -14 -10   2   84.09   41.20
 -13  -9   2  149.09   29.80
 -13  -9   2   55.99   35.30
 -13  -9   2  163.58   37.80
  13   9  -2   71.49   67.99
 -12  -8   2  121.49   28.80
 -12  -8   2  115.49   32.10
  12   8  -2  112.29   63.99
 -11  -7   2  179.68   33.40
 -11  -7   2  218.88   35.20
  11   7  -2  271.87   70.69
 -10  -6   2    6.00   20.60
 -10  -6   2   -3.50   20.50
  10   6  -2    3.60   10.70
  10   6  -2   -5.90   49.90
  -9  -5   2  685.43   42.50
  -9  -5   2  644.84   45.40
   9   5  -2  724.03   76.19
   9   5  -2  655.23   28.10
  -8  -4   2  163.38   23.30
  -8  -4   2  150.48   23.10
   8   4  -2  123.79   23.50
   8   4  -2  154.88   17.50
   8   4  -2  128.79   42.80
  -7  -3   2 1761.02   58.09
  -7  -3   2 1853.01   58.29
  -7  -3   2 1847.62   44.60
   7   3  -2 1826.52   58.99
   7   3  -2 1767.52   87.59
   7   3  -2 1895.11   47.50
  -6  -2   2   30.70   11.10
  -6  -2   2   19.30    9.40
  -6  -2   2    8.60   11.40
  -6  -2   2    7.30   19.90
   6   2  -2   31.40   24.70
   6   2  -2   15.70   12.40
   6   2  -2   27.50   10.20
  -5  -1   2 5975.50  116.89
  -5  -1   2 6186.68  105.69
  -5  -1   2 5925.31  115.99
  -5  -1   2 6373.56  108.89
  -5  -1   2 5981.70  167.28
   5   1  -2 6090.89  169.38
   5   1  -2 6396.06  110.19
   5   1  -2 6205.88  106.29
   5   1  -2 6145.48  116.99
  -4   0   2  500.75   18.00
  -4   0   2  445.66   17.40
  -4   0   2  480.65   18.10
   4   0  -2  508.95   27.50
   4   0  -2  458.85   17.30
   4   0  -2  474.05   17.40
   4   0  -2  506.65   18.50
   4   0  -2  490.35   17.10
  -3   1   2  536.35   17.50
  -3   1   2  523.15   21.00
  -3   1   2  523.05   15.30
  -3   1   2  567.44   18.10
  -3   1   2  564.94   18.20
   3  -1  -2  527.95   17.50
   3  -1  -2  560.84   21.00
   3  -1  -2  566.84   18.30
   3  -1  -2  539.65   15.30
   3  -1  -2  538.85   17.90
  -2   2   2  791.92   29.00
  -2   2   2  754.22   39.50
  -2   2   2  805.82   29.40
   2  -2  -2  870.81   30.50
   2  -2  -2  802.22   30.00
   2  -2  -2  866.51   30.50
   2  -2  -2  863.21   23.80
   2  -2  -2  834.52   22.10
  -1   3   2 2026.60   79.39
  -1   3   2 2051.89   52.49
  -1   3   2 2075.49   48.20
   1  -3  -2 2091.89   58.09
   1  -3  -2 2076.59   53.49
   1  -3  -2 2152.78   39.90
   1  -3  -2 2084.09   79.29
   1  -3  -2 2044.60   49.60
   1  -3  -2 2061.29   55.09
   0   4   2  520.15   26.50
   0   4   2  457.95   46.20
   0   4   2  532.45   26.80
   0  -4  -2  559.54   33.10
   0  -4  -2  556.54   14.30
   0  -4  -2  542.65   27.90
   0  -4  -2  557.94   14.60
   0  -4  -2  515.75   28.30
   0  -4  -2  565.84   35.00
   1   5   2 1052.19   41.40
   1   5   2  915.31   67.59
  -1  -5  -2  996.50   41.90
  -1  -5  -2 1032.10   47.60
  -1  -5  -2 1019.40   50.59
   2   6   2   28.60   38.00
   2   6   2   74.99   21.10
  -2  -6  -2   92.39   20.90
  -2  -6  -2   63.39   25.70
  -2  -6  -2   81.79   23.50
  -2  -6  -2   65.59   19.00
   3   7   2  114.29   53.09
  -3  -7  -2   96.29   24.00
  -3  -7  -2   84.29   28.00
  -3  -7  -2   70.69   30.00
  -3  -7  -2   62.09   21.20
   4   8   2  146.09   55.49
  -4  -8  -2  144.39   24.00
  -4  -8  -2  116.19   25.50
  -4  -8  -2  120.29   30.20
  -4  -8  -2  150.08   39.10
   5   9   2  185.78   62.69
  -5  -9  -2   67.79   34.60
  -5  -9  -2   88.99   25.00
  -5  -9  -2   97.99   31.70
   6  10   2  112.19   60.29
  -6 -10  -2  148.49   30.60
  -6 -10  -2  113.39   40.50
  -6 -10  -2  217.08   41.50
   7  11   2    3.60   55.69
  -7 -11  -2   -1.30   33.70
  -7 -11  -2   27.70   26.60
 -16 -10   3   12.10   26.70
 -16 -10   3   31.10   36.60
 -15  -9   3  174.78   44.40
 -15  -9   3  102.89   34.00
  15   9  -3  126.59   73.39
 -14  -8   3  204.28   39.10
 -14  -8   3  147.09   32.00
  14   8  -3  149.79   68.99
 -13  -7   3    3.90   21.50
 -13  -7   3   18.20   22.90
  13   7  -3  -38.90   49.20
 -12  -6   3  301.27   38.80
 -12  -6   3  353.16   40.70
  12   6  -3  386.96   76.99
  12   6  -3  340.37   24.50
 -11  -5   3   26.20   19.80
 -11  -5   3  -16.80   16.80
  11   5  -3    3.20   13.80
  11   5  -3   21.00   47.80
 -10  -4   3  967.10   47.60
 -10  -4   3 1045.60   50.29
  10   4  -3 1004.80   39.00
  10   4  -3  942.31   78.19
  -9  -3   3   21.20   14.10
  -9  -3   3   -4.80   12.40
   9   3  -3   21.80   32.50
   9   3  -3   21.90   12.80
   9   3  -3   -3.10   13.70
  -8  -2   3 1224.48   25.50
  -8  -2   3 1255.97   44.40
  -8  -2   3 1204.58   43.40
  -8  -2   3 1286.47   65.49
   8   2  -3 1214.28   26.10
   8   2  -3 1285.87   39.70
   8   2  -3 1177.58   44.20
   8   2  -3 1191.98   67.29
  -7  -1   3 1280.17   41.10
  -7  -1   3 1319.47   60.19
  -7  -1   3 1314.07   32.10
   7   1  -3 1306.57   39.60
   7   1  -3 1370.56   42.20
   7   1  -3 1347.47   33.10
   7   1  -3 1397.16   63.79
  -6   0   3    8.20    9.50
  -6   0   3    0.90    9.50
  -6   0   3    0.30    5.70
  -6   0   3   -8.10    9.40
  -6   0   3    6.10    8.00
   6   0  -3  -12.40    8.70
   6   0  -3    0.70   19.80
   6   0  -3   -9.50   10.60
   6   0  -3  -12.30    7.10
   6   0  -3   15.10    9.90
  -5   1   3 5262.47   95.09
  -5   1   3 5116.69   95.29
  -5   1   3 5012.70   92.79
  -5   1   3 5030.70  100.49
   5  -1  -3 5189.68  101.39
   5  -1  -3 5044.80   95.69
  -4   2   3 4697.03   95.39
  -4   2   3 4795.52   98.89
  -4   2   3 4855.71   93.89
   4  -2  -3 4878.51   89.69
   4  -2  -3 4814.42   93.89
   4  -2  -3 4734.73   99.99
   4  -2  -3 4860.31   86.39
   4  -2  -3 4962.10   96.89
  -3   3   3 1123.89   54.99
   3  -3  -3 1202.28   39.80
   3  -3  -3 1220.88   42.00
   3  -3  -3 1179.78   41.80
   3  -3  -3 1280.27   33.60
   3  -3  -3 1312.97   32.40
  -2   4   3 1667.23   77.09
  -2   4   3 1719.43   44.40
   2  -4  -3 1592.64   52.69
   2  -4  -3 1671.33   52.99
   2  -4  -3 1738.63   57.59
   2  -4  -3 1658.33   46.50
   2  -4  -3 1797.92   38.80
  -1   5   3  -22.00   23.80
  -1   5   3   -6.50   10.90
   1  -5  -3   -3.90   14.10
   1  -5  -3    6.80   16.50
   1  -5  -3   -7.00   13.20
   1  -5  -3    8.70    7.00
   1  -5  -3   -4.10   13.20
   1  -5  -3    3.90    5.60
   0   6   3 1050.59   43.60
   0   6   3 1107.49   82.59
   0  -6  -3 1044.50   56.99
   0  -6  -3 1157.48   49.90
   0  -6  -3 1018.60   52.29
   0  -6  -3 1074.19   46.30
   1   7   3   92.69   47.80
   1   7   3   80.99   22.00
  -1  -7  -3   42.30   28.30
  -1  -7  -3   74.09   21.10
  -1  -7  -3   75.19   25.40
   2   8   3  362.86   70.49
  -2  -8  -3  361.26   48.80
  -2  -8  -3  261.17   31.80
  -2  -8  -3  264.57   38.40
  -2  -8  -3  300.67   35.00
   3   9   3  241.08   65.89
  -3  -9  -3  225.38   39.30
  -3  -9  -3  264.27   49.20
  -3  -9  -3  295.97   34.90
  -3  -9  -3  258.27   33.50
   4  10   3   64.59   51.19
  -4 -10  -3   72.59   36.40
  -4 -10  -3  -20.60   22.60
   5  11   3  207.68   71.79
  -5 -11  -3  185.38   40.20
  -5 -11  -3  162.88   48.40
 -17  -9   4   59.09   29.90
  17   9  -4    3.00   70.49
 -16  -8   4   28.90   25.20
  16   8  -4   11.40   59.69
 -15  -7   4  538.25   46.90
 -15  -7   4  537.35   49.10
  15   7  -4  566.34   98.09
 -14  -6   4   16.50   20.70
 -14  -6   4   41.50   23.40
  14   6  -4   44.20   53.99
  14   6  -4   33.30   15.90
 -13  -5   4  271.87   36.00
 -13  -5   4  254.17   36.40
  13   5  -4  283.77   30.00
  13   5  -4  195.48   66.49
 -12  -4   4   23.50   18.70
 -12  -4   4   17.20   18.90
  12   4  -4   27.40   16.80
  12   4  -4   35.90   47.80
 -11  -3   4   20.70   16.40
 -11  -3   4    0.80   15.40
  11   3  -4    9.20   36.10
  11   3  -4   10.00   13.50
 -10  -2   4  818.62   39.20
 -10  -2   4  672.83   35.20
 -10  -2   4  683.23   21.50
  10   2  -4  748.13   34.00
  10   2  -4  763.52   61.19
  10   2  -4  712.33   22.10
  10   2  -4  764.62   38.60
  -9  -1   4 1378.16   36.10
  -9  -1   4 1346.07   43.70
  -9  -1   4 1331.87   64.59
  -9  -1   4 1328.17   45.00
   9   1  -4 1308.37   36.90
   9   1  -4 1388.96   44.60
   9   1  -4 1282.97   67.59
   9   1  -4 1370.76   45.80
  -8   0   4 4909.11  100.19
  -8   0   4 4879.81  100.69
  -8   0   4 5030.80   98.79
   8   0  -4 4995.90   99.99
   8   0  -4 4964.20  101.69
   8   0  -4 4879.11  143.09
   8   0  -4 4942.61  100.69
  -7   1   4 1047.80   31.40
  -7   1   4  995.40   36.00
  -7   1   4 1060.59   48.90
  -7   1   4 1070.09   32.30
   7  -1  -4 1009.60   36.70
   7  -1  -4 1098.39   31.70
   7  -1  -4  987.70   35.70
   6  -2  -4 7424.16  128.89
   6  -2  -4 7325.37  144.59
   6  -2  -4 7277.97  136.29
   6  -2  -4 7087.29  132.59
   6  -2  -4 7159.58  133.09
   5  -3  -4   75.69   16.10
   5  -3  -4   70.99   11.10
   5  -3  -4   73.99   12.80
   5  -3  -4   64.79   16.20
   5  -3  -4   71.09   14.10
  -4   4   4  268.57   36.00
   4  -4  -4  354.26   20.20
   4  -4  -4  308.67   27.90
   4  -4  -4  350.26   21.10
   4  -4  -4  341.27   27.40
   4  -4  -4  304.27   28.50
  -3   5   4 1719.33   85.49
   3  -5  -4 1712.33   50.59
   3  -5  -4 1738.43   60.89
   3  -5  -4 1749.03   43.10
   3  -5  -4 1761.72   60.89
   3  -5  -4 1781.12   64.59
  -2   6   4  190.48   21.90
  -2   6   4  160.18   46.80
   2  -6  -4  181.68   32.30
   2  -6  -4  205.58   24.50
   2  -6  -4  199.78   14.90
   2  -6  -4  240.68   31.30
   2  -6  -4  204.18   15.20
   2  -6  -4  175.58   27.70
  -1   7   4  636.94   36.40
  -1   7   4  545.55   68.49
   1  -7  -4  596.04   46.30
   1  -7  -4  698.63   46.20
   1  -7  -4  689.23   60.69
   1  -7  -4  619.94   39.00
   0   8   4  149.69   51.89
   0  -8  -4  126.49   29.50
   0  -8  -4  122.79   26.70
   0  -8  -4   83.09   21.80
   0  -8  -4   99.39   32.50
   1   9   4  197.48   61.59
  -1  -9  -4  174.28   41.80
  -1  -9  -4  177.78   35.40
  -1  -9  -4  174.58   27.50
   2  10   4  371.66   78.69
  -2 -10  -4  317.97   46.30
  -2 -10  -4  293.27   52.79
   3  11   4   35.00   55.59
  -3 -11  -4  -39.50   32.30
  -3 -11  -4  -52.59   20.50
  -4 -12  -4  132.29   46.50
 -19  -9   5   69.59   31.50
 -19  -9   5   43.40   38.20
 -18  -8   5   72.79   31.70
  18   8  -5  -10.90   64.49
 -17  -7   5   25.00   24.50
 -17  -7   5   27.40   23.90
  17   7  -5    6.00   59.79
 -16  -6   5  506.85   44.90
 -16  -6   5  475.65   44.60
  16   6  -5  466.75   34.10
  16   6  -5  419.16   85.09
 -15  -5   5   31.50   21.70
 -15  -5   5   72.99   25.50
  15   5  -5   48.70   54.79
  15   5  -5   32.60   18.60
 -14  -4   5    8.10   18.70
 -14  -4   5  -20.40   16.90
  14   4  -5   34.90   52.59
  14   4  -5    2.80   17.90
 -13  -3   5 1185.98   54.29
 -13  -3   5 1261.57   55.09
  13   3  -5 1222.48   89.49
  13   3  -5 1192.08   49.10
 -12  -2   5   44.50   10.20
 -12  -2   5   13.80   14.90
 -12  -2   5   32.10   14.90
  12   2  -5   21.20    8.90
  12   2  -5   12.20   33.30
  12   2  -5   28.10   16.80
 -11  -1   5  785.62   36.10
 -11  -1   5  830.32   30.90
 -11  -1   5  832.52   37.80
 -11  -1   5  851.11   60.29
  11   1  -5  798.32   31.00
  11   1  -5  913.91   40.00
  11   1  -5  790.82   56.79
  11   1  -5  799.52   37.70
 -10   0   5   68.99   14.00
 -10   0   5   25.90   11.00
 -10   0   5   13.60   11.70
  10   0  -5   73.49   14.70
  10   0  -5   45.20   23.90
  10   0  -5   36.30   12.50
  10   0  -5   28.60   13.90
  -9   1   5 1680.13   47.00
  -9   1   5 1748.13   47.20
  -9   1   5 1736.63   69.19
   9  -1  -5 1817.92   53.39
   9  -1  -5 1668.43   46.80
   9  -1  -5 1753.52   52.89
  -8   2   5 1736.93   44.60
   8  -2  -5 1779.22   49.50
   8  -2  -5 1799.72   44.80
   8  -2  -5 1849.21   53.09
   8  -2  -5 1771.42   56.29
   7  -3  -5 2829.22   78.49
   7  -3  -5 2883.21   71.69
   7  -3  -5 2938.21   60.79
   7  -3  -5 2929.01   69.89
   7  -3  -5 2646.14   67.89
  -6   4   5 1382.36   68.59
   6  -4  -5 1414.06   52.19
   6  -4  -5 1407.16   39.80
   6  -4  -5 1441.16   55.29
   6  -4  -5 1393.56   48.30
  -5   5   5    1.30   24.70
   5  -5  -5   19.00   18.50
   5  -5  -5   18.50   18.40
   5  -5  -5   30.30   17.80
   5  -5  -5   24.90   12.40
   5  -5  -5   11.30   13.10
  -4   6   5 1523.85   90.19
   4  -6  -5 1530.35   60.99
   4  -6  -5 1502.45   42.90
   4  -6  -5 1480.45   50.09
   4  -6  -5 1500.85   62.89
   4  -6  -5 1498.95   65.29
  -3   7   5  139.99   50.09
   3  -7  -5  113.59   22.50
   3  -7  -5   97.79   14.10
   3  -7  -5  123.69   28.40
   3  -7  -5   72.49   29.70
   3  -7  -5   86.39   27.40
  -2   8   5  717.03   75.19
   2  -8  -5  723.73   51.79
   2  -8  -5  759.72   50.39
   2  -8  -5  704.63   61.39
   2  -8  -5  658.93   39.60
  -1   9   5  338.37   71.69
   1  -9  -5  269.07   47.50
   1  -9  -5  367.76   42.30
   1  -9  -5  292.77   39.90
   1  -9  -5  333.47   33.90
   0  10   5  128.49   56.09
   0 -10  -5   84.19   24.80
   0 -10  -5   55.79   34.40
   0 -10  -5   46.20   27.50
   1  11   5  344.37   80.19
  -1 -11  -5  244.68   53.39
  -1 -11  -5  178.38   38.70
  -2 -12  -5   -1.10   35.20
  -2 -12  -5  -42.50   23.70
 -20  -8   6   45.30   26.20
  20   8  -6   -7.20   62.59
 -19  -7   6  118.29   33.20
  19   7  -6   72.89   62.99
 -18  -6   6   -9.80   19.60
 -18  -6   6   36.00   23.60
  18   6  -6   36.20   19.10
  18   6  -6  -91.99   49.30
 -17  -5   6  213.18   34.30
 -17  -5   6  298.37   38.70
  17   5  -6  266.37   68.39
  17   5  -6  311.47   36.10
 -16  -4   6  313.17   38.70
 -16  -4   6  384.36   41.60
  16   4  -6  454.85   76.19
  16   4  -6  438.36   41.50
 -15  -3   6  473.45   40.10
 -15  -3   6  393.56   36.90
  15   3  -6  433.16   36.50
  15   3  -6  402.26   16.00
  15   3  -6  488.45   73.59
 -14  -2   6  466.95   35.20
 -14  -2   6  488.45   25.00
 -14  -2   6  472.55   35.50
  14   2  -6  530.85   36.50
  14   2  -6  510.35   24.80
  14   2  -6  497.85   60.39
 -13  -1   6   21.90   14.80
 -13  -1   6   25.60   14.20
  13   1  -6   35.80   16.90
  13   1  -6   21.70   16.70
  13   1  -6   15.40   31.40
  13   1  -6   25.20   12.40
 -12   0   6  422.96   28.90
 -12   0   6  416.26   27.40
  12   0  -6  438.36   44.10
  12   0  -6  366.96   29.50
  12   0  -6  458.05   29.30
  12   0  -6  449.16   27.30
 -11   1   6  103.89   28.80
 -11   1   6   63.89   13.70
 -11   1   6   90.29   15.30
  11  -1  -6   77.39   18.70
  11  -1  -6   73.09   18.20
  11  -1  -6  113.49   16.20
 -10   2   6 1114.99   56.19
 -10   2   6  937.11   33.70
  10  -2  -6  963.50   37.30
  10  -2  -6 1074.29   45.70
  10  -2  -6  986.60   42.30
   9  -3  -6  453.35   34.80
   9  -3  -6  526.45   28.40
   9  -3  -6  479.55   22.90
   9  -3  -6  438.66   29.90
   8  -4  -6  170.38   15.50
   8  -4  -6  134.29   22.60
   8  -4  -6  125.39   19.70
   8  -4  -6  117.99   24.20
   8  -4  -6  146.09   21.20
  -7   5   6  657.03   51.89
   7  -5  -6  668.03   44.30
   7  -5  -6  682.73   30.40
   7  -5  -6  623.14   30.60
   7  -5  -6  676.83   40.70
   7  -5  -6  686.83   26.40
   7  -5  -6  598.44   40.20
  -6   6   6   38.70   34.90
   6  -6  -6   53.99   25.70
   6  -6  -6   67.19   16.90
   6  -6  -6   52.49   24.30
   6  -6  -6   34.50   16.40
   6  -6  -6   56.29   22.00
  -5   7   6  722.13   69.19
   5  -7  -6  741.53   57.29
   5  -7  -6  668.63   49.90
   5  -7  -6  769.22   51.69
   5  -7  -6  677.03   37.60
   5  -7  -6  721.83   31.70
  -4   8   6   43.00   38.90
   4  -8  -6   -3.40   15.60
   4  -8  -6   47.60   23.80
   4  -8  -6    8.80   26.50
   4  -8  -6   22.10   22.40
  -3   9   6   96.89   49.20
   3  -9  -6   99.79   30.10
   3  -9  -6  102.09   28.80
   3  -9  -6  105.89   33.80
  -2  10   6  255.97   64.59
   2 -10  -6  258.47   39.40
   2 -10  -6  281.37   52.19
   2 -10  -6  302.77   43.40
  -1  11   6  136.79   58.29
   1 -11  -6   49.70   37.60
   1 -11  -6    0.10   25.90
   0 -12  -6  105.79   35.20
   0 -12  -6  123.69   47.80
 -21  -7   7   17.70   25.10
  21   7  -7  -48.50   56.99
 -20  -6   7  333.37   46.10
  20   6  -7  351.26   83.29
 -19  -5   7   -5.10   20.60
 -19  -5   7   15.50   21.00
  19   5  -7   -6.20   50.89
  19   5  -7   35.10   21.60
 -18  -4   7  325.97   40.00
 -18  -4   7  344.77   41.10
  18   4  -7  346.37   39.80
  18   4  -7  397.26   74.09
 -17  -3   7  224.08   34.60
 -17  -3   7  218.78   32.40
  17   3  -7  250.87   63.09
  17   3  -7  198.38   31.90
 -16  -2   7  182.98   28.30
 -16  -2   7  209.28   31.60
  16   2  -7  207.58   20.80
  16   2  -7  222.78   58.59
  16   2  -7  228.48   33.30
 -15  -1   7  736.93   41.70
 -15  -1   7  799.82   42.60
  15   1  -7  725.13   63.19
  15   1  -7  785.22   35.80
  15   1  -7  771.32   46.10
 -14   0   7    5.60   14.20
 -14   0   7    1.80   12.50
  14   0  -7   -5.40   16.50
  14   0  -7   -5.50   26.10
  14   0  -7   -8.60   14.80
  14   0  -7   -1.70   12.90
 -13   1   7  541.95   30.80
 -13   1   7  531.95   55.19
 -13   1   7  501.55   29.40
  13  -1  -7  539.35   35.30
  13  -1  -7  567.44   32.70
  13  -1  -7  570.34   36.60
 -12   2   7   14.20   23.80
 -12   2   7    6.50   10.70
  12  -2  -7    4.70    9.50
  12  -2  -7   -1.70   15.00
  12  -2  -7   17.90   13.30
  12  -2  -7    7.60   17.00
  11  -3  -7  848.32   47.40
  11  -3  -7  864.11   38.00
  11  -3  -7  923.41   33.80
  11  -3  -7  858.91   42.70
  10  -4  -7  -10.00   14.60
  10  -4  -7   14.30    9.80
  10  -4  -7    9.90   18.60
  10  -4  -7   18.70   16.20
  -9   5   7   80.79   31.30
   9  -5  -7   57.79   15.60
   9  -5  -7   37.00   22.90
   9  -5  -7   59.09   23.10
   9  -5  -7   83.79   22.40
   9  -5  -7   71.89   19.60
   9  -5  -7   78.69   13.30
  -8   6   7 1065.49   71.69
   8  -6  -7  981.30   58.49
   8  -6  -7 1025.10   43.90
   8  -6  -7 1048.60   58.19
   8  -6  -7 1113.49   36.30
   8  -6  -7 1070.49   40.60
   8  -6  -7 1132.19   55.89
  -7   7   7   53.79   38.40
   7  -7  -7    9.00   16.50
   7  -7  -7   -1.00   14.50
   7  -7  -7   33.70   24.20
   7  -7  -7   13.60   21.90
   7  -7  -7   18.80   26.00
  -6   8   7  142.89   44.50
   6  -8  -7   87.59   30.90
   6  -8  -7   34.40   24.90
   6  -8  -7   97.99   30.10
  -5   9   7  356.86   69.29
   5  -9  -7  218.18   37.90
   5  -9  -7  307.67   42.00
   5  -9  -7  231.08   42.80
  -4  10   7   71.79   44.30
   4 -10  -7  -20.50   22.50
   4 -10  -7   32.20   25.60
   4 -10  -7    3.10   30.20
  -3  11   7  360.76   74.89
   3 -11  -7  203.28   40.10
   3 -11  -7  194.18   48.30
   3 -11  -7  235.28   40.00
   2 -12  -7   47.00   38.10
   2 -12  -7   16.90   25.10
 -23  -7   8   37.90   25.60
  23   7  -8   -0.50   66.59
 -22  -6   8    0.20   22.70
  22   6  -8  -61.49   52.09
 -21  -5   8  187.28   36.50
  21   5  -8  206.88   34.80
  21   5  -8  224.18   70.99
 -20  -4   8    1.70   21.20
 -20  -4   8   15.20   20.60
  20   4  -8  -11.60   19.80
  20   4  -8   -2.60   46.80
 -19  -3   8  161.18   32.10
 -19  -3   8  155.88   30.40
  19   3  -8   64.59   25.70
  19   3  -8  117.89   53.99
 -18  -2   8  855.51   49.99
 -18  -2   8  853.61   51.69
  18   2  -8  774.52   76.69
  18   2  -8  835.72   35.70
  18   2  -8  710.03   48.50
 -17  -1   8   90.89   23.00
 -17  -1   8   78.59   21.90
  17   1  -8   58.19   25.70
  17   1  -8   82.19   43.50
  17   1  -8   99.59   20.60
 -16   0   8  488.15   34.70
 -16   0   8  494.05   35.10
  16   0  -8  524.95   41.30
  16   0  -8  505.55   35.20
  16   0  -8  485.55   53.59
 -15   1   8  144.09   22.50
 -15   1   8  172.58   23.30
  15  -1  -8  151.48   25.70
  15  -1  -8  112.69   26.60
  15  -1  -8  146.39   23.90
 -14   2   8  888.21   39.00
 -14   2   8  883.81   41.10
 -14   2   8  838.72   66.49
  14  -2  -8  915.61   40.60
  14  -2  -8  877.71   41.60
  14  -2  -8  854.41   47.50
  14  -2  -8  824.22   47.20
 -13   3   8  350.26   46.00
 -13   3   8  279.97   22.80
  13  -3  -8  350.56   31.60
  13  -3  -8  350.76   36.70
  13  -3  -8  345.07   39.40
  13  -3  -8  338.37   26.10
  12  -4  -8  307.87   30.30
  12  -4  -8  287.27   34.20
  12  -4  -8  230.28   34.80
  12  -4  -8  281.77   23.00
 -11   5   8  361.06   51.69
  11  -5  -8  292.87   32.80
  11  -5  -8  340.17   25.90
  11  -5  -8  337.27   34.00
  11  -5  -8  320.97   41.30
  11  -5  -8  399.36   24.20
 -10   6   8   31.70   33.50
  10  -6  -8   47.30   22.90
  10  -6  -8   17.00   18.20
  10  -6  -8   43.40   16.90
  10  -6  -8   -0.70   22.40
  10  -6  -8   42.50   27.70
  10  -6  -8   45.40   12.10
  -9   7   8  367.96   59.59
   9  -7  -8  348.37   44.70
   9  -7  -8  416.46   41.10
   9  -7  -8  357.76   43.10
   9  -7  -8  294.37   26.90
   9  -7  -8  335.17   28.90
  -8   8   8   89.09   39.20
   8  -8  -8  -20.90   19.90
   8  -8  -8   10.90   21.70
   8  -8  -8   -0.70   25.10
   8  -8  -8    0.80   13.90
  -7   9   8  325.17   63.39
   7  -9  -8  177.18   35.90
   7  -9  -8  195.28   42.60
   7  -9  -8  192.88   38.30
  -6  10   8  265.57   59.29
   6 -10  -8  197.28   39.20
   6 -10  -8  195.78   39.10
   6 -10  -8  237.48   46.70
  -5  11   8   91.89   45.60
   5 -11  -8   30.40   26.50
   5 -11  -8   51.89   27.40
   5 -11  -8  -12.90   32.60
   4 -12  -8  116.79   45.50
 -24  -6   9   92.99   32.20
  24   6  -9   27.40   61.19
 -23  -5   9   -5.20   20.80
  23   5  -9   -8.10   21.80
  23   5  -9   -4.90   52.29
 -22  -4   9  128.19   31.70
 -22  -4   9  144.19   31.90
  22   4  -9  134.09   32.70
  22   4  -9  182.68   61.79
 -21  -3   9   65.29   23.50
 -21  -3   9   83.19   28.40
  21   3  -9  103.29   29.10
  21   3  -9   47.30   49.00
 -20  -2   9   54.59   22.60
 -20  -2   9   78.19   25.40
  20   2  -9  118.59   51.09
  20   2  -9   64.09   26.40
 -19  -1   9  550.94   41.10
 -19  -1   9  438.16   38.10
  19   1  -9  565.04   35.70
  19   1  -9  415.16   45.20
  19   1  -9  474.05   61.59
 -18   0   9   12.60   17.50
 -18   0   9    2.30   15.50
  18   0  -9   -3.30   30.00
  18   0  -9   14.60   23.50
  18   0  -9   -9.90   15.90
 -17   1   9  483.75   35.10
 -17   1   9  443.46   36.70
  17  -1  -9  505.55   38.80
  17  -1  -9  522.25   40.40
 -16   2   9  260.97   28.60
 -16   2   9  302.37   31.40
  16  -2  -9  244.08   35.30
  16  -2  -9  329.67   40.50
  16  -2  -9  250.07   30.70
 -15   3   9   59.29   17.40
  15  -3  -9   56.69   25.30
  15  -3  -9   47.30   16.50
  15  -3  -9   86.09   21.90
  15  -3  -9   27.70   22.60
  14  -4  -9  283.97   25.40
  14  -4  -9  339.27   43.00
  14  -4  -9  214.48   33.60
  14  -4  -9  320.17   33.50
  13  -5  -9   30.10   21.00
  13  -5  -9   75.29   29.20
  13  -5  -9   45.80   22.80
  13  -5  -9   21.50   13.50
 -12   6   9  579.74   59.39
  12  -6  -9  583.94   31.80
  12  -6  -9  544.55   49.99
  12  -6  -9  562.04   40.50
  12  -6  -9  634.34   44.60
 -11   7   9  203.28   47.20
  11  -7  -9  100.69   26.80
  11  -7  -9  104.29   30.10
  11  -7  -9  108.59   32.40
 -10   8   9  421.06   65.39
  10  -8  -9  315.37   45.20
  10  -8  -9  409.36   43.60
  10  -8  -9  334.17   33.90
  10  -8  -9  366.56   48.60
  -9   9   9  340.37   59.79
   9  -9  -9  260.67   39.60
   9  -9  -9  207.68   41.20
   9  -9  -9  149.19   38.00
  -8  10   9  215.48   47.70
   8 -10  -9   55.89   34.50
   8 -10  -9   -0.60   25.30
   8 -10  -9   88.19   31.90
   7 -11  -9  112.29   34.80
   7 -11  -9  217.78   50.09
 -25  -5  10   66.09   28.50
  25   5 -10   62.29   61.59
  25   5 -10   74.69   29.70
 -24  -4  10   17.30   23.60
  24   4 -10   57.29   28.20
  24   4 -10  -17.90   45.30
 -23  -3  10   74.49   28.50
 -23  -3  10   78.19   28.10
  23   3 -10   59.19   51.29
  23   3 -10   47.00   27.20
 -22  -2  10  168.68   32.20
 -22  -2  10  120.29   30.10
  22   2 -10  155.38   52.49
  22   2 -10  168.98   37.30
 -21  -1  10   12.80   18.60
 -21  -1  10   10.30   18.70
  21   1 -10  -17.50   21.70
  21   1 -10   15.90   15.60
  21   1 -10   19.40   34.70
 -20   0  10  691.73   44.40
 -20   0  10  809.82   48.50
  20   0 -10  719.33   52.59
  20   0 -10  765.32   45.00
 -19   1  10   50.29   19.50
 -19   1  10   53.69   19.40
  19  -1 -10   36.40   25.30
  19  -1 -10   41.10   21.30
 -18   2  10  451.35   36.40
 -18   2  10  448.86   33.40
  18  -2 -10  441.36   44.90
  18  -2 -10  335.57   42.90
  18  -2 -10  397.36   34.10
 -17   3  10  311.67   27.90
  17  -3 -10  317.47   41.80
  17  -3 -10  370.36   35.60
  17  -3 -10  332.37   43.00
  16  -4 -10   -1.10   21.60
  16  -4 -10   20.40   19.30
  16  -4 -10  -11.90   22.40
  15  -5 -10  286.77   39.00
  15  -5 -10  332.97   45.60
  15  -5 -10  322.97   35.50
 -14   6  10   18.00   26.40
  14  -6 -10   -0.80   19.60
  14  -6 -10    4.30   22.50
  14  -6 -10   -5.40   20.10
  13  -7 -10  164.08   30.00
  13  -7 -10  167.48   37.80
  13  -7 -10  137.79   30.50
  12  -8 -10   32.20   29.10
  12  -8 -10   60.39   22.70
  12  -8 -10   82.39   32.90
  12  -8 -10   37.50   25.10
  11  -9 -10  118.89   36.00
  11  -9 -10   45.80   27.40
  11  -9 -10  113.39   35.60
  10 -10 -10  152.68   42.70
  10 -10 -10  206.18   42.00
   9 -11 -10   40.10   29.70
   9 -11 -10   61.39   40.10
 -26  -4  11  110.39   32.60
  26   4 -11  108.59   57.69
  26   4 -11   79.09   33.40
 -25  -3  11   10.30   23.30
  25   3 -11   32.00   45.00
  25   3 -11   19.30   28.00
 -24  -2  11   14.40   20.20
 -24  -2  11  -19.70   17.80
  24   2 -11   19.60   38.80
  24   2 -11  -23.40   22.30
 -23  -1  11  242.38   36.30
 -23  -1  11  263.77   38.10
  23   1 -11  255.37   43.70
  23   1 -11  271.17   54.79
 -22   0  11   10.30   18.60
 -22   0  11   -9.20   17.30
  22   0 -11   -5.90   16.30
  22   0 -11    9.10   25.10
 -21   1  11  321.17   35.90
 -21   1  11  265.87   33.00
  21  -1 -11  325.77   46.60
  21  -1 -11  333.27   39.70
 -20   2  11  422.76   34.70
  20  -2 -11  438.86   38.60
  20  -2 -11  380.36   48.30
  20  -2 -11  377.56   43.90
 -19   3  11   -8.60   13.80
  19  -3 -11    5.60   21.40
  19  -3 -11   11.70   18.50
  19  -3 -11   11.10   23.70
  18  -4 -11  536.75   41.00
  18  -4 -11  429.16   49.00
  18  -4 -11  399.36   47.30
  17  -5 -11   89.29   31.60
  17  -5 -11   97.49   29.70
  17  -5 -11   67.59   24.30
  16  -6 -11  180.08   39.00
  16  -6 -11  296.87   40.70
  16  -6 -11  307.07   37.00
  15  -7 -11   67.19   27.90
  15  -7 -11   60.19   30.50
  15  -7 -11  108.09   27.90
  14  -8 -11  258.87   35.70
  14  -8 -11  328.37   51.19
  13  -9 -11  125.89   38.00
  12 -10 -11   68.99   33.30
  12 -10 -11   -8.50   32.90
  11 -11 -11  127.69   37.50
  11 -11 -11   41.50   39.30
 -27  -3  12   57.79   29.60
  27   3 -12  128.09   37.40
 -26  -2  12   33.70   23.90
  26   2 -12   25.40   27.50
 -25  -1  12   14.30   21.20
 -25  -1  12   -1.70   18.80
  25   1 -12    7.10   27.00
 -24   0  12  470.95   42.50
 -24   0  12  368.06   41.30
  24   0 -12  364.46   51.79
 -23   1  12  -10.40   18.00
 -23   1  12    6.00   18.50
  23  -1 -12  -25.80   24.80
  23  -1 -12   24.20   21.20
 -22   2  12  128.09   26.30
  22  -2 -12  156.88   37.50
  22  -2 -12  154.98   28.20
  22  -2 -12  121.89   31.80
 -21   3  12  294.47   33.10
  21  -3 -12  301.57   42.70
  21  -3 -12  300.37   36.20
  21  -3 -12  269.07   43.30
  20  -4 -12  118.59   33.30
  20  -4 -12  123.49   27.40
  20  -4 -12   99.29   32.90
  19  -5 -12  124.49   35.00
  19  -5 -12  148.09   29.80
  19  -5 -12  122.39   33.00
  18  -6 -12   20.70   24.20
  18  -6 -12   25.20   27.80
  17  -7 -12  164.08   40.50
  17  -7 -12  110.99   31.90
  16  -8 -12   23.10   28.30
  16  -8 -12    8.30   22.90
  15  -9 -12  173.48   42.30
  14 -10 -12   74.59   34.90
 -28  -2  13   44.70   28.20
  28   2 -13   97.49   37.10
 -27  -1  13  190.78   36.70
  27   1 -13  195.18   45.20
 -26   0  13   15.40   20.20
 -26   0  13   31.90   23.10
  26   0 -13  -17.30   26.90
 -25   1  13  386.26   42.10
 -25   1  13  340.57   41.00
  25  -1 -13  375.16   43.90
  25  -1 -13  323.37   51.79
 -24   2  13   69.19   23.00
  24  -2 -13   65.39   23.60
  24  -2 -13   34.70   30.60
  24  -2 -13   55.89   26.40
 -23   3  13   44.80   21.90
  23  -3 -13  116.39   32.30
  23  -3 -13  100.99   37.40
  22  -4 -13  111.09   32.90
  22  -4 -13  102.39   35.10
  21  -5 -13   77.69   31.30
  21  -5 -13   15.00   27.00
  20  -6 -13  170.78   38.00
  20  -6 -13  243.48   45.00
  19  -7 -13  -24.20   22.00
  19  -7 -13   53.99   32.40
  18  -8 -13   49.30   28.70
  18  -8 -13  109.69   38.30
  17  -9 -13   69.39   34.90
  16 -10 -13   37.10   29.40
  29   1 -14   48.30   35.50
  28   0 -14  116.09   41.20
  27  -1 -14   22.50   33.40
  26  -2 -14  130.99   40.60
  26  -2 -14  138.09   33.00
  25  -3 -14   56.19   35.20
  25  -3 -14  105.39   33.70
  24  -4 -14   53.29   28.70
  24  -4 -14   61.49   32.60
  23  -5 -14  267.17   46.40
  23  -5 -14  260.67   48.60
  22  -6 -14   43.10   30.00
  22  -6 -14   12.90   27.90
  21  -7 -14   63.09   31.20
  21  -7 -14   55.19   33.80
  20  -8 -14   40.90   33.40
  20  -8 -14   26.50   27.10
  19  -9 -14   54.29   34.10
  29  -1 -15  171.78   48.00
  28  -2 -15   58.49   38.00
  27  -3 -15  109.99   32.40
  27  -3 -15   31.10   33.70
  26  -4 -15   86.09   38.30
  26  -4 -15  170.78   39.90
  25  -5 -15   16.10   32.90
  25  -5 -15   46.60   31.10
  24  -6 -15   62.69   33.40
  24  -6 -15   19.10   31.00
  23  -7 -15    7.00   27.90
  23  -7 -15   65.39   33.60
  22  -8 -15   49.40   31.10
  23  -7 -16   83.59   33.50
  23  -7 -16   43.10   31.60
  24  -6 -16   16.20   28.30
  24  -6 -16  -19.60   26.20
  25  -5 -16   58.49   30.90
  25  -5 -16  109.29   39.70
  26  -4 -16  -11.00   29.60
  26  -4 -16   46.20   30.20
  27  -3 -16   64.09   28.30
  27  -3 -16   45.40   34.90
  28  -2 -16   76.69   38.70
  29  -1 -16   39.20   36.40
  20  -8 -15   94.39   34.50
  20  -8 -15  113.49   41.20
  21  -7 -15    9.70   29.80
  21  -7 -15  -20.20   24.20
  22  -6 -15  110.29   35.90
  22  -6 -15  106.99   38.30
  23  -5 -15   19.30   28.80
  23  -5 -15   27.60   28.80
  24  -4 -15  105.09   38.20
  24  -4 -15  155.28   38.00
  25  -3 -15  123.29   39.90
  25  -3 -15  106.09   32.40
  26  -2 -15   49.90   34.40
  26  -2 -15   85.09   29.30
  27  -1 -15  156.78   45.30
  28   0 -15  -35.00   27.90
  29   1 -15  142.49   42.90
  17  -9 -14  117.69   37.60
  18  -8 -14   19.80   24.30
  18  -8 -14   32.60   30.30
  19  -7 -14  137.69   40.60
  19  -7 -14   91.09   31.80
  20  -6 -14   34.90   27.90
  20  -6 -14  -33.20   21.40
  21  -5 -14  105.59   33.40
  21  -5 -14  102.09   34.40
  22  -4 -14   99.69   32.40
  22  -4 -14   94.89   34.40
  23  -3 -14  224.38   39.30
  23  -3 -14  200.38   43.50
  24  -2 -14  139.79   39.60
  24  -2 -14  185.18   35.80
 -24   2  14   91.79   23.90
  25  -1 -14  -25.50   25.30
  25  -1 -14   55.59   24.20
 -25   1  14   -6.80   19.70
 -25   1  14    5.00   20.40
  26   0 -14  222.88   47.90
 -26   0  14  146.79   30.60
 -26   0  14  212.98   33.70
  27   1 -14   45.00   33.40
 -27  -1  14   32.90   23.90
  28   2 -14   55.29   33.70
 -28  -2  14   36.40   25.70
  14 -10 -13   56.39   33.20
  15  -9 -13   96.69   36.40
  16  -8 -13  201.08   44.00
  16  -8 -13  133.49   32.40
  17  -7 -13   55.19   30.20
  17  -7 -13   24.10   24.60
  18  -6 -13  206.58   42.20
  18  -6 -13  151.08   34.00
  19  -5 -13   34.10   26.00
  19  -5 -13   70.09   30.10
  20  -4 -13   30.30   26.30
  20  -4 -13   22.20   26.40
  21  -3 -13   43.50   21.40
  21  -3 -13   93.89   30.00
  21  -3 -13   55.89   30.80
 -21   3  13   40.20   18.60
  22  -2 -13   75.09   28.00
  22  -2 -13  122.79   25.00
  22  -2 -13   60.49   31.00
 -22   2  13   82.19   22.50
  23  -1 -13  201.58   34.70
  23  -1 -13  207.78   41.70
 -23   1  13  143.19   28.20
 -23   1  13  166.38   27.70
  24   0 -13   13.60   26.70
  24   0 -13   15.60   18.20
 -24   0  13   10.50   19.60
 -24   0  13   36.50   21.00
  25   1 -13  327.67   50.19
 -25  -1  13  436.56   47.30
  26   2 -13   16.30   27.40
 -26  -2  13   24.60   23.80
  27   3 -13   38.40   29.70
 -27  -3  13   35.40   26.00
  11 -11 -12  -20.30   37.10
  11 -11 -12   75.59   31.00
  12 -10 -12  172.68   43.40
  13  -9 -12  179.68   42.00
  14  -8 -12  134.99   37.60
  15  -7 -12  157.68   30.90
  15  -7 -12  160.88   38.70
  16  -6 -12   22.10   25.80
  17  -5 -12  532.75   56.59
  17  -5 -12  490.55   50.79
  17  -5 -12  472.25   39.20
  18  -4 -12  104.39   30.90
  18  -4 -12  107.39   24.60
  18  -4 -12   87.39   30.20
  19  -3 -12  228.68   37.60
  19  -3 -12  205.18   37.30
  19  -3 -12  222.48   29.60
 -19   3  12  174.08   25.00
  20  -2 -12   97.59   23.00
  20  -2 -12  129.59   29.50
  20  -2 -12   80.79   30.50
 -20   2  12   90.19   21.40
  21  -1 -12   81.09   31.00
  21  -1 -12   51.99   24.20
 -21   1  12   47.30   20.00
 -21   1  12   60.69   21.20
  22   0 -12  305.87   36.60
  22   0 -12  264.47   42.90
 -22   0  12  292.77   34.20
 -22   0  12  308.17   37.30
  23   1 -12    4.70   25.50
 -23  -1  12   26.90   20.30
 -23  -1  12  -22.50   17.40
  24   2 -12  261.87   44.40
  24   2 -12  397.36   69.79
 -24  -2  12  279.47   38.70
 -24  -2  12  269.37   39.80
  25   3 -12   93.49   32.60
  25   3 -12   94.99   49.90
 -25  -3  12   58.99   26.50
  26   4 -12  113.79   57.69
  26   4 -12   35.60   27.20
 -26  -4  12   85.09   29.00
   9 -11 -11  139.09   37.80
   9 -11 -11  166.38   47.90
  11  -9 -11  179.28   38.90
  11  -9 -11  177.28   42.60
  12  -8 -11  224.78   42.30
  12  -8 -11  280.77   35.30
  13  -7 -11  125.99   28.20
  13  -7 -11   87.09   26.10
  13  -7 -11  101.39   33.50
 -13   7  11  239.08   49.20
  14  -6 -11  394.86   37.50
  14  -6 -11  248.28   40.90
  14  -6 -11  379.36   42.20
 -14   6  11  486.65   53.09
  15  -5 -11   86.59   28.30
  15  -5 -11   44.60   26.80
  15  -5 -11   98.69   23.70
  16  -4 -11  550.54   44.90
  16  -4 -11  520.35   39.50
  16  -4 -11  557.34   48.60
  17  -3 -11  199.78   35.10
  17  -3 -11  257.77   38.80
  17  -3 -11  293.17   32.20
  17  -3 -11  270.47   29.30
 -17   3  11  248.88   26.50
  18  -2 -11  169.78   25.90
  18  -2 -11  161.48   34.20
  18  -2 -11  117.59   28.60
 -18   2  11  115.89   22.70
  19  -1 -11  240.38   33.20
  19  -1 -11  252.57   39.40
 -19   1  11  193.28   26.50
 -19   1  11  200.68   27.20
  20   0 -11   26.00   18.90
  20   0 -11   18.10   23.80
 -20   0  11   -2.90   15.70
 -20   0  11    4.60   16.50
  21   1 -11  416.16   64.19
  21   1 -11  334.87   31.50
  21   1 -11  327.97   44.80
 -21  -1  11  276.57   34.70
 -21  -1  11  266.97   35.80
  22   2 -11   96.59   47.20
  22   2 -11   94.39   30.40
 -22  -2  11   54.19   23.80
 -22  -2  11   72.89   24.70
  23   3 -11  118.49   53.99
  23   3 -11  113.89   32.00
 -23  -3  11  120.89   30.30
 -23  -3  11  182.18   34.10
  24   4 -11  180.58   37.00
  24   4 -11  121.59   60.49
 -24  -4  11  185.78   35.60
  25   5 -11   16.30   56.09
  25   5 -11   13.20   24.90
 -25  -5  11   54.39   26.60
   7 -11 -10   59.79   29.70
   7 -11 -10   20.00   35.40
  -7  11  10  236.68   51.29
   8 -10 -10  259.57   51.59
   8 -10 -10  205.38   40.70
   9  -9 -10  157.78   41.00
   9  -9 -10  149.79   32.60
   9  -9 -10  122.89   34.80
  -9   9  10  189.28   45.70
  10  -8 -10   61.89   32.10
  10  -8 -10   59.69   24.60
  10  -8 -10   62.49   28.70
 -10   8  10  133.69   44.90
  11  -7 -10  127.79   25.10
  11  -7 -10   92.99   32.30
  11  -7 -10  112.69   26.50
  11  -7 -10  164.38   35.50
 -11   7  10  246.28   50.49
  12  -6 -10   16.20   19.70
  12  -6 -10   13.10   23.30
  12  -6 -10    5.20   12.70
  12  -6 -10  -16.00   17.80
 -12   6  10   18.00   29.70
  13  -5 -10  500.15   38.70
  13  -5 -10  479.95   50.59
  13  -5 -10  455.15   39.70
  14  -4 -10   64.89   15.50
  14  -4 -10   87.19   29.10
  14  -4 -10   42.10   23.20
  14  -4 -10   59.89   20.30
  15  -3 -10  297.97   27.30
  15  -3 -10  346.77   40.40
  15  -3 -10  292.47   40.00
  15  -3 -10  348.27   32.40
 -15   3  10  326.87   25.80
  16  -2 -10  552.64   44.40
  16  -2 -10  586.54   37.90
  16  -2 -10  564.74   43.90
  16  -2 -10  618.24   37.10
 -16   2  10  570.94   33.80
  17  -1 -10   14.80   23.40
  17  -1 -10    2.50   18.90
 -17   1  10    0.10   14.10
 -17   1  10   13.50   16.60
  18   0 -10  476.25   48.90
  18   0 -10  426.66   35.80
 -18   0  10  445.76   35.30
 -18   0  10  465.55   37.30
  19   1 -10   51.69   18.70
  19   1 -10   40.60   24.90
  19   1 -10   41.10   39.40
 -19  -1  10   24.00   19.60
 -19  -1  10   92.89   23.30
  20   2 -10  241.78   39.10
  20   2 -10  254.57   59.19
  20   2 -10  253.37   26.50
 -20  -2  10  239.88   33.00
 -20  -2  10  207.88   32.50
  21   3 -10   55.99   26.40
  21   3 -10   69.39   50.59
 -21  -3  10   87.19   26.50
 -21  -3  10   30.60   21.20
  22   4 -10  -25.20   46.90
  22   4 -10   18.70   23.70
 -22  -4  10   13.70   20.10
 -22  -4  10   -7.90   20.90
  23   5 -10  182.98   68.79
  23   5 -10  286.37   42.70
 -23  -5  10  152.08   34.40
  24   6 -10   44.70   59.39
 -24  -6  10    7.40   22.80
   5 -11  -9  192.68   38.50
   5 -11  -9   97.59   31.90
   5 -11  -9  143.09   47.00
  -5  11   9  289.17   60.29
   6 -10  -9   11.10   24.20
   6 -10  -9   29.80   24.70
   6 -10  -9    7.30   33.50
  -6  10   9  142.19   43.70
   7  -9  -9  358.56   43.40
   7  -9  -9  342.67   51.49
   7  -9  -9  424.76   51.59
  -7   9   9  560.54   69.69
   8  -8  -9  168.78   35.50
   8  -8  -9  190.48   32.00
   8  -8  -9  240.78   43.50
  -8   8   9  300.17   61.29
   9  -7  -9   38.70   17.80
   9  -7  -9    4.40   19.10
   9  -7  -9   24.70   26.80
   9  -7  -9   26.80   24.60
  -9   7   9   15.80   33.00
  10  -6  -9 1120.09   37.50
  10  -6  -9 1075.79   52.59
  10  -6  -9 1163.88   62.69
  10  -6  -9  952.20   61.29
 -10   6   9 1057.39   77.89
  11  -5  -9  239.78   21.90
  11  -5  -9  228.68   37.70
  11  -5  -9  238.68   18.90
  11  -5  -9  238.18   30.70
  11  -5  -9  273.97   30.80
  12  -4  -9  282.77   28.40
  12  -4  -9  264.77   32.60
  12  -4  -9  227.28   34.50
  12  -4  -9  269.37   21.00
  13  -3  -9   50.79   23.10
  13  -3  -9  121.29   17.30
  13  -3  -9   73.29   23.90
  13  -3  -9   82.39   19.10
 -13   3   9  106.09   16.80
  14  -2  -9   86.89   24.20
  14  -2  -9   83.09   19.30
  14  -2  -9   69.69   23.70
 -14   2   9  107.59   18.40
  15  -1  -9 1332.97   57.09
  15  -1  -9 1246.98   58.59
  15  -1  -9 1375.96   53.59
 -15   1   9 1286.27   47.60
 -15   1   9 1327.07   49.99
  16   0  -9  -27.70   18.20
  16   0  -9   -3.00   16.50
  16   0  -9  -16.70   30.10
 -16   0   9   -8.00   14.80
 -16   0   9   20.10   15.60
  17   1  -9  452.15   58.69
  17   1  -9  450.05   31.90
  17   1  -9  501.55   42.50
 -17  -1   9  383.76   34.60
 -17  -1   9  478.65   37.00
  18   2  -9  205.68   23.20
  18   2  -9  228.68   57.69
  18   2  -9  175.88   33.30
 -18  -2   9  215.78   32.30
 -18  -2   9  199.28   29.70
  19   3  -9  301.07   39.50
  19   3  -9  291.37   65.59
 -19  -3   9  294.67   38.50
 -19  -3   9  334.67   39.20
  20   4  -9   65.99   27.60
  20   4  -9   73.69   51.49
 -20  -4   9   43.10   25.80
 -20  -4   9   36.00   21.60
  21   5  -9    5.70   20.60
  21   5  -9   37.70   54.69
 -21  -5   9   21.80   24.90
 -21  -5   9   -7.90   19.00
  22   6  -9  148.59   70.09
 -22  -6   9   86.29   29.20
  23   7  -9  -16.60   60.49
 -23  -7   9   10.60   23.50
   3 -11  -8   20.00   26.60
   3 -11  -8   -0.20   32.80
   3 -11  -8   65.19   26.70
  -3  11   8  151.38   53.59
   4 -10  -8  260.27   51.69
   4 -10  -8  275.77   42.30
   4 -10  -8  247.78   39.50
  -4  10   8  349.27   69.19
   5  -9  -8   84.19   28.30
   5  -9  -8  124.59   37.70
   5  -9  -8  197.98   36.50
  -5   9   8  182.68   53.79
   6  -8  -8  123.19   34.30
   6  -8  -8  110.49   30.40
   6  -8  -8  133.59   29.70
  -6   8   8  166.68   49.00
   7  -7  -8  256.77   41.10
   7  -7  -8  207.48   31.80
   7  -7  -8  218.88   21.80
   7  -7  -8  263.07   26.70
   7  -7  -8  204.58   36.10
  -7   7   8  279.57   58.19
   8  -6  -8   77.19   20.50
   8  -6  -8  102.59   23.40
   8  -6  -8   72.59   26.50
   8  -6  -8  112.59   30.70
   8  -6  -8   82.49   16.50
   8  -6  -8  101.89   13.10
  -8   6   8   99.49   43.80
   9  -5  -8  383.06   39.70
   9  -5  -8  361.76   22.80
   9  -5  -8  369.76   33.30
   9  -5  -8  318.37   27.10
   9  -5  -8  387.46   19.70
   9  -5  -8  316.87   39.10
  -9   5   8  470.95   61.79
  10  -4  -8  336.47   30.00
  10  -4  -8  344.67   20.20
  10  -4  -8  358.56   30.10
  10  -4  -8  347.37   38.00
  11  -3  -8  331.07   28.50
  11  -3  -8  336.57   36.00
  11  -3  -8  287.17   31.10
  11  -3  -8  373.16   21.90
  12  -2  -8  889.61   46.60
  12  -2  -8  933.41   36.50
  12  -2  -8  984.80   46.40
  12  -2  -8  919.61   38.40
 -12   2   8  922.71   57.19
 -12   2   8  921.71   35.20
  13  -1  -8    2.30   16.30
  13  -1  -8    0.00   14.70
  13  -1  -8  -12.30   11.90
 -13   1   8    2.90   10.60
 -13   1   8   12.40   12.70
  14   0  -8  734.13   38.10
  14   0  -8  773.62   41.90
  14   0  -8  739.93   41.60
  14   0  -8  739.53   58.69
 -14   0   8  766.72   37.90
 -14   0   8  724.83   37.40
  15   1  -8  138.29   21.30
  15   1  -8  167.48   29.50
  15   1  -8  134.89   43.10
 -15  -1   8  144.09   23.20
 -15  -1   8  122.19   23.30
  16   2  -8  642.64   32.10
  16   2  -8  591.74   67.69
  16   2  -8  529.65   41.00
 -16  -2   8  629.14   42.20
 -16  -2   8  660.53   42.70
  17   3  -8  447.46   22.70
  17   3  -8  408.26   42.50
  17   3  -8  459.15   74.89
 -17  -3   8  478.45   43.30
 -17  -3   8  488.35   42.30
  18   4  -8  319.47   68.59
  18   4  -8  213.58   33.00
 -18  -4   8  208.98   34.00
 -18  -4   8  216.48   34.10
  19   5  -8  210.48   33.50
  19   5  -8  236.08   69.39
 -19  -5   8  283.17   41.00
 -19  -5   8  253.97   38.90
  20   6  -8   14.40   55.29
  20   6  -8   77.79   25.00
 -20  -6   8   58.09   26.50
  21   7  -8   75.89   67.49
 -21  -7   8  108.39   33.90
 -22  -8   8   28.70   25.90
   1 -11  -7  162.08   47.80
   1 -11  -7  213.78   41.80
  -1  11   7  262.27   67.69
   2 -10  -7   80.79   35.90
   2 -10  -7   59.29   25.30
   2 -10  -7  102.69   30.60
  -2  10   7  106.49   51.79
   3  -9  -7  336.87   50.49
   3  -9  -7  294.87   40.90
   3  -9  -7  393.96   46.40
  -3   9   7  402.96   74.09
   4  -8  -7  341.87   39.50
   4  -8  -7  341.77   41.40
   4  -8  -7  294.07   46.70
  -4   8   7  407.86   69.29
   5  -7  -7  121.49   27.30
   5  -7  -7  128.69   18.30
   5  -7  -7   92.79   31.80
   5  -7  -7   66.09   28.50
   5  -7  -7  110.49   19.00
  -5   7   7   92.09   47.00
   6  -6  -7 1047.60   40.20
   6  -6  -7 1055.29   61.29
   6  -6  -7 1075.19   37.90
   6  -6  -7 1017.30   56.79
   6  -6  -7 1073.69   52.79
  -6   6   7 1156.48   77.39
   7  -5  -7    8.80   20.20
   7  -5  -7    1.30    7.60
   7  -5  -7   27.10   12.20
   7  -5  -7   13.40   15.90
   7  -5  -7   24.60   14.50
   7  -5  -7   13.60   20.20
  -7   5   7   -1.50   27.30
   8  -4  -7  893.71   38.60
   8  -4  -7  958.10   40.10
   8  -4  -7 1012.00   31.50
   8  -4  -7  978.70   45.30
   8  -4  -7  938.81   49.50
   8  -4  -7 1053.09   29.20
   9  -3  -7  483.25   33.60
   9  -3  -7  521.65   31.10
   9  -3  -7  560.94   22.80
   9  -3  -7  557.64   29.00
  10  -2  -7 1173.78   45.80
  10  -2  -7 1130.19   48.60
  10  -2  -7 1137.39   38.80
  10  -2  -7 1140.39   36.40
 -10   2   7 1084.09   35.10
  11  -1  -7  932.61   42.00
  11  -1  -7  876.01   41.50
  11  -1  -7  917.21   35.90
 -11   1   7  823.12   31.70
 -11   1   7  866.81   34.10
  12   0  -7   -2.30   11.90
  12   0  -7   -3.20   12.60
  12   0  -7   13.90   15.20
  12   0  -7   -8.20   23.40
 -12   0   7    7.80   11.60
 -12   0   7    4.50   10.70
  13   1  -7  515.25   28.60
  13   1  -7  582.34   57.59
  13   1  -7  538.75   35.90
  13   1  -7  540.55   35.60
 -13  -1   7  539.75   32.30
 -13  -1   7  547.55   33.30
  14   2  -7  168.18   18.30
  14   2  -7  157.68   27.20
  14   2  -7  212.28   50.69
 -14  -2   7  114.29   22.00
 -14  -2   7  178.18   26.30
 -14  -2   7  179.38   18.70
  15   3  -7  433.46   37.30
  15   3  -7  448.26   20.90
  15   3  -7  481.55   73.19
 -15  -3   7  487.95   39.30
 -15  -3   7  504.15   22.40
 -15  -3   7  449.46   37.50
  16   4  -7  182.18   60.49
  16   4  -7  141.39   27.30
 -16  -4   7  186.38   31.90
 -16  -4   7  142.59   29.70
  17   5  -7   40.00   20.30
  17   5  -7   42.60   51.79
 -17  -5   7   15.30   20.70
 -17  -5   7   37.30   21.80
  18   6  -7  291.37   35.30
  18   6  -7  283.17   76.79
 -18  -6   7  297.77   40.80
 -18  -6   7  206.98   35.80
  19   7  -7   42.80   60.59
 -19  -7   7   24.50   24.40
  20   8  -7   79.49   73.49
 -20  -8   7   87.29   32.30
  -2 -12  -6  101.19   46.00
  -1 -11  -6   17.00   26.30
  -1 -11  -6  -14.50   32.20
   1  11   6   76.49   51.49
   0 -10  -6  480.05   39.40
   0 -10  -6  363.16   56.89
   0 -10  -6  520.15   55.89
   0  10   6  411.46   77.29
   1  -9  -6  162.88   41.90
   1  -9  -6  174.18   35.40
   1  -9  -6  153.78   30.70
  -1   9   6  150.68   54.19
   2  -8  -6   12.90   21.60
   2  -8  -6   20.80   21.20
   2  -8  -6   25.40   28.60
   2  -8  -6    2.60   15.10
  -2   8   6   17.20   37.10
   3  -7  -6  464.85   40.90
   3  -7  -6  450.85   40.40
   3  -7  -6  640.34   54.59
   3  -7  -6  478.35   31.30
   3  -7  -6  476.95   20.40
  -3   7   6  475.75   63.29
   4  -6  -6   -4.90   19.40
   4  -6  -6   -5.60   22.80
   4  -6  -6   17.00   18.80
   4  -6  -6    8.60   13.30
   4  -6  -6   12.90   11.90
  -4   6   6   16.00   33.90
   5  -5  -6 1258.77   40.60
   5  -5  -6 1252.67   55.99
   5  -5  -6 1265.07   56.29
   5  -5  -6 1273.47   50.69
   5  -5  -6 1324.87   39.20
  -5   5   6 1278.27   76.69
   6  -4  -6   45.90   10.90
   6  -4  -6    4.20    7.50
   6  -4  -6   34.00   14.30
   6  -4  -6   13.00   16.30
   6  -4  -6   27.10   17.70
   6  -4  -6   24.30    7.80
  -6   4   6   42.50   25.40
   7  -3  -6 1340.17   44.20
   7  -3  -6 1343.57   49.10
   7  -3  -6 1431.86   33.70
   7  -3  -6 1365.86   42.00
   7  -3  -6 1213.48   48.90
   8  -2  -6 3258.17   77.89
   8  -2  -6 3181.08   70.69
   8  -2  -6 3274.67   66.99
   8  -2  -6 3318.67   84.59
  -8   2   6 3185.28   66.59
   9  -1  -6  237.38   23.60
   9  -1  -6  251.87   21.00
  -9   1   6  226.48   17.70
  -9   1   6  203.18   17.20
  10   0  -6 3186.48   77.39
  10   0  -6 3111.49  110.19
  10   0  -6 3356.36   77.89
  10   0  -6 3125.39   80.19
 -10   0   6 3282.27   76.99
 -10   0   6 3240.98   74.49
 -10   0   6 3201.08  114.39
  11   1  -6   88.69   19.70
  11   1  -6   88.69   18.00
  11   1  -6   80.29   33.00
  11   1  -6  111.79   15.70
 -11  -1   6   76.49   15.40
 -11  -1   6   84.89   17.30
 -11  -1   6  108.09   15.60
  12   2  -6 1991.90   67.09
  12   2  -6 1905.41   96.19
  12   2  -6 1816.32   61.29
  12   2  -6 1862.91   48.50
 -12  -2   6 1990.60   64.99
 -12  -2   6 1961.10   49.10
 -12  -2   6 1938.11   61.79
  13   3  -6  318.77   16.10
  13   3  -6  332.97   61.69
  13   3  -6  316.87   32.90
 -13  -3   6  384.56   35.10
 -13  -3   6  316.67   17.00
 -13  -3   6  348.07   32.10
  14   4  -6   32.50   53.19
  14   4  -6   46.40   21.10
 -14  -4   6   65.49   23.50
 -14  -4   6   62.19   25.00
  15   5  -6   12.40   17.60
  15   5  -6   -9.90   50.59
 -15  -5   6    1.90   19.40
 -15  -5   6    7.20   19.30
  16   6  -6   12.10   16.70
  16   6  -6  -40.70   51.79
 -16  -6   6   27.80   22.20
 -16  -6   6    8.90   20.40
  17   7  -6  206.88   75.89
 -17  -7   6  265.07   41.80
 -17  -7   6  278.77   39.90
  18   8  -6   -1.70   63.79
 -18  -8   6   40.40   26.80
 -19  -9   6   12.80   25.60
  -3 -11  -5  127.99   33.10
   3  11   5  224.68   70.39
  -2 -10  -5   12.70   24.80
  -2 -10  -5   15.10   32.00
   2  10   5   76.49   50.29
  -1  -9  -5  405.36   34.20
  -1  -9  -5  385.06   47.00
  -1  -9  -5  475.85   61.29
   1   9   5  418.76   77.69
   0  -8  -5  260.97   37.00
   0  -8  -5  294.67   46.60
   0  -8  -5  352.46   32.80
   0  -8  -5  389.16   41.00
   0   8   5  349.47   67.59
   1  -7  -5   70.69   19.30
   1  -7  -5   55.29   24.40
   1  -7  -5   57.89   24.00
   1  -7  -5   64.39   30.10
  -1   7   5   71.59   19.00
  -1   7   5  117.29   49.50
   2  -6  -5  607.24   20.90
   2  -6  -5  629.74   33.20
   2  -6  -5  651.73   20.70
   2  -6  -5  588.24   41.80
   2  -6  -5  722.33   43.80
   2  -6  -5  589.14   47.70
  -2   6   5  602.84   31.50
  -2   6   5  503.75   60.19
   3  -5  -5   79.89   12.70
   3  -5  -5   77.99   14.90
   3  -5  -5   54.89   19.40
   3  -5  -5   87.09   22.60
   3  -5  -5   93.69   20.50
  -3   5   5   92.09   33.80
  -3   5   5   76.99   12.70
   4  -4  -5  666.83   25.00
   4  -4  -5  615.34   36.80
   4  -4  -5  626.84   33.40
   4  -4  -5  628.64   39.50
   4  -4  -5  629.64   25.90
  -4   4   5  698.33   50.39
   5  -3  -5  459.55   30.60
   5  -3  -5  495.25   18.80
   5  -3  -5  553.64   30.30
   5  -3  -5  518.15   17.00
   5  -3  -5  563.14   26.60
   6  -2  -5  773.22   24.60
   6  -2  -5  760.22   26.60
   6  -2  -5  766.42   22.40
   6  -2  -5  761.42   30.70
   6  -2  -5  740.13   35.10
  -6   2   5  796.42   22.20
   7  -1  -5  222.38   14.90
   7  -1  -5  243.68   22.60
   7  -1  -5  242.08   14.90
   7  -1  -5  247.88   20.60
  -7   1   5  209.68   15.60
  -7   1   5  258.77   16.60
  -7   1   5  237.38   22.50
   8   0  -5   89.39   23.80
   8   0  -5  196.18   20.70
  -8   0   5  102.79   12.20
  -8   0   5  118.09   25.70
   9   1  -5 1710.83   45.10
   9   1  -5 1794.42   53.39
   9   1  -5 1676.33   51.59
   9   1  -5 1692.23   77.49
  -9  -1   5 1717.93   49.30
  -9  -1   5 1680.23   51.59
  -9  -1   5 1669.33   79.19
  -9  -1   5 1806.52   45.30
  10   2  -5 1021.50   68.79
  10   2  -5 1064.19   41.60
  10   2  -5 1088.09   31.20
  10   2  -5 1098.19   47.50
 -10  -2   5 1117.49   43.30
 -10  -2   5 1095.49   44.80
 -10  -2   5 1115.59   31.40
  11   3  -5  243.08   51.89
  11   3  -5  190.78   23.80
 -11  -3   5  185.18   11.80
 -11  -3   5  211.68   25.20
 -11  -3   5  220.68   27.20
  12   4  -5  568.14   78.69
  12   4  -5  561.94   34.30
 -12  -4   5  492.85   38.70
 -12  -4   5  555.74   40.70
  13   5  -5   31.50   55.19
  13   5  -5   10.70   17.30
 -13  -5   5   10.90   20.50
 -13  -5   5   46.00   23.70
  14   6  -5  206.78   25.70
  14   6  -5  137.69   62.39
 -14  -6   5  143.59   31.20
 -14  -6   5  107.89   28.80
  15   7  -5  -19.40   50.29
 -15  -7   5   31.00   24.50
 -15  -7   5    7.60   21.40
  16   8  -5   45.80   64.79
 -16  -8   5   95.99   31.70
  17   9  -5   37.90   73.19
 -17  -9   5   37.90   28.00
  -5 -11  -4   41.90   38.00
  -5 -11  -4   31.30   26.30
   5  11   4   74.69   58.19
  -4 -10  -4  188.48   48.90
  -4 -10  -4  202.08   39.20
   4  10   4  229.88   67.59
  -3  -9  -4  138.39   42.30
  -3  -9  -4  210.08   30.50
  -3  -9  -4  126.79   26.20
  -3  -9  -4  133.69   31.80
   3   9   4  170.98   59.49
  -2  -8  -4  251.07   32.70
  -2  -8  -4  175.78   27.10
  -2  -8  -4  231.88   37.70
  -2  -8  -4  231.08   43.00
   2   8   4  255.07   64.29
  -1  -7  -4  297.07   44.10
  -1  -7  -4  268.97   29.40
  -1  -7  -4  260.97   36.20
   1   7   4  275.57   30.50
   1   7   4  327.77   66.09
   0  -6  -4    3.20   16.50
   0  -6  -4   23.70   22.50
   0  -6  -4  -30.20   15.90
   0  -6  -4   -3.40   14.40
   0   6   4   -1.40   14.60
   0   6   4  -16.90   32.90
   1  -5  -4   72.29   18.90
   1  -5  -4  115.89   21.20
   1  -5  -4  101.39   24.70
   1  -5  -4   92.29   16.60
   1  -5  -4  100.59    9.10
  -1   5   4  123.99   37.80
  -1   5   4   86.49   15.30
   2  -4  -4  324.57   16.30
   2  -4  -4  321.67   30.60
   2  -4  -4  308.47   20.50
   2  -4  -4  288.87   27.80
   2  -4  -4  325.97   27.10
  -2   4   4  314.07   19.20
  -2   4   4  388.86   49.00
   3  -3  -4  318.47   17.30
   3  -3  -4  323.57   24.70
   3  -3  -4  321.77   26.00
   3  -3  -4  340.07   16.50
   3  -3  -4  359.56   23.70
  -3   3   4  324.17   33.90
   4  -2  -4 1271.97   35.00
   4  -2  -4 1197.88   33.60
   4  -2  -4 1282.67   26.50
   4  -2  -4 1171.28   40.30
   4  -2  -4 1211.98   41.80
  -4   2   4 1246.68   39.80
  -4   2   4 1226.18   33.80
  -4   2   4 1281.67   33.90
   5  -1  -4 1255.67   30.00
   5  -1  -4 1208.08   31.10
   5  -1  -4 1241.18   29.20
   5  -1  -4 1233.38   36.40
   5  -1  -4 1175.38   39.20
  -5   1   4 1246.28   39.30
  -5   1   4 1258.87   29.60
  -5   1   4 1237.98   29.80
  -5   1   4 1263.57   35.90
   6   0  -4  536.95   24.00
   6   0  -4  503.85   37.50
   6   0  -4  521.35   24.90
   6   0  -4  544.35   25.40
  -6   0   4  528.15   23.00
  -6   0   4  519.85   21.20
  -6   0   4  541.65   40.00
  -6   0   4  537.15   25.80
   7   1  -4 1010.60   36.90
   7   1  -4 1088.49   36.50
   7   1  -4 1099.59   31.10
   7   1  -4 1107.19   58.49
  -7  -1   4 1054.99   57.19
  -7  -1   4 1034.90   36.50
  -7  -1   4 1068.89   31.30
  -7  -1   4  990.20   33.80
   8   2  -4 1090.79   42.80
   8   2  -4 1092.99   65.29
   8   2  -4 1090.89   38.40
   8   2  -4 1058.89   27.50
  -8  -2   4 1061.29   41.30
  -8  -2   4 1084.49   28.40
  -8  -2   4 1034.90   39.30
  -8  -2   4 1127.09   63.09
   9   3  -4 2545.65   65.59
   9   3  -4 2584.84   75.99
   9   3  -4 2464.65  111.59
  -9  -3   4 2567.64   46.10
  -9  -3   4 2462.45   71.39
  -9  -3   4 2530.35   73.99
  10   4  -4    6.50   13.30
  10   4  -4   38.60   40.00
 -10  -4   4   14.30   17.40
 -10  -4   4   14.90   16.10
  11   5  -4  779.92   36.10
  11   5  -4  738.03   83.39
 -11  -5   4  782.32   49.40
 -11  -5   4  697.93   46.10
  12   6  -4   27.50   52.89
  12   6  -4    0.40   12.80
 -12  -6   4    9.80   21.10
 -12  -6   4  -19.20   19.60
  13   7  -4  370.16   82.19
 -13  -7   4  288.17   40.90
 -13  -7   4  349.87   44.00
  14   8  -4   26.70   58.79
 -14  -8   4   13.30   22.40
 -14  -8   4   42.00   26.00
  15   9  -4   94.09   71.89
 -15  -9   4   70.39   31.40
 -16 -10   4   34.10   38.20
 -16 -10   4   64.69   30.70
  -7 -11  -3   96.89   35.10
  -7 -11  -3   88.19   44.90
  -6 -10  -3   74.09   30.70
  -6 -10  -3   69.19   37.50
   6  10   3   75.49   56.29
  -5  -9  -3  307.07   52.09
  -5  -9  -3  290.07   35.50
  -5  -9  -3  340.67   46.20
   5   9   3  378.86   78.59
  -4  -8  -3  383.56   31.80
  -4  -8  -3  372.86   51.09
  -4  -8  -3  356.86   36.50
  -4  -8  -3  312.07   40.70
   4   8   3  480.85   80.39
  -3  -7  -3   72.09   31.20
  -3  -7  -3   78.09   21.50
  -3  -7  -3   52.89   24.90
  -3  -7  -3   67.19   20.60
   3   7   3   79.09   50.89
  -2  -6  -3  776.62   46.80
  -2  -6  -3  744.23   52.19
  -2  -6  -3  771.22   38.90
  -2  -6  -3  808.72   41.20
   2   6   3  804.02   41.90
   2   6   3  714.23   71.59
  -1  -5  -3   22.50   13.50
  -1  -5  -3   27.10   16.20
  -1  -5  -3   -7.10   16.30
  -1  -5  -3   16.50    4.20
   1   5   3  -20.60   24.70
   1   5   3    0.80   13.90
   0  -4  -3  450.45   31.60
   0  -4  -3  436.36   33.70
   0  -4  -3  454.35   27.20
   0  -4  -3  431.16   24.40
   0   4   3  430.26   24.80
   0   4   3  401.96   45.20
   1  -3  -3   11.60    9.50
   1  -3  -3    2.70   12.80
   1  -3  -3    8.10   11.20
   1  -3  -3   26.80    7.00
   1  -3  -3   16.20   11.00
  -1   3   3   17.40   11.00
  -1   3   3   14.20    9.10
  -1   3   3   -8.40   19.20
   2  -2  -3 1098.69   25.40
   2  -2  -3 1023.40   35.20
   2  -2  -3 1101.69   37.00
   2  -2  -3 1111.09   32.10
   2  -2  -3 1096.49   27.70
  -2   2   3 1038.60   30.20
  -2   2   3 1099.79   36.40
  -2   2   3 1073.29   24.20
  -2   2   3 1088.49   26.20
   3  -1  -3 1215.88   34.60
   3  -1  -3 1208.48   30.60
   3  -1  -3 1180.68   23.70
   3  -1  -3 1161.08   26.40
  -3   1   3 1177.28   23.50
  -3   1   3 1201.78   34.30
  -3   1   3 1312.07   31.10
  -3   1   3 1214.68   32.80
  -3   1   3 1199.58   26.20
   4   0  -3    2.50    7.60
   4   0  -3   -4.60    5.50
   4   0  -3  -19.90    6.40
   4   0  -3  -14.80   12.40
   4   0  -3   -5.20    4.60
  -4   0   3  -12.80    7.10
  -4   0   3   -9.60    4.60
  -4   0   3    4.90    6.80
  -4   0   3    0.50    7.70
  -4   0   3  -15.90   12.80
   5   1  -3 5127.49  101.19
   5   1  -3 5113.69   92.89
   5   1  -3 4930.21  146.89
   5   1  -3 5269.47   99.99
   5   1  -3 5217.88   96.49
  -5  -1   3 5157.48   95.59
  -5  -1   3 4934.81   99.89
  -5  -1   3 5310.47   93.49
  -5  -1   3 4949.30   98.79
   6   2  -3 1466.85   40.70
   6   2  -3 1468.65   71.19
   6   2  -3 1438.26   31.00
   6   2  -3 1499.35   47.20
  -6  -2   3 1406.76   45.50
  -6  -2   3 1446.26   39.90
  -6  -2   3 1372.66   44.30
  -6  -2   3 1412.86   31.20
  -6  -2   3 1473.75   68.39
   7   3  -3 1052.09   70.19
   7   3  -3 1152.48   46.30
   7   3  -3 1147.39   36.70
  -7  -3   3 1203.58   45.70
  -7  -3   3 1144.59   45.10
  -7  -3   3 1133.79   25.10
  -7  -3   3 1201.78   24.60
   8   4  -3  888.01   46.00
   8   4  -3  844.52   32.00
   8   4  -3  812.92   70.49
  -8  -4   3  837.32   43.30
  -8  -4   3  853.11   19.10
  -8  -4   3  732.73   41.90
   9   5  -3   26.70   45.30
   9   5  -3   17.80   12.10
  -9  -5   3   24.80   19.60
  -9  -5   3   16.40   19.50
  10   6  -3  727.13   30.30
  10   6  -3  784.02   86.19
 -10  -6   3  807.12   53.89
 -10  -6   3  760.42   50.59
  11   7  -3  139.99   61.99
 -11  -7   3  120.79   31.10
 -11  -7   3  112.79   28.30
  12   8  -3   90.29   62.99
 -12  -8   3  177.48   34.30
 -12  -8   3  150.88   35.60
  13   9  -3   80.39   68.89
 -13  -9   3   79.49   31.30
 -13  -9   3  103.89   29.70
 -14 -10   3  116.49   35.50
 -14 -10   3   48.20   38.40
  -9 -11  -2   69.59   29.80
  -9 -11  -2   -0.40   32.00
  -8 -10  -2  121.49   42.50
  -8 -10  -2  127.39   34.60
  -8 -10  -2  149.39   29.00
   8  10   2  143.89   64.79
  -7  -9  -2  188.08   31.60
  -7  -9  -2  162.48   43.70
  -7  -9  -2  164.58   36.10
   7   9   2  174.68   62.99
  -6  -8  -2  119.89   25.40
  -6  -8  -2  160.38   33.70
  -6  -8  -2   88.69   33.90
   6   8   2   58.49   48.30
  -5  -7  -2  668.63   42.80
  -5  -7  -2  724.23   37.60
  -5  -7  -2  718.53   51.19
  -5  -7  -2  666.93   56.59
   5   7   2  743.23   82.59
  -4  -6  -2   82.39   28.10
  -4  -6  -2   66.89   23.00
  -4  -6  -2   54.09   18.80
  -4  -6  -2   63.09   17.10
   4   6   2   63.09   44.40
   4   6   2   71.19   22.90
  -3  -5  -2  658.33   31.90
  -3  -5  -2  602.44   33.40
  -3  -5  -2  604.94   38.90
  -3  -5  -2  617.64   43.20
   3   5   2  570.14   58.19
   3   5   2  596.64   28.50
   3   5   2  633.14   36.70
  -2  -4  -2 1115.49   38.50
  -2  -4  -2 1184.18   40.20
  -2  -4  -2 1161.08   49.30
  -2  -4  -2 1103.19   44.90
   2   4   2 1118.99   41.00
   2   4   2 1018.90   35.60
   2   4   2 1009.60   66.39
  -1  -3  -2 3497.25   85.89
  -1  -3  -2 3411.76   73.99
  -1  -3  -2 3696.53  120.79
  -1  -3  -2 3518.85   80.89
  -1  -3  -2 3595.54   75.89
   1   3   2 3685.33  121.79
   1   3   2 3482.15   75.09
   1   3   2 3585.94   74.19
   0  -2  -2  108.29   12.40
   0  -2  -2  118.69   13.70
   0  -2  -2  102.19    7.00
   0  -2  -2  116.59   16.30
   0  -2  -2  148.19   12.90
   0  -2  -2  145.69   24.10
   0   2   2   89.19   11.90
   0   2   2   97.89   24.00
   0   2   2  114.49    6.20
   0   2   2  139.29   12.50
   0   2   2  117.59   13.90
   1  -1  -2   18.80    4.90
   1  -1  -2   23.70    7.20
   1  -1  -2   24.00    3.00
   1  -1  -2   25.20    5.30
   1  -1  -2   19.00    6.40
  -1   1   2   27.00    3.10
  -1   1   2   25.90    4.90
  -1   1   2   23.80    4.60
  -1   1   2   32.00    6.80
  -1   1   2   15.50    6.50
   2   0  -2 9738.73  236.48
   2   0  -2 9944.61  171.08
   2   0  -2 9979.20  176.08
  -2   0   2 9999.00  165.98
  -2   0   2 9434.36  235.98
  -2   0   2 9611.24  168.68
  -2   0   2 9434.36  173.88
   3   1  -2  541.55   32.50
   3   1  -2  527.35   21.20
   3   1  -2  555.14   20.60
   3   1  -2  553.84   15.50
   3   1  -2  539.55   18.30
  -3  -1   2  560.84   15.80
  -3  -1   2  557.14   20.10
  -3  -1   2  564.84   32.50
  -3  -1   2  523.75   21.30
  -3  -1   2  579.64   18.90
   4   2  -2 7738.83  147.79
   4   2  -2 7633.14  214.18
   4   2  -2 7954.20  133.79
  -4  -2   2 8033.80  133.99
  -4  -2   2 7744.93  212.88
  -4  -2   2 7961.90  132.89
  -4  -2   2 7620.14  146.89
  -4  -2   2 7597.24  147.79
  -4  -2   2 8149.58  133.99
   5   3  -2  939.21   28.20
   5   3  -2  920.31   39.00
   5   3  -2  912.11   60.49
  -5  -3   2  933.51   57.19
  -5  -3   2  918.31   38.70
  -5  -3   2  971.40   24.10
  -5  -3   2 1005.50   28.90
  -5  -3   2  890.11   37.90
   6   4  -2  583.54   36.10
   6   4  -2  509.35   21.50
   6   4  -2  474.85   55.09
  -6  -4   2  530.95   32.40
  -6  -4   2  531.65   19.80
  -6  -4   2  515.35   33.10
  -6  -4   2  558.94   22.50
   7   5  -2  232.08   15.90
   7   5  -2  236.58   54.29
  -7  -5   2  227.68   29.70
  -7  -5   2  210.48   16.90
  -7  -5   2  165.88   26.80
  -7  -5   2  234.18   16.50
   8   6  -2    9.00    9.20
   8   6  -2   -2.50   43.40
  -8  -6   2    0.60    9.50
  -8  -6   2   15.60   19.70
  -8  -6   2   -6.90   16.10
   9   7  -2  396.06   78.89
  -9  -7   2  339.07   39.90
  -9  -7   2  377.56   45.70
  10   8  -2  286.27   74.19
 -10  -8   2  205.68   37.20
 -10  -8   2  206.88   35.10
  11   9  -2   55.29   60.29
 -11  -9   2   49.10   28.80
 -11  -9   2  128.09   30.20
  12  10  -2  100.39   70.89
 -12 -10   2  114.19   41.60
 -12 -10   2   89.69   33.40
 -13 -11   2   24.40   37.10
 -11 -11  -1   64.49   39.10
 -11 -11  -1  175.88   41.40
 -10 -10  -1  -32.10   31.10
 -10 -10  -1   40.00   28.40
 -10 -10  -1   44.40   22.30
  10  10   1   22.20   58.59
  -9  -9  -1  204.68   40.30
  -9  -9  -1  283.27   51.39
  -9  -9  -1  269.67   35.40
   9   9   1  218.38   69.39
  -8  -8  -1  491.25   58.79
  -8  -8  -1  528.95   49.60
  -8  -8  -1  537.75   41.50
   8   8   1  541.25   86.59
  -7  -7  -1   13.10   11.80
  -7  -7  -1    2.90   17.40
  -7  -7  -1   -8.50   24.50
  -7  -7  -1  -10.10   17.50
   7   7   1    9.80   45.40
  -6  -6  -1  295.47   36.30
  -6  -6  -1  380.16   25.30
  -6  -6  -1  421.36   35.20
   6   6   1  383.76   68.99
   6   6   1  367.66   24.00
  -5  -5  -1  269.87   29.90
  -5  -5  -1  207.68   19.60
  -5  -5  -1  223.58   25.80
   5   5   1  215.78   18.80
   5   5   1  296.07   54.69
   5   5   1  270.97   30.20
  -4  -4  -1 1983.80   58.39
  -4  -4  -1 1909.71   47.80
  -4  -4  -1 1934.81   61.89
   4   4   1 1929.81   59.89
   4   4   1 1979.30   94.39
   4   4   1 1975.70   46.00
  -3  -3  -1 5047.19  110.59
  -3  -3  -1 5100.99  105.09
  -3  -3  -1 5211.68   98.19
  -3  -3  -1 5416.26  163.08
   3   3   1 5114.39  161.88
   3   3   1 5352.66   83.49
   3   3   1 5244.27  107.09
   3   3   1 5209.68   96.09
  -2  -2  -1   36.00   11.40
  -2  -2  -1    9.60   17.20
  -2  -2  -1   21.50    8.30
  -2  -2  -1   30.00   10.20
   2   2   1   16.60    7.50
   2   2   1   51.99   12.00
   2   2   1   42.90    4.90
   2   2   1    1.30   21.20
  -1  -1  -1  937.91   24.40
  -1  -1  -1  993.70   22.20
  -1  -1  -1  938.21   26.40
  -1  -1  -1  916.21   22.30
  -1  -1  -1  940.51   37.10
   1   1   1  900.51   36.80
   1   1   1  958.00   22.70
   1   1   1  943.01   24.10
   1   1   1  972.50   17.80
   1   1   1 1009.90   22.00
   0   0  -1   -8.50    0.70
   0   0  -1   -7.70    1.00
   0   0  -1   -7.40    1.30
   0   0   1   -8.80    0.20
   0   0   1   -9.90    1.40
   0   0   1   -6.60    1.30
   1   1  -1 6352.46  113.59
   1   1  -1 6354.06  115.69
   1   1  -1 6528.45  164.58
   1   1  -1 6965.30  111.19
   1   1  -1 6737.73  105.49
  -1  -1   1 6839.62  105.59
  -1  -1   1 5979.70  113.19
   2   2  -1  578.74   41.60
   2   2  -1  558.94   16.60
   2   2  -1  588.14   18.40
   2   2  -1  643.14   27.70
   2   2  -1  609.94   27.80
  -2  -2   1  508.15   38.70
  -2  -2   1  613.64   19.40
  -2  -2   1  588.44   27.40
  -2  -2   1  641.84   17.90
  -2  -2   1  597.44   28.20
   3   3  -1 1761.72   79.79
   3   3  -1 1880.11   38.20
   3   3  -1 1931.61   41.60
   3   3  -1 1859.31   53.29
  -3  -3   1 1795.42   52.89
  -3  -3   1 1892.21   79.59
  -3  -3   1 1927.71   55.39
  -3  -3   1 1971.80   39.90
  -3  -3   1 1868.41   42.40
   4   4  -1 5070.59   94.59
   4   4  -1 4955.90  165.88
   4   4  -1 5071.49  112.49
   4   4  -1 4985.90   86.79
  -4  -4   1 4817.52  111.19
  -4  -4   1 5158.98   87.99
  -4  -4   1 4881.11   96.09
  -4  -4   1 4770.42  113.29
   5   5  -1  177.28   15.60
   5   5  -1  143.39   45.00
   5   5  -1  156.08   25.00
   5   5  -1  134.69   10.50
  -5  -5   1  131.39   11.80
  -5  -5   1  150.88   23.70
  -5  -5   1  174.48   17.40
  -5  -5   1  136.69   23.80
   6   6  -1  644.74   83.29
   6   6  -1  515.75   16.90
   6   6  -1  540.25   25.30
  -6  -6   1  532.05   38.60
  -6  -6   1  524.85   28.80
  -6  -6   1  551.04   44.40
   7   7  -1   36.10   53.29
  -7  -7   1   48.00   15.50
  -7  -7   1   51.19   25.70
  -7  -7   1   64.19   23.80
   8   8  -1  332.47   74.49
  -8  -8   1  285.67   39.50
  -8  -8   1  253.57   40.50
   9   9  -1   43.30   55.59
  -9  -9   1   63.19   29.60
  -9  -9   1   84.89   26.90
  10  10  -1  -29.00   53.29
 -10 -10   1   19.80   35.40
 -10 -10   1   -6.80   25.10
 -10 -10   1   59.59   26.20
 -11 -11   1  123.19   45.80
 -11 -11   1   45.90   31.40
 -12 -10   0  128.99   46.60
 -12 -10   0  255.67   46.30
  12  10   0  110.19   73.99
 -11  -9   0  194.18   33.60
 -11  -9   0  139.79   33.80
 -11  -9   0  181.78   44.30
  11   9   0  159.48   66.99
 -10  -8   0  356.06   52.19
 -10  -8   0  313.67   39.50
 -10  -8   0  436.16   51.79
  10   8   0  445.46   86.09
  -9  -7   0  478.35   39.10
  -9  -7   0  398.36   45.50
   9   7   0  535.25   86.09
  -8  -6   0   24.00   22.10
  -8  -6   0   80.09   23.30
  -8  -6   0   68.19    9.80
   8   6   0   58.49    7.60
   8   6   0    4.70   46.60
  -7  -5   0  441.26   34.70
  -7  -5   0  478.65   18.80
  -7  -5   0  482.55   39.70
   7   5   0  462.35   17.60
   7   5   0  452.35   66.49
   7   5   0  449.06   17.00
  -6  -4   0  486.85   31.50
  -6  -4   0  500.95   30.80
  -6  -4   0  455.65   17.10
   6   4   0  485.95   34.50
   6   4   0  484.95   18.60
   6   4   0  464.95   16.20
   6   4   0  418.46   51.69
  -5  -3   0  397.66   13.90
  -5  -3   0  445.36   26.00
  -5  -3   0  412.06   28.20
   5   3   0  439.36   13.70
   5   3   0  401.86   44.20
   5   3   0  451.95   17.20
   5   3   0  393.96   28.20
  -4  -2   0 1983.70   53.79
  -4  -2   0 2040.40   37.30
  -4  -2   0 2041.70   51.59
  -4  -2   0 2099.79   79.99
   4   2   0 1988.20   79.89
   4   2   0 2050.99   37.10
   4   2   0 2128.19   52.99
   4   2   0 2082.39   41.70
  -3  -1   0  291.47   27.50
  -3  -1   0  280.17   15.60
   3   1   0  303.87   15.50
   3   1   0  270.17   24.90
   3   1   0  303.57   16.80
   3   1   0  292.87    8.50
   3   1   0  281.97    7.60
  -2   0   0 6926.51  114.99
  -2   0   0 6963.60  169.88
  -2   0   0 6780.62  118.39
  -2   0   0 6407.76  115.19
   2   0   0 6747.42  118.19
   2   0   0 6978.90  115.19
   2   0   0 7069.69  170.68
   2   0   0 6605.74  115.39
  -1   1   0   15.40    6.10
  -1   1   0    5.50    4.20
  -1   1   0   12.80    4.50
   1  -1   0   10.90    4.50
   1  -1   0   13.10    5.20
   1  -1   0    5.00    3.80
   0   2   0  188.38   24.30
   0   2   0  231.68   16.40
   0   2   0  203.68   15.70
   0   2   0  217.18   16.60
   0  -2   0  225.68   17.60
   0  -2   0  183.98   23.40
   0  -2   0  217.38   15.00
   0  -2   0  212.58   20.00
   0  -2   0  210.18    9.90
   1   3   0 1893.41   45.50
   1   3   0 1861.41   35.90
   1   3   0 1907.91   50.19
   1   3   0 1739.23   74.89
  -1  -3   0 1959.60   75.99
  -1  -3   0 1825.12   49.99
  -1  -3   0 1852.41   36.00
   2   4   0  -19.00   22.90
   2   4   0   25.20   14.10
   2   4   0    2.60    9.20
  -2  -4   0    0.40   13.00
  -2  -4   0   18.30   13.50
  -2  -4   0   -0.60   10.50
  -2  -4   0   14.90    6.10
   3   5   0 1594.04   56.49
   3   5   0 1566.24   87.19
   3   5   0 1636.34   45.90
  -3  -5   0 1610.04   31.80
  -3  -5   0 1547.85   59.19
  -3  -5   0 1551.84   47.20
  -3  -5   0 1542.25   55.29
   4   6   0   16.80   37.90
   4   6   0  -30.90   16.10
  -4  -6   0    2.90   13.60
  -4  -6   0  -10.60   17.50
  -4  -6   0   -5.00   17.30
   5   7   0  359.96   72.79
  -5  -7   0  312.87   29.40
  -5  -7   0  289.37   39.00
  -5  -7   0  385.36   40.50
   6   8   0  150.08   58.79
  -6  -8   0  198.98   24.40
  -6  -8   0  193.28   31.90
  -6  -8   0  152.58   33.50
   7   9   0  122.39   62.69
  -7  -9   0   95.59   31.40
  -7  -9   0   69.69   25.20
  -7  -9   0   80.39   35.50
   8  10   0  106.59   62.69
  -8 -10   0   50.49   36.10
  -8 -10   0   70.79   26.10
  -8 -10   0   64.69   29.90
  -9 -11   0   19.40   36.30
  -9 -11   0   23.60   26.30
 -14 -10   1   53.29   31.70
 -14 -10   1   39.80   36.80
 -13  -9   1   84.89   37.30
 -13  -9   1  158.08   36.10
 -13  -9   1  119.39   28.00
  13   9  -1  190.68   75.89
 -12  -8   1  306.07   39.50
 -12  -8   1  299.67   43.20
  12   8  -1  251.77   72.89
 -11  -7   1  246.78   38.80
 -11  -7   1  261.97   35.10
  11   7  -1  275.77   69.99
 -10  -6   1  665.33   50.19
 -10  -6   1  682.43   45.50
  10   6  -1  695.53   26.50
  10   6  -1  681.23   82.09
  -9  -5   1   24.90   19.70
  -9  -5   1   -1.10   16.60
   9   5  -1    7.80   11.00
   9   5  -1   -8.30   40.00
  -8  -4   1 1962.80   65.69
  -8  -4   1 2047.90   68.89
   8   4  -1 1964.30  101.59
   8   4  -1 2073.79   50.89
   8   4  -1 2166.88   69.69
  -7  -3   1  593.74   34.10
  -7  -3   1  616.44   32.40
   7   3  -1  675.33   56.79
   7   3  -1  629.14   34.50
   7   3  -1  642.04   25.30
  -6  -2   1   37.10   21.70
  -6  -2   1   32.60   12.00
  -6  -2   1   28.70   11.80
   6   2  -1   40.90   10.30
   6   2  -1   21.40   11.60
   6   2  -1   46.80   25.60
  -5  -1   1 1251.17   24.80
  -5  -1   1 1206.88   53.19
  -5  -1   1 1164.18   36.70
  -5  -1   1 1165.78   35.90
   5   1  -1 1165.18   54.29
   5   1  -1 1232.08   37.30
   5   1  -1 1202.18   25.40
   5   1  -1 1190.88   31.50
  -4   0   1    3.40    6.40
  -4   0   1  -16.00    6.00
  -4   0   1   -9.20   10.50
  -4   0   1  -14.40    6.30
   4   0  -1  -10.70   11.20
   4   0  -1  -15.30    5.30
   4   0  -1   -8.10    6.00
   4   0  -1  -10.80    5.90
  -3   1   1 1450.25   35.10
  -3   1   1 1452.75   32.10
  -3   1   1 1479.55   35.40
  -3   1   1 1457.75   29.20
   3  -1  -1 1494.25   29.60
   3  -1  -1 1345.77   31.50
   3  -1  -1 1440.56   33.20
   3  -1  -1 1497.25   35.90
   3  -1  -1 1449.76   35.40
  -2   2   1  589.54   25.70
  -2   2   1  623.64   25.20
  -2   2   1  551.64   30.80
   2  -2  -1  613.14   22.60
   2  -2  -1  579.34   23.30
   2  -2  -1  556.84   30.20
   2  -2  -1  611.04   26.20
  -1   3   1  439.56   23.60
  -1   3   1  423.06   22.10
  -1   3   1  382.46   36.10
   1  -3  -1  424.46   24.20
   1  -3  -1  383.06   34.00
   1  -3  -1  459.15   16.30
   1  -3  -1  426.66   27.50
   1  -3  -1  440.16   23.50
   0   4   1 1554.34   75.69
   0   4   1 1556.64   46.30
   0   4   1 1579.24   46.80
   0  -4  -1 1505.55   52.49
   0  -4  -1 1650.83   34.00
   0  -4  -1 1682.93   74.69
   0  -4  -1 1491.65   47.20
   0  -4  -1 1568.14   47.20
   1   5   1   71.69   17.70
   1   5   1   61.19   33.30
  -1  -5  -1   96.19    8.30
  -1  -5  -1   95.39   21.00
  -1  -5  -1   69.69   18.30
   2   6   1  527.05   69.79
   2   6   1  444.96   33.30
  -2  -6  -1  429.56   35.60
  -2  -6  -1  424.96   30.50
  -2  -6  -1  433.76   35.10
   3   7   1  353.56   67.69
  -3  -7  -1  308.07   39.20
  -3  -7  -1  260.27   33.80
  -3  -7  -1  347.27   33.30
   4   8   1  298.07   68.59
  -4  -8  -1  290.37   41.50
  -4  -8  -1  219.98   41.30
  -4  -8  -1  257.17   33.60
  -4  -8  -1  340.87   33.70
   5   9   1  337.37   76.69
  -5  -9  -1  255.47   35.60
  -5  -9  -1  260.37   42.00
  -5  -9  -1  261.57   47.50
   6  10   1   18.10   50.39
  -6 -10  -1   46.10   24.10
  -6 -10  -1   -9.60   23.60
  -6 -10  -1   76.89   38.40
   7  11   1  190.18   76.39
  -7 -11  -1  112.79   44.10
  -7 -11  -1  134.69   35.60
 -16 -10   2   70.09   41.80
 -15  -9   2   54.39   34.70
 -15  -9   2   -6.70   24.90
  15   9  -2   45.50   68.19
 -14  -8   2  108.39   30.60
 -14  -8   2   74.39   26.10
 -14  -8   2  114.29   36.60
  14   8  -2   81.39   63.29
 -13  -7   2  262.87   37.60
 -13  -7   2  248.78   39.80
  13   7  -2  330.27   76.49
 -12  -6   2   27.10   19.60
 -12  -6   2   25.30   21.00
  12   6  -2   39.10   51.29
  12   6  -2   21.20   13.30
 -11  -5   2 1023.30   53.39
 -11  -5   2 1080.99   56.79
  11   5  -2 1138.79   41.10
  11   5  -2 1058.29   91.79
 -10  -4   2  251.37   29.60
 -10  -4   2  290.57   32.10
  10   4  -2  305.47   58.99
  10   4  -2  253.27   22.50
  -9  -3   2   31.30   15.20
  -9  -3   2   36.20   14.40
   9   3  -2   58.39   17.40
   9   3  -2   59.49   33.70
   9   3  -2   41.50   13.50
  -8  -2   2  553.74   30.90
  -8  -2   2  535.35   44.60
  -8  -2   2  551.44   29.70
   8   2  -2  497.95   24.30
   8   2  -2  494.45   47.70
   8   2  -2  561.54   31.10
  -7  -1   2   50.99   12.80
  -7  -1   2   41.50   11.70
  -7  -1   2   58.79   21.80
  -7  -1   2   47.60    7.60
   7   1  -2   27.30   11.70
   7   1  -2   58.39   25.40
   7   1  -2   45.30   11.60
   7   1  -2   43.20    8.00
  -6   0   2 6018.30  116.39
  -6   0   2 6050.19  160.08
  -6   0   2 5641.54  113.89
  -6   0   2 6105.99  111.29
   6   0  -2 6206.58  161.58
   6   0  -2 6261.17  111.99
   6   0  -2 6249.27  112.59
   6   0  -2 6027.90  114.69
  -5   1   2 6027.70  110.69
  -5   1   2 6027.00  114.79
  -5   1   2 5998.20  152.68
  -5   1   2 6094.59  113.79
  -5   1   2 6201.78  107.49
   5  -1  -2 6155.28  113.29
   5  -1  -2 6094.39  110.39
   5  -1  -2 6162.88  116.39
   5  -1  -2 5970.20  110.29
  -4   2   2 7640.74  142.49
  -4   2   2 7560.44  143.89
   4  -2  -2 7789.82  140.49
   4  -2  -2 7545.54  142.69
   4  -2  -2 7849.31  146.39
  -3   3   2  663.73   41.60
   3  -3  -2  750.62   32.40
   3  -3  -2  711.23   32.10
   3  -3  -2  781.92   33.00
   3  -3  -2  709.33   27.40
  -2   4   2  906.61   33.40
  -2   4   2  924.01   56.79
   2  -4  -2  871.11   39.70
   2  -4  -2  948.61   38.90
   2  -4  -2  973.50   53.99
   2  -4  -2  961.30   35.20
   2  -4  -2  961.40   40.80
  -1   5   2  978.50   64.49
  -1   5   2  990.20   38.50
   1  -5  -2 1000.80   46.90
   1  -5  -2 1057.59   27.70
   1  -5  -2 1038.40   41.60
   1  -5  -2  962.10   42.00
   1  -5  -2 1063.19   48.90
   0   6   2   33.10   16.50
   0   6   2    5.50   32.60
   0  -6  -2   14.50   18.10
   0  -6  -2   40.10    7.20
   0  -6  -2   33.80   18.60
   0  -6  -2   44.40   22.80
   0  -6  -2   42.30   20.80
   0  -6  -2   40.00    7.90
   1   7   2  753.12   43.60
   1   7   2  737.13   77.09
  -1  -7  -2  717.83   41.10
  -1  -7  -2  734.73   43.70
  -1  -7  -2  730.73   54.99
  -1  -7  -2  739.93   50.29
   2   8   2  291.77   65.29
  -2  -8  -2  278.57   33.50
  -2  -8  -2  264.07   32.80
  -2  -8  -2  279.17   40.00
  -2  -8  -2  292.67   44.60
   3   9   2  211.88   65.19
  -3  -9  -2  144.19   28.80
  -3  -9  -2  149.39   39.50
  -3  -9  -2  206.88   37.60
  -3  -9  -2  152.98   28.00
   4  10   2  173.78   65.49
  -4 -10  -2  147.59   43.20
  -4 -10  -2  110.29   27.10
  -4 -10  -2  198.98   39.50
   5  11   2  -25.90   51.89
  -5 -11  -2   15.90   34.80
  -5 -11  -2   -7.80   25.40
  -6 -12  -2  176.58   54.09
 -17  -9   3  105.89   37.70
 -17  -9   3  106.39   36.70
 -16  -8   3   99.59   33.40
  16   8  -3   75.19   66.19
 -15  -7   3   10.80   21.50
 -15  -7   3   18.40   24.00
  15   7  -3   -7.90   54.59
 -14  -6   3  437.66   40.70
 -14  -6   3  368.46   44.60
  14   6  -3  409.46   28.60
  14   6  -3  400.66   79.59
 -13  -5   3   -4.00   19.30
 -13  -5   3   19.40   20.00
  13   5  -3  -49.99   44.70
  13   5  -3   -4.80   15.80
 -12  -4   3  845.42   46.30
 -12  -4   3  764.12   45.80
  12   4  -3  864.71   85.39
  12   4  -3  822.22   38.60
 -11  -3   3 1179.98   51.79
 -11  -3   3 1196.58   50.69
  11   3  -3 1212.58   82.19
  11   3  -3 1196.48   43.50
 -10  -2   3   43.20   14.90
 -10  -2   3   23.20    5.90
 -10  -2   3   32.70   14.90
  10   2  -3   16.40    6.10
  10   2  -3   28.40   29.90
  10   2  -3   17.20   13.30
  10   2  -3   32.80   15.00
  -9  -1   3 2623.44   69.29
  -9  -1   3 2735.83   56.39
  -9  -1   3 2668.33   96.59
   9   1  -3 2575.14   97.39
   9   1  -3 2671.73   57.79
   9   1  -3 2728.03   66.59
   9   1  -3 2706.03   69.59
   8   0  -3   29.00   20.10
   8   0  -3    4.70   10.20
   8   0  -3   22.80    9.60
   8   0  -3   21.20    9.90
  -7   1   3 1322.97   39.30
  -7   1   3 1357.76   38.10
  -7   1   3 1307.07   50.39
  -7   1   3 1300.97   39.90
   7  -1  -3 1377.26   42.10
   7  -1  -3 1328.27   37.50
   7  -1  -3 1329.67   40.40
  -6   2   3 1414.06   36.70
   6  -2  -3 1441.46   42.30
   6  -2  -3 1358.46   40.30
   6  -2  -3 1424.16   46.10
  -5   3   3 1845.02   68.59
   5  -3  -3 1904.81   51.29
   5  -3  -3 1918.61   57.49
   5  -3  -3 1907.81   54.09
   5  -3  -3 1862.21   47.40
  -4   4   3 1871.91   79.69
   4  -4  -3 1922.31   51.39
   4  -4  -3 1958.60   47.70
   4  -4  -3 1951.60   59.09
   4  -4  -3 1966.80   61.59
   4  -4  -3 1913.41   59.19
  -3   5   3   21.00   26.20
   3  -5  -3   31.20   10.30
   3  -5  -3   20.60   16.70
   3  -5  -3   23.60   16.50
   3  -5  -3   19.00   16.90
   3  -5  -3   33.50   15.40
  -2   6   3 2427.46  111.89
  -2   6   3 2479.05   68.39
   2  -6  -3 2554.44   54.09
   2  -6  -3 2331.57   69.79
   2  -6  -3 2509.35   84.09
   2  -6  -3 2455.05   53.39
   2  -6  -3 2550.04   82.79
   2  -6  -3 2444.06   76.49
  -1   7   3  134.19   50.79
  -1   7   3  120.29   22.40
   1  -7  -3  126.39   11.10
   1  -7  -3  140.59   27.70
   1  -7  -3   75.39   26.30
   1  -7  -3  108.59   11.50
   1  -7  -3   97.09   30.60
   1  -7  -3  105.99   23.90
   0   8   3  581.84   73.29
   0  -8  -3  552.14   48.50
   0  -8  -3  612.54   44.10
   0  -8  -3  652.83   59.49
   0  -8  -3  618.34   41.50
   1   9   3  532.05   83.59
  -1  -9  -3  493.15   58.49
  -1  -9  -3  434.76   38.40
  -1  -9  -3  412.16   49.20
   2  10   3  102.59   55.19
  -2 -10  -3  106.49   41.30
  -2 -10  -3  113.39   26.50
  -2 -10  -3   88.49   31.60
   3  11   3  217.18   75.29
  -3 -11  -3  156.48   37.40
  -3 -11  -3  195.48   50.49
  -4 -12  -3    5.70   26.60
  -4 -12  -3  -26.10   32.90
 -19  -9   4   -6.10   32.40
 -18  -8   4   99.99   33.50
  18   8  -4   97.19   75.19
 -17  -7   4  212.88   38.40
 -17  -7   4  300.17   41.90
  17   7  -4  265.27   78.89
 -16  -6   4   -4.70   19.20
 -16  -6   4  -16.70   20.00
  16   6  -4   37.50   18.40
  16   6  -4  -35.30   50.59
 -15  -5   4  111.09   28.30
 -15  -5   4  143.99   28.40
  15   5  -4  162.68   25.90
  15   5  -4  138.59   60.29
 -14  -4   4  242.28   33.10
 -14  -4   4  268.27   35.70
  14   4  -4  266.37   31.10
  14   4  -4  264.57   66.49
 -13  -3   4  478.95   38.10
 -13  -3   4  487.15   37.90
  13   3  -4  503.65   70.79
  13   3  -4  436.36   32.60
 -12  -2   4 1441.46   54.59
 -12  -2   4 1405.26   34.40
 -12  -2   4 1363.56   53.79
  12   2  -4 1435.36   50.99
  12   2  -4 1446.36   36.00
  12   2  -4 1442.46   83.29
 -11  -1   4  642.14   33.90
 -11  -1   4  631.74   33.60
 -11  -1   4  628.44   25.80
 -11  -1   4  702.53   49.20
  11   1  -4  633.44   53.79
  11   1  -4  639.14   26.80
  11   1  -4  616.54   33.50
  11   1  -4  664.03   35.20
 -10   0   4 3662.63   86.69
 -10   0   4 3744.73   81.59
 -10   0   4 3824.02  120.39
 -10   0   4 3697.93   87.29
  10   0  -4 3734.03   87.89
  10   0  -4 3833.82   83.89
  10   0  -4 3919.41   88.19
  10   0  -4 3690.43  119.49
  -9   1   4 1317.17   41.10
  -9   1   4 1356.66   42.30
  -9   1   4 1367.76   56.09
   9  -1  -4 1377.16   45.10
   9  -1  -4 1323.97   44.80
   9  -1  -4 1378.56   42.10
  -8   2   4 1091.19   34.00
  -8   2   4 1094.49   31.70
   8  -2  -4 1055.19   38.60
   8  -2  -4 1066.59   38.20
   8  -2  -4 1070.59   42.00
   8  -2  -4  926.51   31.90
   7  -3  -4 2658.73   64.89
   7  -3  -4 2547.95   63.99
   7  -3  -4 2663.83   59.39
   7  -3  -4 2537.85   73.39
   7  -3  -4 2579.74   66.59
  -6   4   4  900.81   53.09
   6  -4  -4 1029.70   42.50
   6  -4  -4 1000.20   35.60
   6  -4  -4 1001.70   42.10
   6  -4  -4  923.41   44.60
   6  -4  -4  999.70   35.90
  -5   5   4 1029.80   61.89
   5  -5  -4 1050.29   47.50
   5  -5  -4 1078.39   39.90
   5  -5  -4  991.10   47.00
   5  -5  -4 1019.20   48.80
   5  -5  -4 1060.39   36.20
  -4   6   4   -3.30   31.00
   4  -6  -4   23.10   16.90
   4  -6  -4   13.90   19.40
   4  -6  -4   33.20   12.40
   4  -6  -4    0.20   18.90
   4  -6  -4   22.40   21.30
  -3   7   4  502.25   64.19
   3  -7  -4  506.85   43.90
   3  -7  -4  609.84   50.09
   3  -7  -4  579.94   46.50
   3  -7  -4  543.75   24.40
   3  -7  -4  494.15   36.60
  -2   8   4   85.69   44.50
   2  -8  -4   35.30   20.80
   2  -8  -4   49.50   24.40
   2  -8  -4  100.39   31.10
   2  -8  -4    9.90   23.10
  -1   9   4  161.18   53.99
   1  -9  -4  148.49   31.60
   1  -9  -4  127.19   38.30
   1  -9  -4  121.89   31.60
   1  -9  -4  113.19   25.80
   0  10   4  389.76   79.09
   0 -10  -4  247.98   49.90
   0 -10  -4  279.57   39.00
   0 -10  -4  184.88   37.40
   1  11   4   48.80   54.89
  -1 -11  -4   40.70   29.10
  -1 -11  -4   24.20   38.00
  -2 -12  -4  185.38   53.09
  -2 -12  -4   60.99   32.80
 -20  -8   5   35.60   28.00
 -20  -8   5   83.49   38.50
  20   8  -5   52.19   77.59
 -19  -7   5   31.10   25.70
  19   7  -5    3.30   60.39
 -18  -6   5  341.27   45.80
 -18  -6   5  328.27   45.10
  18   6  -5  356.06   82.39
 -17  -5   5   13.70   20.50
 -17  -5   5   34.10   21.50
  17   5  -5    4.70   52.79
  17   5  -5    2.40   18.00
 -16  -4   5  276.67   36.30
 -16  -4   5  296.27   37.10
  16   4  -5  302.67   34.90
  16   4  -5  414.46   78.29
 -15  -3   5  520.55   42.40
 -15  -3   5  547.05   38.90
  15   3  -5  553.74   39.20
  15   3  -5  576.84   75.79
 -14  -2   5  685.23   41.10
 -14  -2   5  638.24   41.50
 -14  -2   5  675.03   25.70
  14   2  -5  649.93   26.10
  14   2  -5  706.23   66.09
  14   2  -5  573.04   37.60
 -13  -1   5  398.66   30.30
 -13  -1   5  411.96   25.50
 -13  -1   5  465.15   32.70
  13   1  -5  424.36   24.80
  13   1  -5  414.16   51.89
  13   1  -5  362.76   30.50
 -12   0   5    0.30   12.00
 -12   0   5  -12.50    9.90
 -12   0   5    0.40   22.50
  12   0  -5  -11.20   11.30
  12   0  -5   20.00   25.30
  12   0  -5    3.00   14.50
  12   0  -5  -11.70   11.70
 -11   1   5  878.81   35.80
 -11   1   5  824.42   51.89
 -11   1   5  805.02   34.70
  11  -1  -5  823.72   34.60
  11  -1  -5  742.23   38.00
  11  -1  -5  816.22   37.60
 -10   2   5 1108.29   53.99
 -10   2   5 1085.29   37.70
  10  -2  -5 1054.09   45.20
  10  -2  -5 1150.28   38.50
  10  -2  -5 1072.49   43.00
  10  -2  -5 1048.30   41.30
   9  -3  -5 3016.80   76.39
   9  -3  -5 2906.81   76.19
   9  -3  -5 2896.51   83.29
   9  -3  -5 3036.70   68.49
  -8   4   5  557.84   42.80
   8  -4  -5  521.65   29.60
   8  -4  -5  518.85   33.10
   8  -4  -5  567.24   25.70
   8  -4  -5  574.64   39.20
   8  -4  -5  588.84   33.60
  -7   5   5   40.00   26.60
   7  -5  -5   28.10   20.30
   7  -5  -5   48.30   18.90
   7  -5  -5   35.10   18.80
   7  -5  -5    5.70    6.90
   7  -5  -5   27.40   14.60
  -6   6   5  804.12   65.99
   6  -6  -5  797.92   48.00
   6  -6  -5  905.21   37.00
   6  -6  -5  857.51   51.59
   6  -6  -5  812.52   50.09
   6  -6  -5  877.11   40.30
  -5   7   5   22.50   36.40
   5  -7  -5   41.80   20.10
   5  -7  -5   -3.60   13.20
   5  -7  -5   17.70   23.70
   5  -7  -5    2.90   21.90
   5  -7  -5    6.60   23.50
  -4   8   5  548.95   64.79
   4  -8  -5  535.25   45.00
   4  -8  -5  569.14   38.30
   4  -8  -5  562.34   54.79
   4  -8  -5  498.55   45.40
  -3   9   5   83.59   47.00
   3  -9  -5   61.89   27.90
   3  -9  -5   77.79   32.20
   3  -9  -5   60.49   22.50
   3  -9  -5  104.09   29.80
  -2  10   5   76.19   49.50
   2 -10  -5   34.20   23.40
   2 -10  -5    1.20   29.40
   2 -10  -5   31.90   26.50
  -1  11   5  263.17   69.79
   1 -11  -5  231.18   41.80
   1 -11  -5  289.77   55.09
   0 -12  -5   28.20   38.60
   0 -12  -5   -8.00   25.60
 -21  -7   6  129.09   34.30
  21   7  -6   85.49   70.89
 -20  -6   6    8.20   23.20
  20   6  -6   -6.00   53.49
 -19  -5   6  529.35   47.30
 -19  -5   6  628.04   52.19
  19   5  -6  510.65   41.10
  19   5  -6  437.56   81.09
 -18  -4   6   -1.90   18.30
 -18  -4   6   -1.00   19.30
  18   4  -6   -6.90   45.00
  18   4  -6    3.90   19.40
 -17  -3   6  251.47   33.80
 -17  -3   6  343.77   39.30
  17   3  -6  274.77   64.29
  17   3  -6  319.17   37.30
 -16  -2   6  387.16   38.80
 -16  -2   6  366.96   39.30
 -16  -2   6  397.86   24.20
  16   2  -6  394.16   40.60
  16   2  -6  461.05   67.59
  16   2  -6  376.26   23.50
 -15  -1   6  222.98   28.40
 -15  -1   6  283.17   32.50
  15   1  -6  259.57   24.60
  15   1  -6  251.37   50.29
  15   1  -6  285.97   34.20
 -14   0   6  703.73   38.70
 -14   0   6  791.42   39.60
  14   0  -6  753.12   56.49
  14   0  -6  747.93   42.60
  14   0  -6  759.32   38.20
 -13   1   6    4.80   12.80
 -13   1   6   41.90   15.10
 -13   1   6   24.80   26.00
  13  -1  -6   22.30   16.60
  13  -1  -6   20.90   13.70
  13  -1  -6    5.40   16.70
 -12   2   6 1934.41   78.99
 -12   2   6 1921.31   56.69
 -12   2   6 1902.31   57.69
  12  -2  -6 1912.41   65.29
  12  -2  -6 1807.92   59.49
  12  -2  -6 1978.30   57.19
  12  -2  -6 2008.40   65.79
 -11   3   6  344.97   36.40
  11  -3  -6  325.77   28.00
  11  -3  -6  310.17   31.10
  11  -3  -6  346.97   35.30
  10  -4  -6  679.33   39.90
  10  -4  -6  658.03   44.70
  10  -4  -6  738.03   31.00
  10  -4  -6  714.93   37.70
  -9   5   6  397.06   46.20
   9  -5  -6  364.66   34.30
   9  -5  -6  421.36   28.20
   9  -5  -6  401.96   38.20
   9  -5  -6  480.05   25.90
   9  -5  -6  405.76   30.50
   9  -5  -6  448.76   40.90
  -8   6   6   31.20   30.60
   8  -6  -6   18.00   16.80
   8  -6  -6   30.30   11.80
   8  -6  -6   26.00   22.30
   8  -6  -6    4.20   14.40
   8  -6  -6   38.30   24.80
   8  -6  -6   21.30   21.50
  -7   7   6  548.85   63.59
   7  -7  -6  512.65   34.70
   7  -7  -6  547.15   31.60
   7  -7  -6  542.65   47.90
   7  -7  -6  576.74   50.09
   7  -7  -6  586.84   47.80
  -6   8   6   30.50   35.50
   6  -8  -6   12.40   13.40
   6  -8  -6  -19.10   21.50
   6  -8  -6  -27.40   19.60
   6  -8  -6  -30.60   15.80
   6  -8  -6   41.50   25.50
  -5   9   6  171.88   53.79
   5  -9  -6  131.49   33.30
   5  -9  -6  113.69   30.70
   5  -9  -6  143.69   37.00
  -4  10   6  226.38   57.99
   4 -10  -6  121.29   32.10
   4 -10  -6  208.58   39.60
   4 -10  -6  192.08   42.90
  -3  11   6   64.69   47.50
   3 -11  -6   93.89   29.30
   3 -11  -6   60.69   30.60
   3 -11  -6   48.30   37.50
  -2  12   6  230.78   67.89
   2 -12  -6  140.59   48.20
   2 -12  -6  149.39   40.10
 -23  -7   7   17.00   25.30
  23   7  -7   -6.80   64.89
 -22  -6   7   86.59   30.40
  22   6  -7   60.89   64.09
 -21  -5   7   33.00   23.70
  21   5  -7  -20.80   19.40
  21   5  -7  -32.70   49.99
 -20  -4   7  152.98   31.80
 -20  -4   7  243.88   37.40
  20   4  -7  126.09   57.69
  20   4  -7  196.48   34.60
 -19  -3   7   29.80   20.80
 -19  -3   7   42.60   22.30
  19   3  -7   15.70   45.50
  19   3  -7   25.30   21.90
 -18  -2   7   56.49   21.50
 -18  -2   7   59.99   23.00
  18   2  -7   37.20   44.50
  18   2  -7   49.00   24.00
  18   2  -7   38.90   13.00
 -17  -1   7  523.45   40.00
 -17  -1   7  600.44   42.60
  17   1  -7  648.14   45.60
  17   1  -7  675.23   67.29
  17   1  -7  617.84   35.00
 -16   0   7   -9.10   14.30
 -16   0   7   -2.40   15.40
  16   0  -7   20.20   31.50
  16   0  -7  -18.20   14.90
  16   0  -7    3.60   20.10
 -15   1   7  791.92   41.10
 -15   1   7  712.53   59.69
 -15   1   7  778.32   39.40
  15  -1  -7  726.13   43.50
  15  -1  -7  725.63   45.70
 -14   2   7  175.68   23.40
 -14   2   7  142.99   36.60
 -14   2   7  133.59   20.40
  14  -2  -7  160.48   25.50
  14  -2  -7  171.88   22.00
  14  -2  -7  139.09   27.00
  14  -2  -7  195.68   30.70
 -13   3   7  430.76   46.40
 -13   3   7  468.55   28.60
  13  -3  -7  428.96   38.20
  13  -3  -7  458.85   36.10
  13  -3  -7  446.66   37.10
  12  -4  -7  816.72   34.80
  12  -4  -7  774.92   50.99
  12  -4  -7  756.32   43.80
  12  -4  -7  743.63   44.40
 -11   5   7  177.98   37.10
  11  -5  -7  183.08   33.40
  11  -5  -7  148.69   27.40
  11  -5  -7  188.28   19.70
  11  -5  -7  168.58   27.80
 -10   6   7  567.64   56.39
  10  -6  -7  495.65   36.50
  10  -6  -7  586.14   34.30
  10  -6  -7  687.33   31.20
  10  -6  -7  578.84   46.20
  10  -6  -7  673.63   49.00
  10  -6  -7  592.14   47.60
  -9   7   7  131.69   41.30
   9  -7  -7   88.69   27.80
   9  -7  -7   76.99   21.50
   9  -7  -7   99.89   27.90
   9  -7  -7   76.19   19.90
   9  -7  -7  117.59   31.40
  -8   8   7  373.06   62.69
   8  -8  -7  301.07   42.30
   8  -8  -7  268.77   37.10
   8  -8  -7  315.17   30.80
   8  -8  -7  286.07   43.40
  -7   9   7  623.94   67.99
   7  -9  -7  578.64   60.39
   7  -9  -7  512.25   55.79
   7  -9  -7  432.36   48.50
  -6  10   7   73.69   40.60
   6 -10  -7    4.90   25.10
   6 -10  -7   67.59   27.70
   6 -10  -7   36.00   30.90
  -5  11   7  288.87   64.79
   5 -11  -7  235.88   42.60
   5 -11  -7  141.59   43.20
   5 -11  -7  214.88   41.50
  -4  12   7  148.09   53.59
   4 -12  -7   24.70   28.60
   4 -12  -7   11.00   36.30
 -24  -6   8   -3.70   22.80
  24   6  -8  -29.20   57.99
 -23  -5   8   50.29   27.30
  23   5  -8   33.50   25.60
  23   5  -8  -71.89   49.30
 -22  -4   8   84.69   29.00
  22   4  -8   42.70   53.99
  22   4  -8   54.99   27.60
 -21  -3   8  115.19   29.60
 -21  -3   8  125.49   29.30
  21   3  -8  103.19   53.69
  21   3  -8  151.78   32.60
 -20  -2   8  194.58   32.20
 -20  -2   8  182.68   31.30
  20   2  -8  218.28   36.20
  20   2  -8  214.78   58.09
 -19  -1   8  197.68   31.10
 -19  -1   8  165.68   28.10
  19   1  -8  242.38   37.60
  19   1  -8  256.07   54.69
  19   1  -8  210.28   26.00
 -18   0   8  177.88   27.70
 -18   0   8  178.18   28.40
  18   0  -8  208.58   35.80
  18   0  -8  170.18   26.00
  18   0  -8  183.78   44.20
 -17   1   8   91.79   22.30
 -17   1   8   71.29   20.20
  17  -1  -8   50.09   25.30
  17  -1  -8   78.89   23.70
 -16   2   8  581.64   35.30
 -16   2   8  633.84   38.90
  16  -2  -8  546.05   39.60
  16  -2  -8  629.24   45.60
  16  -2  -8  563.34   43.30
 -15   3   8  762.22   64.09
 -15   3   8  725.43   38.20
  15  -3  -8  670.03   44.30
  15  -3  -8  734.03   48.20
  15  -3  -8  733.13   49.80
  15  -3  -8  783.42   40.30
 -14   4   8   56.09   28.70
  14  -4  -8   32.90   14.90
  14  -4  -8   50.99   24.30
  14  -4  -8   22.10   24.70
  14  -4  -8    0.40   19.00
 -13   5   8  299.67   46.30
  13  -5  -8  270.47   40.50
  13  -5  -8  306.47   25.70
  13  -5  -8  276.47   35.20
  13  -5  -8  275.37   33.40
 -12   6   8   33.00   27.60
  12  -6  -8  -13.80   23.30
  12  -6  -8   22.10   21.40
  12  -6  -8    7.00   19.60
  12  -6  -8   33.30   16.20
 -11   7   8  392.66   57.69
  11  -7  -8  293.77   37.80
  11  -7  -8  283.57   32.40
  11  -7  -8  336.77   46.50
  11  -7  -8  308.67   40.40
  11  -7  -8  322.27   29.50
 -10   8   8  237.98   49.80
  10  -8  -8  150.38   36.90
  10  -8  -8  158.18   26.60
  10  -8  -8  105.79   30.20
  10  -8  -8  160.48   35.00
  -9   9   8  298.87   56.69
   9  -9  -8  166.68   35.10
   9  -9  -8  184.28   40.20
   9  -9  -8  173.88   38.80
  -8  10   8  345.97   62.29
   8 -10  -8  177.98   37.90
   8 -10  -8  278.47   46.30
   8 -10  -8  279.87   50.09
  -7  11   8  126.99   44.90
   7 -11  -8  -21.20   26.00
   7 -11  -8   10.00   31.30
   7 -11  -8   37.00   29.00
   6 -12  -8  152.68   47.00
 -25  -5   9   55.79   27.70
  25   5  -9    3.80   58.59
 -24  -4   9   94.69   29.60
  24   4  -9  115.09   60.29
  24   4  -9  120.59   34.00
 -23  -3   9   62.39   26.10
 -23  -3   9   60.69   24.90
  23   3  -9   33.20   47.50
  23   3  -9   39.60   28.00
 -22  -2   9  -10.00   18.70
 -22  -2   9    6.90   20.30
  22   2  -9   19.20   24.90
  22   2  -9   26.30   41.50
 -21  -1   9  236.68   33.60
 -21  -1   9  234.08   34.40
  21   1  -9  271.67   29.70
  21   1  -9  316.17   59.19
  21   1  -9  234.58   39.50
 -20   0   9   22.90   18.80
 -20   0   9   10.60   18.30
  20   0  -9    4.00   22.40
  20   0  -9   17.50   17.40
 -19   1   9  459.35   35.70
 -19   1   9  510.65   38.80
  19  -1  -9  515.05   45.70
  19  -1  -9  463.45   39.90
 -18   2   9  166.98   26.40
 -18   2   9  187.68   27.30
  18  -2  -9  188.48   33.70
  18  -2  -9  221.38   37.40
  18  -2  -9  179.68   29.30
 -17   3   9  375.16   31.10
  17  -3  -9  401.06   38.70
  17  -3  -9  463.85   48.10
  17  -3  -9  441.26   47.30
  16  -4  -9  766.72   39.30
  16  -4  -9  668.23   48.30
  16  -4  -9  656.53   51.59
  16  -4  -9  643.34   45.70
  15  -5  -9   32.70   20.90
  15  -5  -9   41.10   24.70
  15  -5  -9   57.39   27.90
 -14   6   9  515.95   49.70
  14  -6  -9  350.16   40.30
  14  -6  -9  465.95   43.10
  14  -6  -9  406.46   30.90
  14  -6  -9  396.76   49.10
 -13   7   9   64.19   29.70
  13  -7  -9  -18.00   21.40
  13  -7  -9   -8.40   18.90
  13  -7  -9   14.60   25.30
  12  -8  -9  310.37   35.30
  12  -8  -9  300.07   42.00
  12  -8  -9  362.46   50.19
  12  -8  -9  334.47   43.00
  11  -9  -9   12.50   23.80
  11  -9  -9   55.19   30.80
  11  -9  -9   66.39   31.90
  10 -10  -9   43.00   28.40
  10 -10  -9   -0.40   29.60
  10 -10  -9   59.49   31.60
   9 -11  -9   53.59   37.50
   9 -11  -9   44.30   31.10
 -26  -4  10    1.10   23.80
  26   4 -10   32.70   28.70
 -25  -3  10  139.29   34.60
  25   3 -10  151.28   58.09
  25   3 -10  133.59   35.20
 -24  -2  10   62.59   26.40
 -24  -2  10   38.90   25.80
  24   2 -10   60.09   45.00
  24   2 -10   19.00   26.70
 -23  -1  10   27.30   21.20
 -23  -1  10   44.50   22.90
  23   1 -10   41.50   28.90
  23   1 -10  109.09   40.30
 -22   0  10  493.85   44.50
 -22   0  10  471.85   40.80
  22   0 -10  419.36   50.69
  22   0 -10  534.85   39.70
 -21   1  10   -1.40   16.10
 -21   1  10   16.90   19.70
  21  -1 -10    0.10   24.10
  21  -1 -10   40.60   20.70
 -20   2  10  211.38   29.20
 -20   2  10  253.17   33.30
  20  -2 -10  183.38   36.40
  20  -2 -10  218.88   34.90
  20  -2 -10  200.18   30.20
 -19   3  10  394.66   33.00
  19  -3 -10  381.96   44.80
  19  -3 -10  436.96   39.80
  19  -3 -10  396.96   46.90
  18  -4 -10   62.99   23.30
  18  -4 -10   77.59   28.70
  18  -4 -10   37.00   26.40
  17  -5 -10  696.63   56.39
  17  -5 -10  750.52   49.10
  17  -5 -10  595.84   48.20
  16  -6 -10    0.60   22.50
  16  -6 -10  -10.00   21.20
  16  -6 -10   31.20   26.70
  15  -7 -10   88.29   27.30
  15  -7 -10  139.19   37.00
  15  -7 -10  101.39   30.00
  14  -8 -10   72.99   32.00
  14  -8 -10   25.70   23.00
  14  -8 -10   -5.50   24.30
  13  -9 -10  213.58   44.80
  12 -10 -10   62.39   36.40
  12 -10 -10  124.29   38.90
  11 -11 -10   51.19   28.20
  11 -11 -10   28.20   34.40
 -27  -3  11   63.29   30.90
  27   3 -11   23.10   29.10
 -26  -2  11   52.39   26.80
  26   2 -11   59.29   33.20
 -25  -1  11   75.49   27.50
 -25  -1  11   87.69   27.30
  25   1 -11  120.69   37.40
 -24   0  11  -17.30   17.40
 -24   0  11   29.00   22.20
  24   0 -11    6.40   28.60
 -23   1  11  246.38   36.30
 -23   1  11  179.18   31.10
  23  -1 -11  291.27   38.60
  23  -1 -11  155.88   38.30
 -22   2  11   63.39   22.10
  22  -2 -11   65.99   30.10
  22  -2 -11   69.19   25.80
  22  -2 -11   90.19   24.10
 -21   3  11  119.89   25.00
  21  -3 -11  107.39   34.20
  21  -3 -11  119.89   26.80
  21  -3 -11  124.99   31.90
  20  -4 -11  275.07   36.30
  20  -4 -11  256.27   42.30
  20  -4 -11  225.78   42.10
  19  -5 -11  144.89   35.30
  19  -5 -11  132.19   30.30
  19  -5 -11  180.88   39.30
  18  -6 -11  150.68   38.10
  18  -6 -11  114.29   32.00
  18  -6 -11  133.29   31.40
  17  -7 -11   40.90   25.80
  17  -7 -11   90.89   34.10
  16  -8 -11  119.29   31.50
  16  -8 -11  116.49   37.20
  15  -9 -11  197.38   44.60
  14 -10 -11   23.60   30.10
 -28  -2  12   58.19   29.40
  28   2 -12   78.99   36.00
 -27  -1  12   35.30   25.30
  27   1 -12   15.10   29.90
 -26   0  12   38.70   24.60
 -26   0  12  122.79   29.80
  26   0 -12   92.59   38.00
 -25   1  12   15.30   22.00
 -25   1  12  -11.60   20.40
  25  -1 -12   25.50   30.30
 -24   2  12  270.67   36.30
  24  -2 -12  362.76   45.80
  24  -2 -12  268.67   47.90
  24  -2 -12  302.27   38.00
 -23   3  12  151.68   28.40
  23  -3 -12  179.78   31.70
  23  -3 -12   94.79   35.90
  23  -3 -12  120.59   32.30
  22  -4 -12   50.59   30.30
  22  -4 -12   92.49   32.40
  22  -4 -12   63.59   26.10
  21  -5 -12  106.89   35.60
  21  -5 -12   37.90   29.00
  20  -6 -12   -5.60   25.10
  20  -6 -12    1.60   26.10
  19  -7 -12  159.18   40.10
  19  -7 -12   52.89   28.80
  18  -8 -12   49.40   32.90
  18  -8 -12   83.39   31.40
  17  -9 -12   98.59   38.80
  16 -10 -12   95.79   36.70
  29   1 -13   70.39   37.10
 -28   0  13  -19.90   23.10
  28   0 -13    3.90   31.40
 -27   1  13  128.19   34.90
  27  -1 -13  136.09   41.70
  27  -1 -13  198.18   31.40
 -26   2  13   47.20   22.90
  26  -2 -13   20.90   32.50
  26  -2 -13   54.39   21.10
  26  -2 -13   49.60   25.50
  25  -3 -13   53.59   28.20
  25  -3 -13   39.70   33.40
  24  -4 -13  246.48   43.70
  24  -4 -13  196.88   45.20
  23  -5 -13   23.40   31.20
  23  -5 -13    7.90   25.60
  22  -6 -13  217.78   45.90
  22  -6 -13  209.08   44.00
  21  -7 -13   20.80   31.00
  21  -7 -13   -4.90   27.40
  20  -8 -13   37.10   29.30
  20  -8 -13   56.09   33.40
  19  -9 -13   95.89   38.30
  29  -1 -14    4.80   34.20
  28  -2 -14   33.50   36.60
  27  -3 -14   72.69   39.60
  27  -3 -14  149.29   35.10
  26  -4 -14   -1.10   31.50
  26  -4 -14   51.29   29.60
  25  -5 -14  136.69   42.30
  25  -5 -14  208.08   43.40
  24  -6 -14    2.40   27.60
  24  -6 -14   19.20   31.10
  23  -7 -14   75.79   35.40
  23  -7 -14   37.30   31.60
  22  -8 -14   25.80   30.00
  22  -8 -14   98.69   39.20
  23  -7 -17   36.90   30.90
  24  -6 -17  122.29   39.80
  24  -6 -17   65.79   33.40
  25  -5 -17   96.59   35.10
  25  -5 -17   23.70   32.00
  26  -4 -17   25.60   34.20
  26  -4 -17   41.40   29.90
  27  -3 -17   81.09   31.60
  27  -3 -17   57.09   36.40
  28  -2 -17   17.70   31.80
  20  -8 -16   96.49   37.40
  21  -7 -16  144.29   38.10
  21  -7 -16  236.78   48.80
  22  -6 -16    2.80   28.10
  22  -6 -16   74.29   33.60
  23  -5 -16  134.59   37.70
  23  -5 -16  128.39   38.70
  24  -4 -16   56.49   29.50
  24  -4 -16   57.39   33.80
  25  -3 -16   60.89   29.70
  25  -3 -16   68.09   36.40
  26  -2 -16   95.89   37.50
  26  -2 -16  158.68   34.60
  27  -1 -16  -13.20   27.90
  28   0 -16   49.20   35.10
  29   1 -16   15.70   31.30
  17  -9 -15   82.49   34.80
  18  -8 -15  194.88   45.80
  19  -7 -15   28.80   29.00
  19  -7 -15   20.50   26.10
  20  -6 -15  241.18   43.70
  20  -6 -15  233.18   45.30
  21  -5 -15    5.60   21.90
  21  -5 -15   40.20   27.10
  22  -4 -15   83.79   34.00
  22  -4 -15  132.89   34.50
  23  -3 -15  151.58   39.60
  23  -3 -15  143.89   35.40
  24  -2 -15   95.89   30.40
  24  -2 -15   40.70   30.60
  25  -1 -15   57.69   33.30
  25  -1 -15   78.49   26.50
 -25   1  15   89.79   25.10
  26   0 -15   20.90   31.40
 -26   0  15   32.50   21.10
  27   1 -15  107.29   37.90
 -27  -1  15  167.08   33.60
  28   2 -15   15.40   30.10
 -28  -2  15   12.60   24.20
  14 -10 -14  142.09   39.50
  15  -9 -14  134.19   39.40
  16  -8 -14  125.19   38.30
  17  -7 -14  114.99   30.50
  17  -7 -14  200.78   42.30
  18  -6 -14   34.20   27.10
  18  -6 -14    4.10   23.10
  19  -5 -14   53.99   28.80
  19  -5 -14   93.69   33.00
  20  -4 -14   73.39   30.10
  20  -4 -14   91.49   32.40
  21  -3 -14  155.48   39.20
  21  -3 -14  114.99   31.50
 -21   3  14  100.19   22.00
  22  -2 -14  228.08   37.70
  22  -2 -14  136.39   35.90
 -22   2  14  214.18   28.50
  23  -1 -14   -4.30   25.30
  23  -1 -14   29.10   20.70
 -23   1  14   22.90   20.60
 -23   1  14   29.80   17.60
  24   0 -14   82.59   23.50
  24   0 -14    0.00   26.90
 -24   0  14   61.49   23.10
 -24   0  14   28.90   20.40
  25   1 -14   36.50   28.20
 -25  -1  14  -17.50   19.10
 -25  -1  14   41.00   22.70
  26   2 -14  165.78   40.70
 -26  -2  14  150.58   33.00
  27   3 -14   79.19   33.20
 -27  -3  14  129.09   32.30
  12 -10 -13   68.89   32.60
  15  -7 -13   81.19   26.00
  15  -7 -13  133.29   35.50
  16  -6 -13  303.57   40.80
  16  -6 -13  350.26   49.20
  17  -5 -13   -1.40   21.70
  17  -5 -13    7.20   24.00
  18  -4 -13  254.17   40.50
  18  -4 -13  195.88   37.90
  19  -3 -13  169.68   26.00
  19  -3 -13  128.49   32.60
  19  -3 -13  171.18   37.00
 -19   3  13  149.49   22.80
  20  -2 -13   46.80   24.20
  20  -2 -13  113.69   32.30
  20  -2 -13  103.29   21.60
 -20   2  13   62.39   19.10
  21  -1 -13  307.47   46.10
  21  -1 -13  258.97   36.10
 -21   1  13  342.27   35.20
 -21   1  13  282.87   33.20
  22   0 -13    5.90   24.00
  22   0 -13   41.40   20.00
 -22   0  13  -18.50   15.20
 -22   0  13   -3.90   17.50
  23   1 -13  181.48   40.00
 -23  -1  13  192.68   31.60
 -23  -1  13  180.68   29.50
  24   2 -13   32.60   28.70
  24   2 -13   79.89   42.90
 -24  -2  13   33.90   23.80
 -24  -2  13   33.90   21.30
  25   3 -13   55.39   46.70
  25   3 -13   28.40   27.70
 -25  -3  13   53.49   25.20
  26   4 -13  147.09   37.20
  26   4 -13  139.19   59.39
 -26  -4  13   85.49   30.50
   9 -11 -12  -14.90   34.90
   9 -11 -12   94.99   32.50
  11  -9 -12  116.69   34.20
  12  -8 -12   89.09   31.50
 -12   8  12  403.46   49.80
  13  -7 -12  290.27   46.60
  13  -7 -12  231.48   33.00
 -13   7  12  448.66   56.79
  14  -6 -12    5.90   21.60
  14  -6 -12  -17.90   17.30
  14  -6 -12    3.40   19.30
 -14   6  12   89.89   35.90
  15  -5 -12  497.15   42.30
  15  -5 -12  492.25   38.90
  15  -5 -12  518.65   48.40
  16  -4 -12  107.09   21.80
  16  -4 -12   96.69   30.10
  16  -4 -12   81.69   27.80
  17  -3 -12  318.37   42.30
  17  -3 -12  296.17   40.90
  17  -3 -12  366.76   33.90
 -17   3  12  335.57   26.80
  18  -2 -12  465.05   47.20
  18  -2 -12  410.36   34.00
  18  -2 -12  276.27   40.20
 -18   2  12  293.57   27.10
  19  -1 -12   30.10   21.80
  19  -1 -12   17.90   23.60
 -19   1  12   26.10   16.70
 -19   1  12   25.40   15.70
  20   0 -12  404.96   47.90
  20   0 -12  499.05   39.60
 -20   0  12  518.35   38.00
 -20   0  12  524.25   39.50
  21   1 -12  116.79   44.00
  21   1 -12   24.70   27.10
  21   1 -12   58.69   19.80
 -21  -1  12   74.19   23.10
 -21  -1  12   42.50   20.80
  22   2 -12  190.08   55.79
  22   2 -12   87.99   31.60
 -22  -2  12  109.09   28.10
 -22  -2  12  135.39   28.80
  23   3 -12  163.28   35.70
  23   3 -12  143.19   54.89
 -23  -3  12  126.49   30.70
 -23  -3  12  121.69   28.10
  24   4 -12   52.49   28.90
  24   4 -12   46.00   49.40
 -24  -4  12   22.40   21.90
  25   5 -12   98.09   62.09
  25   5 -12  109.99   32.50
 -25  -5  12  144.49   34.50
   7 -11 -11  114.29   45.90
   8 -10 -11   68.39   31.30
   8 -10 -11    7.70   32.70
   9  -9 -11  173.78   42.50
   9  -9 -11  149.29   36.40
  10  -8 -11  253.37   45.40
  10  -8 -11  404.06   41.10
  10  -8 -11  330.67   46.90
  11  -7 -11  231.48   39.50
  11  -7 -11  305.37   34.50
  11  -7 -11  360.26   35.60
 -11   7  11  462.45   58.09
  12  -6 -11  308.67   34.80
  12  -6 -11  354.36   46.70
  12  -6 -11  320.27   32.60
 -12   6  11  453.65   55.79
  13  -5 -11  118.09   16.00
  13  -5 -11  149.39   24.50
  13  -5 -11   93.49   26.00
  13  -5 -11  149.99   33.30
  14  -4 -11  546.75   42.00
  14  -4 -11  547.95   29.50
  14  -4 -11  568.04   37.50
  14  -4 -11  424.06   47.00
  15  -3 -11   64.49   25.90
  15  -3 -11   52.19   25.20
  15  -3 -11   60.89   17.60
  15  -3 -11   78.09   20.20
 -15   3  11   72.49   16.70
  16  -2 -11   57.89   18.50
  16  -2 -11   53.09   18.90
  16  -2 -11   56.79   24.40
  16  -2 -11   48.20   26.20
 -16   2  11   66.19   17.20
  17  -1 -11  626.74   43.70
  17  -1 -11  621.14   47.80
 -17   1  11  573.24   35.40
 -17   1  11  603.54   36.60
  18   0 -11   15.00   23.50
  18   0 -11    2.80   16.90
 -18   0  11  -27.00   14.90
 -18   0  11   -5.70   13.70
  19   1 -11  258.87   55.39
  19   1 -11  246.98   29.90
  19   1 -11  220.08   37.40
 -19  -1  11  227.88   31.60
 -19  -1  11  141.09   25.20
  20   2 -11  341.67   44.50
  20   2 -11  430.06   31.70
  20   2 -11  409.06   69.19
 -20  -2  11  305.57   36.90
 -20  -2  11  441.36   43.00
  21   3 -11  130.19   54.29
  21   3 -11  130.19   32.10
 -21  -3  11   87.29   25.40
 -21  -3  11  121.69   30.00
  22   4 -11  148.19   32.90
  22   4 -11  132.69   58.79
 -22  -4  11  122.29   29.90
 -22  -4  11  172.68   32.90
  23   5 -11   12.80   50.49
  23   5 -11   -1.30   20.70
 -23  -5  11   34.70   25.10
  24   6 -11   63.89   65.89
 -24  -6  11   80.89   30.30
   5 -11 -10    0.80   34.10
   5 -11 -10   47.90   27.00
   6 -10 -10  194.28   47.00
   6 -10 -10  206.38   34.80
   6 -10 -10  220.88   40.50
  -6  10  10  308.47   59.29
   7  -9 -10  349.77   41.90
   7  -9 -10  305.17   50.49
   7  -9 -10  191.98   37.80
  -7   9  10  505.15   63.29
   8  -8 -10  163.88   36.50
   8  -8 -10  141.89   28.70
   8  -8 -10  100.59   34.90
  -8   8  10  193.58   55.39
   9  -7 -10  256.97   32.10
   9  -7 -10  238.18   39.30
   9  -7 -10  241.38   29.20
   9  -7 -10  287.87   44.00
  -9   7  10  285.47   57.59
  10  -6 -10   -1.20   17.80
  10  -6 -10    2.30    6.50
  10  -6 -10   -8.20   24.10
  10  -6 -10  -22.80   21.90
 -10   6  10   18.30   33.40
  11  -5 -10  594.14   39.30
  11  -5 -10  540.35   47.90
  11  -5 -10  588.04   25.50
  11  -5 -10  628.24   23.20
  11  -5 -10  503.75   36.80
  12  -4 -10  107.49   28.40
  12  -4 -10  165.88   16.80
  12  -4 -10  156.78   28.30
  12  -4 -10  153.98   22.50
  13  -3 -10  364.86   39.50
  13  -3 -10  469.35   31.90
  13  -3 -10  428.16   36.40
  13  -3 -10  462.65   26.80
 -13   3  10  476.55   25.00
  14  -2 -10 1009.60   41.40
  14  -2 -10 1017.70   52.09
  14  -2 -10 1086.29   43.50
  14  -2 -10 1008.10   52.89
 -14   2  10 1019.60   39.40
  15  -1 -10   56.89   23.20
  15  -1 -10   12.20   16.90
  15  -1 -10   29.70   20.60
 -15   1  10   33.40   15.30
 -15   1  10   10.10   13.50
  16   0 -10 1350.86   56.29
  16   0 -10 1300.07   61.59
 -16   0  10 1274.27   52.59
 -16   0  10 1376.86   50.59
  17   1 -10    0.40   22.10
  17   1 -10    7.70   15.80
  17   1 -10   -9.30   38.40
 -17  -1  10    7.60   18.10
 -17  -1  10   12.30   16.50
  18   2 -10  362.56   42.10
  18   2 -10  439.56   30.70
  18   2 -10  419.56   68.99
 -18  -2  10  478.15   37.80
 -18  -2  10  475.05   39.20
  19   3 -10  489.15   76.89
  19   3 -10  461.85   48.50
 -19  -3  10  418.26   39.40
 -19  -3  10  440.06   40.60
  20   4 -10   81.09   54.39
  20   4 -10   73.39   27.20
 -20  -4  10   76.09   24.80
 -20  -4  10   71.09   27.10
  21   5 -10  163.88   65.39
  21   5 -10  292.87   41.00
 -21  -5  10  192.88   36.60
 -21  -5  10  207.28   36.40
  22   6 -10  -15.90   55.99
  22   6 -10   18.10   22.50
 -22  -6  10   -1.90   22.00
  23   7 -10    6.10   60.39
 -23  -7  10   35.10   25.80
   3 -11  -9   88.99   44.50
   3 -11  -9   43.40   27.80
  -3  11   9  183.78   54.59
   4 -10  -9   43.70   26.70
   4 -10  -9   51.79   25.00
   4 -10  -9   26.50   36.20
  -4  10   9  160.28   49.90
   5  -9  -9  310.17   50.59
   5  -9  -9  305.17   39.80
   5  -9  -9  325.17   45.80
  -5   9   9  312.47   64.29
   6  -8  -9  443.46   43.30
   6  -8  -9  464.15   55.79
   6  -8  -9  440.46   49.90
  -6   8   9  502.65   67.99
   7  -7  -9   92.59   32.70
   7  -7  -9   73.39   23.60
   7  -7  -9   57.09   24.60
   7  -7  -9   56.29   17.20
  -7   7   9   37.30   37.10
   8  -6  -9 1015.20   49.20
   8  -6  -9 1037.20   30.40
   8  -6  -9 1129.59   28.40
   8  -6  -9  952.60   57.59
   8  -6  -9 1014.60   44.30
   8  -6  -9 1088.39   61.79
  -8   6   9 1045.50   77.89
   9  -5  -9   79.09   12.20
   9  -5  -9  124.99   30.50
   9  -5  -9   85.19   20.60
   9  -5  -9   90.09    9.90
   9  -5  -9   44.60   24.20
   9  -5  -9   97.49   21.80
  10  -4  -9  242.98   34.10
  10  -4  -9  307.87   31.90
  10  -4  -9  294.57   25.90
  10  -4  -9  257.77   16.30
  11  -3  -9  123.49   17.80
  11  -3  -9   87.09   22.10
  11  -3  -9   94.19   23.90
  11  -3  -9  147.89   15.80
  12  -2  -9  116.89   17.20
  12  -2  -9   89.69   22.60
  12  -2  -9  134.69   18.30
  12  -2  -9  112.79   24.00
 -12   2   9  114.09   15.60
  13  -1  -9 1309.97   55.09
  13  -1  -9 1323.47   54.29
  13  -1  -9 1427.76   48.80
 -13   1   9 1298.07   45.60
 -13   1   9 1292.17   43.10
  14   0  -9    2.00   27.40
  14   0  -9   -2.60   15.10
  14   0  -9   -2.60   14.90
  14   0  -9    8.00   18.20
 -14   0   9   30.90   14.70
 -14   0   9  -16.70   10.90
  15   1  -9 1347.87   85.99
  15   1  -9 1306.57   49.99
  15   1  -9 1294.97   58.49
 -15  -1   9 1379.26   52.89
 -15  -1   9 1276.57   53.49
  16   2  -9  290.07   26.00
  16   2  -9  327.97   64.39
  16   2  -9  294.17   37.70
 -16  -2   9  302.57   34.30
 -16  -2   9  320.27   33.90
  17   3  -9  405.36   25.10
  17   3  -9  331.67   67.89
  17   3  -9  427.16   43.50
 -17  -3   9  440.66   38.50
 -17  -3   9  424.96   43.30
  18   4  -9  638.14   45.20
  18   4  -9  723.53   80.49
 -18  -4   9  685.23   49.00
 -18  -4   9  745.23   52.49
  19   5  -9   64.79   24.30
  19   5  -9   62.69   56.59
 -19  -5   9   62.79   27.00
 -19  -5   9   72.29   25.20
  20   6  -9  100.09   64.19
  20   6  -9  127.49   28.70
 -20  -6   9  106.79   30.60
  21   7  -9  -56.09   52.89
 -21  -7   9   38.30   25.40
 -22  -8   9   46.40   28.80
   1 -11  -8   11.40   37.70
   1 -11  -8   28.90   24.90
  -1  11   8  148.49   56.69
   2 -10  -8  161.68   45.50
   2 -10  -8  329.17   44.10
   2 -10  -8  166.98   34.00
  -2  10   8  320.17   70.19
   3  -9  -8   51.59   34.00
   3  -9  -8   72.29   27.00
   3  -9  -8   25.10   22.60
  -3   9   8  130.49   49.30
   4  -8  -8  123.49   37.00
   4  -8  -8  102.99   26.00
   4  -8  -8   77.29   26.60
  -4   8   8  122.79   46.90
   5  -7  -8  320.07   40.80
   5  -7  -8  252.87   20.50
   5  -7  -8  248.68   20.80
   5  -7  -8  343.27   36.90
   5  -7  -8  304.57   44.20
  -5   7   8  313.97   62.59
   6  -6  -8  101.89   28.90
   6  -6  -8  109.09   30.40
   6  -6  -8   35.40   19.70
   6  -6  -8   44.00   16.60
   6  -6  -8   60.69   12.50
  -6   6   8   58.59   40.40
   7  -5  -8  542.75   21.70
   7  -5  -8  625.44   19.20
   7  -5  -8  492.95   34.00
   7  -5  -8  578.14   31.70
   7  -5  -8  448.16   40.40
   7  -5  -8  583.14   47.60
  -7   5   8  532.95   57.89
   8  -4  -8  383.66   15.40
   8  -4  -8  387.36   35.10
   8  -4  -8  390.56   28.50
   8  -4  -8  398.76   38.70
   8  -4  -8  397.36   29.30
   8  -4  -8  375.86   17.70
   9  -3  -8  980.70   48.40
   9  -3  -8 1046.10   29.60
   9  -3  -8 1041.10   36.50
   9  -3  -8 1066.69   43.80
  10  -2  -8  491.75   23.70
  10  -2  -8  483.95   25.40
  10  -2  -8  507.75   35.20
  10  -2  -8  483.55   31.50
 -10   2   8  508.95   22.10
 -10   2   8  525.05   44.10
  11  -1  -8  399.86   30.70
  11  -1  -8  356.06   28.90
 -11   1   8  363.46   22.30
 -11   1   8  356.56   48.00
 -11   1   8  351.06   21.10
  12   0  -8  589.64   36.50
  12   0  -8  659.83   51.79
  12   0  -8  681.43   35.60
  12   0  -8  681.53   35.10
 -12   0   8  627.34   32.50
 -12   0   8  635.44   30.40
  13   1  -8   -2.10   16.30
  13   1  -8    3.10   32.30
  13   1  -8    3.60   16.50
  13   1  -8   -4.30   11.30
 -13  -1   8    5.80   13.90
 -13  -1   8    4.50   12.40
  14   2  -8  838.62   35.20
  14   2  -8  895.31   46.60
  14   2  -8  822.42   72.49
 -14  -2   8  870.31   46.40
 -14  -2   8  847.32   42.60
  15   3  -8  683.73   28.80
  15   3  -8  658.53   43.00
  15   3  -8  751.62   80.09
 -15  -3   8  710.03   43.40
 -15  -3   8  696.63   30.30
 -15  -3   8  745.33   46.60
  16   4  -8  177.28   30.40
  16   4  -8  177.58   59.59
 -16  -4   8  158.78   29.30
 -16  -4   8  170.58   31.30
  17   5  -8  368.76   76.59
  17   5  -8  317.27   35.90
 -17  -5   8  246.78   37.60
 -17  -5   8  316.57   39.20
  18   6  -8   22.90   55.39
  18   6  -8   59.49   22.20
 -18  -6   8   19.30   22.10
 -18  -6   8   22.90   21.90
  19   7  -8   66.29   63.29
 -19  -7   8   60.99   27.40
  20   8  -8  -38.10   60.59
 -20  -8   8   24.90   25.70
  -1 -11  -7  144.49   49.50
  -1 -11  -7  154.68   35.50
   1  11   7  270.67   71.49
   0 -10  -7   53.09   36.30
   0 -10  -7   90.79   29.40
   0  10   7  104.29   52.49
   1  -9  -7  366.06   43.60
   1  -9  -7  464.45   43.70
   1  -9  -7  442.76   59.59
  -1   9   7  562.84   86.69
   2  -8  -7  336.87   40.50
   2  -8  -7  277.47   25.20
   2  -8  -7  356.06   41.40
   2  -8  -7  261.47   44.70
  -2   8   7  329.57   65.19
   3  -7  -7  259.67   33.70
   3  -7  -7  253.17   23.60
   3  -7  -7  209.58   33.60
   3  -7  -7  292.97   44.60
  -3   7   7  336.57   66.09
   4  -6  -7 1542.85   60.89
   4  -6  -7 1627.14   44.20
   4  -6  -7 1478.15   43.50
   4  -6  -7 1577.14   65.49
   4  -6  -7 1607.84   72.69
  -4   6   7 1546.85   93.39
   5  -5  -7   15.00   10.00
   5  -5  -7   17.80   18.80
   5  -5  -7   22.90   22.90
   5  -5  -7   31.80   13.40
   5  -5  -7   23.00   16.10
  -5   5   7   11.20   31.10
   6  -4  -7  377.46   13.60
   6  -4  -7  404.66   27.00
   6  -4  -7  377.06   34.10
   6  -4  -7  381.16   16.30
   6  -4  -7  320.17   22.80
   6  -4  -7  384.06   33.20
   7  -3  -7  694.43   29.00
   7  -3  -7  648.24   31.40
   7  -3  -7  687.63   19.30
   7  -3  -7  632.24   38.20
   8  -2  -7 2374.36   50.79
   8  -2  -7 2201.78   62.89
   8  -2  -7 2302.67   53.19
   8  -2  -7 2380.76   69.79
   8  -2  -7 2415.06   51.19
  -8   2   7 2258.37   49.60
   9  -1  -7  603.24   26.60
   9  -1  -7  562.74   31.70
   9  -1  -7  583.64   32.80
   9  -1  -7  564.04   22.10
  -9   1   7  549.25   22.70
  -9   1   7  552.14   44.80
  -9   1   7  585.94   24.50
  10   0  -7   -4.30   13.20
  10   0  -7    5.20   12.30
  10   0  -7   35.80   24.70
  10   0  -7   31.90   12.90
 -10   0   7   -0.30    8.10
 -10   0   7   13.70   11.50
 -10   0   7    1.00   25.90
  11   1  -7  872.71   35.20
  11   1  -7  947.11   42.20
  11   1  -7  928.11   41.20
  11   1  -7  851.71   62.79
 -11  -1   7  828.62   37.70
 -11  -1   7  876.41   35.40
  12   2  -7   -3.10   33.10
  12   2  -7    2.00   15.60
  12   2  -7    4.90    9.50
  12   2  -7   27.00   16.70
 -12  -2   7    4.80   10.50
 -12  -2   7    8.20   15.20
 -12  -2   7    1.60   11.50
  13   3  -7  471.25   68.99
  13   3  -7  417.26   34.10
  13   3  -7  438.46   21.80
 -13  -3   7  463.75   24.40
 -13  -3   7  522.35   38.00
 -13  -3   7  378.06   32.50
  14   4  -7  805.62   85.29
  14   4  -7  669.83   40.60
 -14  -4   7  705.13   18.40
 -14  -4   7  679.93   43.80
 -14  -4   7  753.62   48.20
  15   5  -7  -19.60   46.10
  15   5  -7   -2.30   16.00
 -15  -5   7  -10.20   18.80
 -15  -5   7   -0.60   18.50
  16   6  -7  392.86   82.49
  16   6  -7  314.97   34.40
 -16  -6   7  348.17   42.90
 -16  -6   7  261.97   39.40
  17   7  -7   54.39   60.09
 -17  -7   7   99.99   29.70
 -17  -7   7   36.00   25.60
  18   8  -7   30.80   63.99
 -18  -8   7  107.29   32.90
 -19  -9   7   16.60   25.50
  -3 -11  -6   63.29   28.40
  -3 -11  -6   10.60   35.60
   3  11   6  108.99   55.89
  -2 -10  -6  236.88   41.90
  -2 -10  -6  178.18   46.70
   2  10   6  302.17   70.69
  -1  -9  -6  294.87   52.19
  -1  -9  -6  374.06   45.10
  -1  -9  -6  381.36   35.50
   1   9   6  303.77   70.49
   0  -8  -6   91.39   33.50
   0  -8  -6  100.69   20.00
   0  -8  -6  122.29   28.70
   0  -8  -6  138.99   27.90
   0   8   6  179.38   56.39
   1  -7  -6 1161.88   57.39
   1  -7  -6 1129.39   44.00
   1  -7  -6 1186.88   71.89
   1  -7  -6 1080.59   55.89
  -1   7   6 1141.29   89.09
  -1   7   6 1172.88   45.30
   2  -6  -6   74.79    9.40
   2  -6  -6   70.29   23.20
   2  -6  -6   59.09   20.90
   2  -6  -6   97.69   16.60
   2  -6  -6   27.80   24.20
  -2   6   6   67.89   40.10
  -2   6   6   62.99   15.50
   3  -5  -6  882.91   49.70
   3  -5  -6  784.82   43.10
   3  -5  -6  781.42   38.80
   3  -5  -6  799.92   27.80
   3  -5  -6  808.52   28.80
  -3   5   6  788.92   62.59
  -3   5   6  829.72   28.40
   4  -4  -6   -2.50   11.00
   4  -4  -6    3.70    7.80
   4  -4  -6   -1.00    9.90
   4  -4  -6    6.80   16.30
   4  -4  -6   -5.80   12.70
  -4   4   6   -5.10   21.30
   5  -3  -6  345.27   21.30
   5  -3  -6  349.96   12.90
   5  -3  -6  321.17   28.20
   5  -3  -6  403.16   30.10
   5  -3  -6  358.26   11.00
  -5   3   6  322.07   21.00
   6  -2  -6 1408.76   30.50
   6  -2  -6 1357.56   32.50
   6  -2  -6 1366.56   35.00
   6  -2  -6 1380.06   48.50
   6  -2  -6 1434.36   43.50
  -6   2   6 1373.56   29.80
   7  -1  -6  232.98   20.90
   7  -1  -6  190.38   20.60
   7  -1  -6  255.87   16.50
   7  -1  -6  236.08   13.60
  -7   1   6  240.18   31.40
  -7   1   6  231.58   13.60
  -7   1   6  212.68   14.70
   8   0  -6 3474.55   80.79
   8   0  -6 3538.35   73.19
   8   0  -6 3582.44   77.89
   8   0  -6 3357.36  114.49
   8   0  -6 3385.06   81.29
  -8   0   6 3580.34   81.09
  -8   0   6 3529.95   76.29
  -8   0   6 3613.54  117.69
  -8   0   6 3445.86   72.39
   9   1  -6  260.47   24.90
   9   1  -6  264.17   19.90
   9   1  -6  296.47   41.30
   9   1  -6  262.77   23.40
  -9  -1   6  233.78   21.10
  -9  -1   6  233.58   21.50
  -9  -1   6  235.48   20.50
  -9  -1   6  228.28   39.30
  10   2  -6  947.11   67.79
  10   2  -6 1034.20   32.50
  10   2  -6  935.51   41.20
  10   2  -6  944.61   44.10
 -10  -2   6  992.30   39.90
 -10  -2   6 1004.10   33.80
 -10  -2   6  948.61   42.20
  11   3  -6  318.27   17.50
  11   3  -6  367.66   28.90
  11   3  -6  325.87   56.59
 -11  -3   6  291.77   31.20
 -11  -3   6  317.97   28.70
 -11  -3   6  341.27   19.60
  12   4  -6  106.49   22.50
  12   4  -6  134.29   54.69
 -12  -4   6   95.09    8.40
 -12  -4   6  103.99   23.40
 -12  -4   6   78.59   22.80
  13   5  -6  952.80   44.50
  13   5  -6  921.11   96.29
 -13  -5   6  948.41   54.69
 -13  -5   6  880.31   52.79
  14   6  -6   43.50   55.69
  14   6  -6   15.70   15.60
 -14  -6   6    8.60   16.90
 -14  -6   6  -14.90   20.60
  15   7  -6  266.47   78.69
 -15  -7   6  240.58   38.10
 -15  -7   6  281.47   41.20
  16   8  -6   37.40   64.19
 -16  -8   6   92.59   30.90
  17   9  -6  -64.89   65.59
 -17  -9   6   25.00   26.40
  -5 -11  -5   66.89   30.60
  -5 -11  -5  149.59   49.10
  -4 -10  -5    8.80   23.70
  -4 -10  -5   20.90   34.50
   4  10   5   64.09   51.19
  -3  -9  -5  253.57   50.29
  -3  -9  -5  214.38   28.70
  -3  -9  -5  237.68   39.00
   3   9   5  197.08   63.89
  -2  -8  -5  431.76   33.60
  -2  -8  -5  454.75   54.79
  -2  -8  -5  431.96   37.10
  -2  -8  -5  387.66   43.40
   2   8   5  459.45   78.99
  -1  -7  -5   36.90    7.20
  -1  -7  -5   50.89   18.60
  -1  -7  -5   90.69   32.30
  -1  -7  -5   60.59   24.00
   1   7   5   32.00   19.10
   1   7   5   43.60   42.90
   0  -6  -5 1352.86   55.99
   0  -6  -5 1356.86   68.09
   0  -6  -5 1383.96   46.40
   0  -6  -5 1323.17   57.19
   0   6   5 1278.17   87.99
   0   6   5 1319.37   47.70
   1  -5  -5  395.86   23.50
   1  -5  -5  437.66   34.60
   1  -5  -5  448.36   31.60
   1  -5  -5  428.26   13.70
   1  -5  -5  419.96   38.60
  -1   5   5  414.86   49.90
  -1   5   5  429.46   24.60
   2  -4  -5  107.49   12.10
   2  -4  -5  106.39   17.00
   2  -4  -5  119.09   20.60
   2  -4  -5  108.99   12.40
   2  -4  -5   86.19   21.10
  -2   4   5   85.79   30.80
  -2   4   5   97.79   12.30
   3  -3  -5  471.65   32.90
   3  -3  -5  411.46   23.50
   3  -3  -5  447.26   15.00
   3  -3  -5  433.46   20.10
   3  -3  -5  388.56   26.80
  -3   3   5  483.95   18.80
   4  -2  -5  644.14   25.80
   4  -2  -5  623.44   33.00
   4  -2  -5  630.04   31.10
   4  -2  -5  667.93   23.10
  -4   2   5  648.04   25.50
  -4   2   5  643.04   21.30
   5  -1  -5  671.73   19.80
   5  -1  -5  715.83   21.20
   5  -1  -5  712.63   18.20
   5  -1  -5  641.74   30.70
   5  -1  -5  746.53   28.90
  -5   1   5  705.13   32.30
  -5   1   5  722.63   29.40
  -5   1   5  713.13   20.00
   6   0  -5  -34.50   18.70
   6   0  -5    2.10   11.60
   6   0  -5  -21.20    9.60
   6   0  -5    2.00    7.00
   6   0  -5    9.00    8.80
  -6   0   5   -1.50   10.10
  -6   0   5   -2.20    9.10
  -6   0   5    3.90    6.50
  -6   0   5   45.60   22.60
   7   1  -5  272.97   19.30
   7   1  -5  253.87   24.00
   7   1  -5  250.77   21.00
   7   1  -5  269.07   38.10
  -7  -1   5  259.87   22.20
  -7  -1   5  260.87   19.00
  -7  -1   5  261.27   18.10
  -7  -1   5  244.28   36.00
   8   2  -5 1884.91   53.59
   8   2  -5 1808.72   43.60
   8   2  -5 1785.02   56.69
   8   2  -5 1736.63   84.19
  -8  -2   5 1821.22   83.69
  -8  -2   5 1848.02   44.30
  -8  -2   5 1769.02   52.79
  -8  -2   5 1762.72   55.59
   9   3  -5 3122.09   86.29
   9   3  -5 3200.08   76.19
   9   3  -5 2949.80  125.19
  -9  -3   5 3042.40   62.09
  -9  -3   5 2979.90   81.29
  -9  -3   5 2858.31   82.19
  10   4  -5 1272.77   89.59
  10   4  -5 1334.37   46.90
 -10  -4   5 1371.76   31.50
 -10  -4   5 1297.57   55.89
 -10  -4   5 1347.27   29.90
 -10  -4   5 1234.18   54.79
  11   5  -5   -9.90   14.40
  11   5  -5    4.10   47.30
 -11  -5   5   36.90   21.40
 -11  -5   5    4.60   18.00
  12   6  -5  740.53   85.79
  12   6  -5  693.93   34.50
 -12  -6   5  605.34   46.80
 -12  -6   5  652.03   48.50
  13   7  -5    9.90   54.69
 -13  -7   5   11.10   18.90
 -13  -7   5   -5.00   22.00
  14   8  -5  153.48   71.19
 -14  -8   5  134.19   34.50
 -14  -8   5  121.49   31.90
  15   9  -5   76.79   71.49
 -15  -9   5  141.49   35.50
 -16 -10   5    4.10   26.80
  -7 -11  -4   34.00   26.70
  -7 -11  -4   -7.10   34.30
  -6 -10  -4  129.49   42.20
  -6 -10  -4  128.99   34.70
   6  10   4  300.17   76.99
  -5  -9  -4   75.79   21.20
  -5  -9  -4   48.00   33.90
  -5  -9  -4   86.09   30.30
   5   9   4   72.19   51.49
  -4  -8  -4  164.18   26.80
  -4  -8  -4   88.69   35.40
  -4  -8  -4  182.98   33.60
  -4  -8  -4  217.38   28.40
   4   8   4  250.97   64.29
  -3  -7  -4  270.37   31.30
  -3  -7  -4  212.48   33.60
  -3  -7  -4  256.17   44.50
  -3  -7  -4  176.88   26.40
   3   7   4  265.97   63.19
  -2  -6  -4   26.10   20.30
  -2  -6  -4    7.50   15.70
  -2  -6  -4   21.80   15.50
  -2  -6  -4   -3.30   22.70
   2   6   4   10.50   38.00
   2   6   4   -2.40   16.00
  -1  -5  -4  233.88   32.70
  -1  -5  -4  215.78   20.30
  -1  -5  -4  278.97   29.80
   1   5   4  189.28   43.90
   1   5   4  230.98   23.50
   0  -4  -4  558.84   31.10
   0  -4  -4  568.14   30.20
   0  -4  -4  567.64   24.60
   0  -4  -4  534.25   37.70
   0   4   4  526.55   26.10
   0   4   4  454.05   48.20
   1  -3  -4  275.67   14.60
   1  -3  -4  246.38   21.60
   1  -3  -4  240.98   12.20
   1  -3  -4  264.07   26.20
   1  -3  -4  256.87   21.50
  -1   3   4  269.77   37.80
  -1   3   4  242.38   11.70
  -1   3   4  251.97   15.60
  -1   3   4  241.08   22.70
   2  -2  -4 2911.51   71.19
   2  -2  -4 2869.31   50.19
   2  -2  -4 2752.32   67.89
   2  -2  -4 2806.72   59.99
   2  -2  -4 3017.80   58.39
  -2   2   4 2889.21   59.89
  -2   2   4 2993.30   68.89
  -2   2   4 2942.01   50.79
  -2   2   4 3115.39   57.89
   3  -1  -4   29.20   12.30
   3  -1  -4   63.39    6.10
   3  -1  -4   46.20   11.50
   3  -1  -4   57.59    6.00
  -3   1   4   45.80    5.40
  -3   1   4   54.09   11.00
  -3   1   4   29.00   11.90
  -3   1   4   46.00   11.50
  -3   1   4   52.19    4.70
   4   0  -4  190.68   17.30
   4   0  -4  167.88   11.20
   4   0  -4  171.08   15.50
  -4   0   4  171.78   10.00
  -4   0   4  182.48   13.80
  -4   0   4  183.88   14.60
  -4   0   4  154.48   24.10
  -4   0   4  152.08   14.80
   5   1  -4 1302.27   37.10
   5   1  -4 1138.99   33.00
   5   1  -4 1254.47   40.10
   5   1  -4 1129.29   59.79
  -5  -1   4 1258.37   38.50
  -5  -1   4 1270.67   61.79
  -5  -1   4 1241.08   35.50
  -5  -1   4 1256.67   33.80
  -5  -1   4 1297.47   38.10
   6   2  -4 7379.86  130.59
   6   2  -4 7032.80  208.78
   6   2  -4 7463.85  134.79
   6   2  -4 7292.87  144.69
  -6  -2   4 7270.27  130.29
  -6  -2   4 7037.80  206.48
  -6  -2   4 7584.44  144.89
  -6  -2   4 7177.88  141.89
   7   3  -4 2653.03   62.99
   7   3  -4 2555.44  108.59
   7   3  -4 2680.03   74.79
  -7  -3   4 2553.84   70.89
  -7  -3   4 2574.14   53.59
  -7  -3   4 2524.25   72.09
  -7  -3   4 2622.74   52.19
   8   4  -4  481.75   37.10
   8   4  -4  464.95   53.09
   8   4  -4  542.25   27.30
  -8  -4   4  522.55   35.20
  -8  -4   4  511.25   32.90
  -8  -4   4  519.55   19.20
  -8  -4   4  528.55   18.70
   9   5  -4 1060.39   38.20
   9   5  -4 1134.69   89.89
  -9  -5   4 1043.20   27.90
  -9  -5   4  966.10   52.39
  -9  -5   4 1051.89   52.89
  -9  -5   4 1068.29   28.50
  10   6  -4    4.20   51.99
  10   6  -4    6.20   12.30
 -10  -6   4   12.20    7.50
 -10  -6   4   24.60   22.40
 -10  -6   4    2.20   21.40
  11   7  -4  347.27   22.70
  11   7  -4  387.76   80.49
 -11  -7   4  347.47   42.00
 -11  -7   4  342.27   41.80
  12   8  -4   26.50   57.09
 -12  -8   4   23.50   24.20
 -12  -8   4   20.40   25.00
  13   9  -4  159.78   73.69
 -13  -9   4  129.19   33.00
 -13  -9   4  156.58   38.30
  14  10  -4   30.30   70.79
 -14 -10   4  104.99   36.30
  -9 -11  -3  164.08   50.79
  -9 -11  -3   84.29   32.40
  -8 -10  -3   72.59   40.60
  -8 -10  -3   56.49   29.20
   8  10   3   53.09   54.19
  -7  -9  -3  252.87   32.80
  -7  -9  -3  311.87   44.90
  -7  -9  -3  315.37   53.69
   7   9   3  222.68   67.89
  -6  -8  -3  381.96   35.70
  -6  -8  -3  386.16   54.09
  -6  -8  -3  435.06   48.20
   6   8   3  364.46   73.59
  -5  -7  -3  161.78   22.80
  -5  -7  -3  166.18   39.00
  -5  -7  -3  140.59   25.50
  -5  -7  -3  150.68   31.20
   5   7   3  162.28   59.09
  -4  -6  -3 1246.48   49.90
  -4  -6  -3 1256.87   66.19
  -4  -6  -3 1204.98   57.29
  -4  -6  -3 1167.68   46.30
   4   6   3 1138.59   53.29
   4   6   3 1168.58   89.59
  -3  -5  -3  177.98   30.40
  -3  -5  -3  167.08   21.30
  -3  -5  -3  182.28   26.20
  -3  -5  -3  183.48   21.60
   3   5   3  143.49   22.90
   3   5   3  183.08   46.00
  -2  -4  -3 1668.63   48.00
  -2  -4  -3 1771.52   62.79
  -2  -4  -3 1721.63   55.89
  -2  -4  -3 1686.93   49.90
   2   4   3 1664.63   85.69
   2   4   3 1727.73   51.49
   2   4   3 1670.43   47.20
  -1  -3  -3  743.23   50.09
  -1  -3  -3  713.23   26.20
  -1  -3  -3  744.93   31.40
  -1  -3  -3  765.42   37.60
   1   3   3  660.93   48.70
   1   3   3  798.62   29.30
   1   3   3  703.33   27.30
   0  -2  -3  803.32   34.40
   0  -2  -3  860.21   23.00
   0  -2  -3  802.12   28.50
   0  -2  -3  816.22   30.00
   0  -2  -3  846.92   19.80
   0   2   3  848.92   24.20
   0   2   3  854.81   20.40
   0   2   3  760.22   47.00
   0   2   3  846.92   29.80
   0   2   3  860.11   29.60
   1  -1  -3 1492.85   27.10
   1  -1  -3 1465.65   38.10
   1  -1  -3 1509.85   30.80
   1  -1  -3 1515.55   32.00
   1  -1  -3 1484.35   40.00
  -1   1   3 1444.96   30.60
  -1   1   3 1556.84   38.20
  -1   1   3 1443.46   39.00
  -1   1   3 1581.54   32.40
  -1   1   3 1457.85   27.10
   2   0  -3   -4.30    5.10
   2   0  -3   -2.10    4.80
   2   0  -3   -2.00    3.20
   2   0  -3   -6.90    4.50
  -2   0   3   -1.70    2.90
  -2   0   3   -1.10    4.80
  -2   0   3   -3.50    5.40
  -2   0   3   -2.40    5.30
   3   1  -3 1209.38   34.10
   3   1  -3 1192.28   48.90
   3   1  -3 1219.18   31.90
   3   1  -3 1205.18   30.40
   3   1  -3 1259.07   32.00
  -3  -1   3 1238.98   30.60
  -3  -1   3 1260.07   32.00
  -3  -1   3 1174.78   31.40
  -3  -1   3 1154.78   33.60
  -3  -1   3 1204.08   51.39
   4   2  -3 4937.51   91.39
   4   2  -3 4818.02  147.59
   4   2  -3 4804.32  101.79
  -4  -2   3 5112.09   92.19
  -4  -2   3 4853.11  101.19
  -4  -2   3 4804.92  100.29
  -4  -2   3 4818.72  146.39
  -4  -2   3 4969.60   90.79
  -4  -2   3 4893.21   88.79
   5   3  -3 1874.21   85.79
   5   3  -3 1956.50   58.79
   5   3  -3 1886.81   45.70
  -5  -3   3 1873.41   57.99
  -5  -3   3 1965.40   47.20
  -5  -3   3 1867.91   42.90
  -5  -3   3 1801.02   54.79
  -5  -3   3 1891.01   82.39
  -5  -3   3 1933.91   41.90
   6   4  -3 2040.80   66.19
   6   4  -3 1988.80   48.70
   6   4  -3 2059.29   99.49
  -6  -4   3 1972.60   64.69
  -6  -4   3 2013.70   65.09
  -6  -4   3 1970.20   49.99
  -6  -4   3 2020.70   46.50
  -6  -4   3 1933.81   45.50
   7   5  -3   47.10   11.60
   7   5  -3   57.09   41.70
  -7  -5   3   57.39   21.00
  -7  -5   3   52.79   18.80
  -7  -5   3   52.99   11.10
  -7  -5   3   57.29   11.80
   8   6  -3  912.71   31.80
   8   6  -3  908.41   87.69
  -8  -6   3  925.01   32.40
  -8  -6   3  996.60   52.69
  -8  -6   3  888.51   51.29
  -8  -6   3  952.20   31.80
   9   7  -3   18.80    9.50
   9   7  -3   -6.30   48.90
  -9  -7   3   -2.50   20.10
  -9  -7   3   16.40   21.40
  10   8  -3  206.08   71.09
 -10  -8   3  251.07   41.60
 -10  -8   3  220.08   36.90
  11   9  -3   97.49   65.19
 -11  -9   3  145.09   33.30
 -11  -9   3  118.79   32.60
  12  10  -3    1.60   60.89
 -12 -10   3   35.30   28.40
 -13 -11   3   21.60   36.10
 -13 -11   3   42.10   32.00
 -10 -10  -2   51.19   37.90
 -10 -10  -2  175.48   28.50
 -10 -10  -2   72.39   28.80
  10  10   2  119.59   67.59
  -9  -9  -2  369.46   57.49
  -9  -9  -2  209.18   40.70
  -9  -9  -2  237.58   34.60
   9   9   2  267.17   73.69
  -8  -8  -2  152.78   29.20
  -8  -8  -2  139.59   38.10
  -8  -8  -2  145.09   32.60
   8   8   2  148.79   59.59
  -7  -7  -2 1049.30   59.99
  -7  -7  -2  913.31   49.50
  -7  -7  -2 1006.80   36.60
  -7  -7  -2  965.70   64.19
   7   7   2  896.91   87.09
  -6  -6  -2   -2.60   15.70
  -6  -6  -2   21.20   12.40
  -6  -6  -2   38.40   27.90
  -6  -6  -2   25.80   19.90
   6   6   2    1.80   36.80
   6   6   2    5.00   11.90
  -5  -5  -2 1077.99   56.99
  -5  -5  -2 1125.69   50.19
  -5  -5  -2 1090.39   37.10
  -5  -5  -2 1164.58   45.80
   5   5   2 1098.19   35.60
   5   5   2 1175.28   49.50
   5   5   2 1059.19   80.09
  -4  -4  -2  236.08   22.70
  -4  -4  -2  230.48   18.30
  -4  -4  -2  243.48   29.60
  -4  -4  -2  217.38   24.90
   4   4   2  249.38   45.90
   4   4   2  229.68   17.90
   4   4   2  252.67   25.10
  -3  -3  -2 1960.10   83.59
  -3  -3  -2 1720.43   57.59
  -3  -3  -2 1845.82   45.50
  -3  -3  -2 1880.51   54.79
  -3  -3  -2 1866.61   49.70
   3   3   2 1919.21   34.00
   3   3   2 1891.61   44.40
   3   3   2 1913.41   83.69
   3   3   2 1871.71   51.69
   3   3   2 1892.71   33.70
  -2  -2  -2 3264.77   66.99
  -2  -2  -2 3308.47  108.69
  -2  -2  -2 3256.07   77.09
  -2  -2  -2 3255.87   66.39
  -2  -2  -2 3311.97   72.19
   2   2   2 3360.46   68.59
   2   2   2 3188.38  108.39
   2   2   2 3362.86   66.29
   2   2   2 3376.26   56.69
  -1  -1  -2 3273.77   55.39
  -1  -1  -2 3098.79   58.79
  -1  -1  -2 3025.10   66.19
   1   1   2 3103.09   65.99
   1   1   2 3161.18   61.79
   1   1   2 3167.38   61.49
   1   1   2 3242.98   55.49
   1   1   2 3154.28   58.89
   0   0  -2 5830.22   96.89
   0   0  -2 5720.33   99.99
   0   0  -2 5738.13  103.39
   0   0   2 5997.10   96.99
   0   0   2 5753.32   99.99
   0   0   2 5844.72  103.39
   1   1  -2   18.50    5.40
   1   1  -2   17.50   11.00
   1   1  -2   20.50    6.70
   1   1  -2   25.90    6.60
  -1  -1   2   34.90    7.00
  -1  -1   2   20.70   10.50
  -1  -1   2    8.30    5.40
  -1  -1   2   19.00    7.10
  -1  -1   2   26.70    5.40
  -1  -1   2   22.10    5.90
   2   2  -2  880.41   50.19
   2   2  -2  891.91   31.90
   2   2  -2  844.62   24.10
   2   2  -2  836.02   23.60
  -2  -2   2  756.32   22.80
  -2  -2   2  841.12   47.80
  -2  -2   2  833.52   32.60
  -2  -2   2  830.22   31.60
  -2  -2   2  843.92   24.10
   3   3  -2  733.83   23.00
   3   3  -2  742.33   23.60
   3   3  -2  738.73   53.49
   3   3  -2  727.63   33.30
  -3  -3   2  735.83   25.10
  -3  -3   2  750.82   24.10
  -3  -3   2  767.92   32.80
  -3  -3   2  753.52   34.10
  -3  -3   2  735.03   50.09
   4   4  -2  451.35   51.59
   4   4  -2  437.26   19.90
   4   4  -2  420.76   18.30
   4   4  -2  459.75   32.10
  -4  -4   2  462.75   32.90
  -4  -4   2  481.55   20.50
  -4  -4   2  447.06   31.10
  -4  -4   2  437.66   22.50
   5   5  -2  475.65   23.10
   5   5  -2  499.05   20.10
   5   5  -2  504.85   58.89
   5   5  -2  506.95   38.70
  -5  -5   2  475.55   24.60
  -5  -5   2  504.65   22.00
  -5  -5   2  514.85   39.00
  -5  -5   2  512.45   37.30
   6   6  -2  133.49   53.09
   6   6  -2  145.29   13.80
   6   6  -2  142.89   15.80
  -6  -6   2  197.78   17.00
  -6  -6   2  169.68   20.10
  -6  -6   2  160.98   29.90
  -6  -6   2  170.48   29.70
   7   7  -2  786.12   24.30
   7   7  -2  711.23   84.39
  -7  -7   2  782.92   35.10
  -7  -7   2  731.33   50.19
  -7  -7   2  795.82   54.59
   8   8  -2  129.39   59.79
  -8  -8   2  124.99   28.60
  -8  -8   2  156.08   34.90
   9   9  -2   39.20   55.69
  -9  -9   2  -28.30   19.50
  -9  -9   2    4.60   21.10
  10  10  -2  100.89   66.29
 -10 -10   2   37.00   29.70
 -10 -10   2   89.99   29.20
 -11 -11   2   19.60   37.70
 -11 -11   2   -1.70   27.30
 -12 -10  -1   10.90   37.70
 -12 -10  -1   20.40   24.00
 -11  -9  -1   51.79   35.30
 -11  -9  -1  127.49   27.10
 -11  -9  -1   85.19   31.80
  11   9   1  125.59   63.79
 -10  -8  -1  212.28   33.00
 -10  -8  -1  302.57   43.80
  10   8   1  252.47   70.49
  -9  -7  -1  178.78   29.50
  -9  -7  -1  222.88   35.90
  -9  -7  -1  169.68   37.50
   9   7   1  151.98   58.49
  -8  -6  -1  726.73   23.80
  -8  -6  -1  775.62   50.79
  -8  -6  -1  727.73   54.39
  -8  -6  -1  664.43   42.20
   8   6   1  757.52   80.49
  -7  -5  -1  364.66   17.60
  -7  -5  -1  299.57   30.40
  -7  -5  -1  373.86   38.00
   7   5   1  349.47   15.20
   7   5   1  358.96   62.89
   7   5   1  334.97   17.30
  -6  -4  -1  620.04   35.00
  -6  -4  -1  616.74   32.80
  -6  -4  -1  622.44   20.90
   6   4   1  595.94   59.69
   6   4   1  637.64   20.80
   6   4   1  636.94   37.90
   6   4   1  641.94   21.00
  -5  -3  -1  918.71   24.40
  -5  -3  -1  891.71   38.40
  -5  -3  -1  885.31   35.20
   5   3   1  864.91   58.99
   5   3   1  908.61   24.50
   5   3   1  938.01   37.30
   5   3   1  935.91   24.10
  -4  -2  -1   89.59   23.70
  -4  -2  -1   76.79   13.50
  -4  -2  -1   78.19    8.00
  -4  -2  -1   55.79   12.50
   4   2   1   53.39   23.80
   4   2   1   60.49   12.50
   4   2   1   77.79    8.40
  -3  -1  -1   30.00   17.40
  -3  -1  -1   29.80    9.40
  -3  -1  -1   47.70   11.80
  -3  -1  -1   54.59    7.50
  -3  -1  -1   37.70   10.00
   3   1   1   42.40    6.90
   3   1   1   42.40    9.50
   3   1   1   24.60   18.40
   3   1   1   46.50    9.80
  -2   0  -1   -8.60    4.60
  -2   0  -1   -5.20    4.40
  -2   0  -1   -7.80    4.90
  -2   0  -1   -6.90    3.90
   2   0   1   -5.10    4.00
   2   0   1   -3.70    6.50
   2   0   1   -3.40    4.60
   2   0   1   -5.00    4.30
   2   0   1   -7.80    3.70
   2   0   1   -8.10    4.10
  -1   1  -1  904.81   22.90
  -1   1  -1  905.51   30.20
  -1   1  -1  936.21   26.00
  -1   1  -1  951.40   24.30
   1  -1   1  889.21   25.80
   1  -1   1  942.61   23.30
   1  -1   1  935.81   30.00
   1  -1   1  925.21   23.90
   0   2  -1 3455.05   68.29
   0   2  -1 3384.86   62.59
   0   2  -1 3438.66  101.59
   0   2  -1 3423.26   70.79
   0   2  -1 3436.26   73.69
   0  -2   1 3506.65   71.69
   0  -2   1 3241.78   72.29
   0  -2   1 3407.16  100.29
   0  -2   1 3504.65   63.29
   0  -2   1 3441.16   68.79
   1   3  -1  423.86   16.20
   1   3  -1  435.96   41.20
   1   3  -1  432.16   24.90
   1   3  -1  451.35   21.80
  -1  -3   1  424.86   16.60
  -1  -3   1  392.56   27.60
  -1  -3   1  317.47   19.90
  -1  -3   1  505.55   28.20
  -1  -3   1  417.66   38.40
   2   4  -1 3657.43   66.59
   2   4  -1 3514.55   84.79
   2   4  -1 3587.94   76.29
   2   4  -1 3478.35  126.19
  -2  -4   1 3564.14   89.89
  -2  -4   1 3636.64   66.99
  -2  -4   1 3522.55   85.99
  -2  -4   1 3413.06   76.29
   3   5  -1  268.17   21.10
   3   5  -1  243.28   14.40
   3   5  -1  235.38   26.80
   3   5  -1  292.57   50.99
  -3  -5   1  249.78   22.30
  -3  -5   1  308.97   31.80
  -3  -5   1  287.37   29.40
  -3  -5   1  290.37   15.70
   4   6  -1  335.57   62.39
  -4  -6   1  314.57   16.50
  -4  -6   1  306.27   35.60
  -4  -6   1  303.17   26.00
  -4  -6   1  293.17   33.30
   5   7  -1   70.69   52.29
  -5  -7   1   79.79   26.90
  -5  -7   1   87.29   27.90
  -5  -7   1  115.59   21.20
   6   8  -1  524.65   85.49
  -6  -8   1  470.15   43.90
  -6  -8   1  506.85   52.79
  -6  -8   1  577.24   35.20
   7   9  -1  226.48   71.49
  -7  -9   1  142.99   31.50
  -7  -9   1  121.89   33.80
   8  10  -1  -35.80   49.70
  -8 -10   1   36.80   24.10
  -8 -10   1   18.30   26.50
  -8 -10   1    5.30   31.90
   9  11  -1   96.49   72.49
  -9 -11   1  212.08   43.40
  -9 -11   1  138.59   47.50
 -14 -10   0   62.09   39.40
 -14 -10   0   43.90   30.00
 -13  -9   0   32.00   34.40
 -13  -9   0   46.50   28.00
  13   9   0    6.40   60.69
 -12  -8   0  248.78   36.30
 -12  -8   0  196.18   38.60
 -12  -8   0  218.78   46.20
  12   8   0  220.48   73.09
 -11  -7   0  203.28   33.50
 -11  -7   0  266.07   44.30
 -11  -7   0  200.78   36.80
  11   7   0  279.27   70.49
 -10  -6   0    4.30   19.10
 -10  -6   0    0.90   20.30
  10   6   0    5.30   47.20
  10   6   0    7.30    9.70
  -9  -5   0  708.23   41.90
  -9  -5   0  673.53   42.60
   9   5   0  639.94   72.59
   9   5   0  731.93   28.00
  -8  -4   0  106.99   21.50
  -8  -4   0  120.09   21.00
   8   4   0  109.39   21.90
   8   4   0  128.79   42.90
   8   4   0  137.59   15.90
  -7  -3   0  301.67   27.50
  -7  -3   0  250.17   23.00
   7   3   0  343.97   48.60
   7   3   0  274.97   17.80
   7   3   0  313.57   28.30
  -6  -2   0   24.50   18.70
  -6  -2   0    8.40   10.60
  -6  -2   0   23.10   11.30
   6   2   0   21.50    8.60
   6   2   0   11.40   10.50
   6   2   0   -3.50   21.30
   6   2   0   22.00    4.00
  -5  -1   0  327.27   22.00
  -5  -1   0  348.07   20.80
  -5  -1   0  276.27   30.30
   5   1   0  310.47   32.90
   5   1   0  368.56   13.80
   5   1   0  348.27   20.80
  -4   0   0  719.63   30.90
  -4   0   0  779.12   22.50
  -4   0   0  706.93   24.20
  -4   0   0  750.82   26.20
   4   0   0  727.33   31.50
   4   0   0  747.53   24.80
   4   0   0  752.62   25.70
   4   0   0  755.42   22.20
  -3   1   0  299.37   16.20
  -3   1   0  294.77   16.40
   3  -1   0  268.47   18.40
   3  -1   0  276.47   15.40
   3  -1   0  325.97   16.50
   3  -1   0  293.97   14.60
  -2   2   0 1472.55   42.10
  -2   2   0 1448.06   51.49
  -2   2   0 1589.84   40.90
   2  -2   0 1547.35   43.60
   2  -2   0 1430.96   51.19
   2  -2   0 1481.85   41.00
   2  -2   0 1515.05   40.10
  -1   3   0 1905.31   48.60
  -1   3   0 1775.82   47.80
  -1   3   0 1766.72   71.19
   1  -3   0 1736.33   48.40
   1  -3   0 1843.32   49.60
   1  -3   0 1940.21   41.60
   1  -3   0 1864.81   70.89
   1  -3   0 1802.22   53.39
   0   4   0  162.28   18.70
   0   4   0  189.98   35.00
   0  -4   0  222.68   34.50
   0  -4   0  108.09   19.20
   0  -4   0  154.28   11.80
   0  -4   0  164.68   18.80
   0  -4   0  155.48   19.70
   1   5   0  709.43   58.89
   1   5   0  713.93   36.90
  -1  -5   0  719.73   38.90
  -1  -5   0  723.83   37.30
  -1  -5   0  729.13   34.30
  -1  -5   0  779.12   23.10
   2   6   0    5.10   16.90
   2   6   0  -28.90   34.00
  -2  -6   0   17.70   17.70
  -2  -6   0   -1.70    9.80
  -2  -6   0    6.50   18.30
  -2  -6   0    6.20    7.30
   3   7   0  430.86   73.19
  -3  -7   0  394.26   33.20
  -3  -7   0  405.06   40.00
  -3  -7   0  431.16   45.50
   4   8   0  199.48   63.89
  -4  -8   0  270.27   36.10
  -4  -8   0  294.87   40.40
  -4  -8   0  253.27   29.90
   5   9   0  169.28   64.19
  -5  -9   0   93.29   28.10
  -5  -9   0  196.98   38.20
   6  10   0  212.28   70.39
  -6 -10   0  182.98   38.80
  -6 -10   0  161.68   45.50
  -6 -10   0  117.69   30.30
   7  11   0    7.90   59.29
  -7 -11   0   -2.00   25.30
  -7 -11   0   13.30   36.00
  -7 -11   0   30.10   25.10
 -15  -9   1  152.28   43.80
 -15  -9   1  119.69   36.10
  15   9  -1  113.19   75.29
 -14  -8   1  157.08   41.80
 -14  -8   1  208.98   40.30
 -14  -8   1  167.58   33.40
  14   8  -1  250.27   76.29
 -13  -7   1   73.99   28.00
 -13  -7   1   49.00   21.80
 -13  -7   1   25.70   30.00
  13   7  -1  123.09   60.69
 -12  -6   1  255.17   34.40
 -12  -6   1  357.76   42.60
  12   6  -1  309.97   21.70
  12   6  -1  334.17   71.79
 -11  -5   1   10.80   17.90
 -11  -5   1  -29.50   16.10
  11   5  -1   -1.10   13.80
  11   5  -1  -23.80   45.20
 -10  -4   1 1205.48   55.29
 -10  -4   1 1209.28   52.59
  10   4  -1 1149.69   84.99
  10   4  -1 1224.48   41.00
  -9  -3   1   55.19   16.90
  -9  -3   1   75.19   18.20
   9   3  -1   43.40   33.90
   9   3  -1   85.59   15.60
   9   3  -1   54.19   17.50
  -8  -2   1  364.26   27.80
  -8  -2   1  412.16   27.70
  -8  -2   1  417.26   40.90
   8   2  -1  372.26   43.70
   8   2  -1  390.06   27.10
   8   2  -1  366.76   11.00
   8   2  -1  399.06   22.00
  -7  -1   1 2464.75   84.89
  -7  -1   1 2391.36   61.19
  -7  -1   1 2336.27   61.69
  -7  -1   1 2427.56   47.80
   7   1  -1 2355.86   48.50
   7   1  -1 2373.06   55.69
   7   1  -1 2339.37   84.29
  -6   0   1    1.40    7.70
  -6   0   1   -8.70    8.70
  -6   0   1  -18.10   14.00
  -6   0   1    0.40    8.90
   6   0  -1   -7.80    8.70
   6   0  -1    1.60    8.70
   6   0  -1   -2.40   16.90
  -5   1   1 1256.47   36.20
  -5   1   1 1268.27   36.60
  -5   1   1 1208.78   36.90
  -5   1   1 1181.58   34.10
   5  -1  -1 1273.57   37.30
   5  -1  -1 1174.18   33.90
  -4   2   1  593.64   29.20
  -4   2   1  692.23   29.20
   4  -2  -1  684.53   30.70
   4  -2  -1  654.43   30.30
   4  -2  -1  673.63   22.30
  -3   3   1 1796.22   66.79
   3  -3  -1 1856.61   53.59
   3  -3  -1 1863.31   49.00
   3  -3  -1 1874.41   66.39
  -2   4   1 3464.95  117.59
  -2   4   1 3462.75   79.19
   2  -4  -1 3664.83   71.29
   2  -4  -1 3718.63  119.49
   2  -4  -1 3548.24   88.59
   2  -4  -1 3532.15   81.79
   2  -4  -1 3563.84   84.89
  -1   5   1    4.70   11.50
  -1   5   1   -0.50   26.10
   1  -5  -1   -5.20    6.90
   1  -5  -1   -1.20   14.20
   1  -5  -1    2.60   15.30
   1  -5  -1   -2.80   14.10
   0   6   1 1806.92  100.19
   0   6   1 1829.12   61.09
   0  -6  -1 1992.50   65.89
   0  -6  -1 1823.82   70.29
   0  -6  -1 1872.31   62.19
   0  -6  -1 1928.21   43.10
   1   7   1  206.98   55.99
  -1  -7  -1  113.79   29.20
  -1  -7  -1  158.78   28.50
  -1  -7  -1  166.58   27.20
  -1  -7  -1  157.18   11.70
   2   8   1  347.97   70.09
  -2  -8  -1  275.07   39.50
  -2  -8  -1  306.37   44.80
  -2  -8  -1  271.47   34.60
  -2  -8  -1  302.57   32.60
   3   9   1  310.87   71.59
  -3  -9  -1  247.88   40.90
  -3  -9  -1  206.08   43.40
  -3  -9  -1  225.28   34.60
  -3  -9  -1  291.07   35.00
   4  10   1  181.98   68.89
  -4 -10  -1  141.19   30.40
  -4 -10  -1  166.38   38.20
  -4 -10  -1  131.79   41.30
   5  11   1  217.58   81.19
  -5 -11  -1  228.48   53.99
  -5 -11  -1  228.88   45.50
  -6 -12  -1   31.60   39.90
  -6 -12  -1  -14.80   25.90
 -17  -9   2   58.69   37.30
 -17  -9   2   51.99   26.50
 -16  -8   2   90.19   36.80
 -16  -8   2   84.69   31.60
  16   8  -2  102.39   70.79
 -15  -7   2  538.45   46.80
 -15  -7   2  502.15   58.39
 -15  -7   2  480.65   53.99
  15   7  -2  514.75   95.49
 -14  -6   2   -6.00   18.60
 -14  -6   2  -23.20   17.30
  14   6  -2   46.90   49.70
  14   6  -2    4.20   13.60
 -13  -5   2  185.18   32.20
 -13  -5   2  280.97   36.40
  13   5  -2  238.68   27.00
  13   5  -2  381.26   75.59
 -12  -4   2  360.56   36.90
 -12  -4   2  379.06   39.00
  12   4  -2  305.47   26.70
  12   4  -2  254.37   61.09
 -11  -3   2  690.03   41.70
 -11  -3   2  574.24   36.70
  11   3  -2  692.83   66.49
  11   3  -2  637.14   32.20
 -10  -2   2 2210.78   66.49
  10   2  -2 2153.78   96.19
  10   2  -2 2177.88   59.59
  10   2  -2 2270.57   67.69
  10   2  -2 2270.67   44.20
  -9  -1   2  854.71   25.60
  -9  -1   2  818.52   46.70
  -9  -1   2  795.82   36.20
  -9  -1   2  812.42   35.60
   9   1  -2  843.12   55.79
   9   1  -2  840.32   26.50
   9   1  -2  786.62   32.30
   9   1  -2  818.12   35.60
  -8   0   2 6961.40  183.88
  -8   0   2 6862.31  128.49
  -8   0   2 6744.83  134.59
   8   0  -2 6979.10  131.29
   8   0  -2 6891.21  185.38
   8   0  -2 6860.61  134.59
   8   0  -2 7157.98  130.79
  -7   1   2   49.10   11.00
  -7   1   2   34.90   11.30
  -7   1   2   56.79   14.70
  -7   1   2   54.59   12.50
   7  -1  -2   25.50   10.20
   7  -1  -2   61.49   14.00
   6  -2  -2    9.80   11.40
   6  -2  -2   14.60   12.60
   6  -2  -2   26.70    8.10
   6  -2  -2   19.30    9.40
  -5   3   2  890.71   42.30
   5  -3  -2  976.70   39.40
   5  -3  -2  931.51   33.00
   5  -3  -2  906.51   37.20
  -4   4   2  409.26   35.70
   4  -4  -2  444.76   32.10
   4  -4  -2  462.25   26.80
   4  -4  -2  462.65   30.40
   4  -4  -2  453.35   32.30
  -3   5   2 1335.37   71.39
   3  -5  -2 1448.76   54.59
   3  -5  -2 1466.55   54.79
   3  -5  -2 1436.26   55.99
   3  -5  -2 1451.45   49.10
  -2   6   2    3.90   30.00
  -2   6   2   29.50   15.40
   2  -6  -2   30.70   21.40
   2  -6  -2   41.00   21.10
   2  -6  -2   26.50   18.60
   2  -6  -2   22.10   20.00
  -1   7   2  674.53   71.29
  -1   7   2  697.23   40.50
   1  -7  -2  715.43   46.10
   1  -7  -2  729.33   24.60
   1  -7  -2  758.02   51.19
   1  -7  -2  709.53   52.79
   1  -7  -2  776.22   26.10
   1  -7  -2  743.93   44.10
   0   8   2  312.67   66.69
   0  -8  -2  194.48   38.80
   0  -8  -2  263.77   35.00
   0  -8  -2  215.08   32.70
   0  -8  -2  264.57   40.00
   1   9   2  347.87   71.79
  -1  -9  -2  203.58   37.40
  -1  -9  -2  226.58   33.80
  -1  -9  -2  249.58   44.00
  -1  -9  -2  303.37   36.70
   2  10   2   82.99   57.39
  -2 -10  -2  179.68   31.60
  -2 -10  -2   67.79   37.70
  -2 -10  -2   72.49   27.10
  -2 -10  -2  121.99   33.90
   3  11   2   37.00   60.29
  -3 -11  -2  -11.80   25.20
  -3 -11  -2   14.30   35.00
  -4 -12  -2  220.48   56.69
  -4 -12  -2  140.49   38.70
 -18  -8   3   63.79   35.60
 -18  -8   3  107.39   31.90
  18   8  -3   48.50   72.59
 -17  -7   3   -5.00   21.80
  17   7  -3   -3.90   58.59
 -16  -6   3  625.84   49.50
 -16  -6   3  652.13   52.39
  16   6  -3  670.33  101.39
 -15  -5   3   95.69   26.80
 -15  -5   3   12.60   20.00
  15   5  -3   73.39   54.59
  15   5  -3   55.69   19.80
 -14  -4   3  417.06   37.80
 -14  -4   3  495.75   43.10
  14   4  -3  498.15   78.99
  14   4  -3  440.06   33.60
 -13  -3   3 1572.74   62.29
 -13  -3   3 1572.24   63.19
  13   3  -3 1675.23   57.19
  13   3  -3 1590.14   98.29
 -12  -2   3  228.58   28.00
 -12  -2   3  205.48   13.70
 -12  -2   3  177.48   25.10
  12   2  -3  176.68   14.00
  12   2  -3  225.58   46.70
  12   2  -3  204.98   24.90
 -11  -1   3  822.22   28.10
 -11  -1   3  862.71   39.60
 -11  -1   3  796.12   38.00
  11   1  -3  846.12   39.20
  11   1  -3  815.32   29.40
  11   1  -3  767.42   36.20
  11   1  -3  872.41   60.99
 -10   0   3  -19.40    9.30
 -10   0   3    2.30   11.00
 -10   0   3    8.30   18.50
 -10   0   3   -2.80   10.70
  10   0  -3    6.20   12.70
  10   0  -3   -2.90   10.70
  10   0  -3  -14.90   21.20
  10   0  -3  -13.70    9.60
  -9   1   3 2583.84   64.99
  -9   1   3 2664.53   67.09
  -9   1   3 2651.53   81.99
   9  -1  -3 2578.54   64.69
   9  -1  -3 2577.04   79.59
   9  -1  -3 2582.74   67.19
   9  -1  -3 2762.02   68.79
  -8   2   3 1248.08   38.70
  -8   2   3 1277.97   31.00
  -8   2   3 1221.28   45.80
   8  -2  -3 1221.18   43.70
   8  -2  -3 1322.07   46.60
   8  -2  -3 1226.28   42.20
   8  -2  -3 1288.47   39.50
  -7   3   3 1159.98   47.60
   7  -3  -3 1133.59   44.50
   7  -3  -3 1203.88   36.90
   7  -3  -3 1163.58   47.10
   7  -3  -3 1130.89   39.60
  -6   4   3 1926.91   76.59
   6  -4  -3 2024.50   65.99
   6  -4  -3 1961.60   61.89
   6  -4  -3 2005.90   57.59
   6  -4  -3 2046.10   55.59
  -5   5   3   73.79   27.80
   5  -5  -3   60.89   20.80
   5  -5  -3   75.59   17.30
   5  -5  -3   90.49   22.00
   5  -5  -3   89.89   20.80
   5  -5  -3   91.59   15.60
  -4   6   3  655.83   57.49
   4  -6  -3  664.23   39.00
   4  -6  -3  692.33   29.10
   4  -6  -3  674.33   43.40
   4  -6  -3  660.83   43.20
   4  -6  -3  663.83   48.40
  -3   7   3   64.59   40.60
   3  -7  -3   71.79   25.90
   3  -7  -3   80.59   22.70
   3  -7  -3   88.39   29.60
   3  -7  -3   58.59   14.20
   3  -7  -3   36.30   24.80
  -2   8   3  604.34   75.09
   2  -8  -3  609.24   42.40
   2  -8  -3  636.74   50.19
   2  -8  -3  631.54   46.90
   2  -8  -3  515.15   50.49
  -1   9   3  123.89   54.09
   1  -9  -3  135.59   30.90
   1  -9  -3   98.09   31.80
   1  -9  -3   82.49   26.20
   1  -9  -3  160.68   39.60
   0  10   3  101.19   54.09
   0 -10  -3   68.59   36.00
   0 -10  -3   -4.80   24.50
   0 -10  -3   -3.90   21.80
   0 -10  -3   61.49   26.20
   1  11   3  214.08   71.89
  -1 -11  -3  131.39   44.80
  -1 -11  -3   69.59   32.80
  -2 -12  -3   37.00   39.30
  -2 -12  -3  -15.70   25.20
 -20  -8   4   45.60   34.50
 -20  -8   4   44.60   28.30
  20   8  -4  -85.19   61.49
 -19  -7   4  138.59   34.60
 -19  -7   4  174.88   42.40
  19   7  -4   87.59   68.19
 -18  -6   4   16.90   23.10
 -18  -6   4   33.40   23.20
  18   6  -4  -45.40   49.90
 -17  -5   4  692.33   52.39
 -17  -5   4  632.64   48.90
  17   5  -4  629.34   82.49
  17   5  -4  641.14   41.10
 -16  -4   4   63.69   22.70
 -16  -4   4   61.79   24.00
  16   4  -4   35.40   51.09
  16   4  -4   67.29   22.60
 -15  -3   4  145.09   27.60
 -15  -3   4  187.48   30.50
  15   3  -4  286.37   62.89
  15   3  -4  191.38   28.50
 -14  -2   4  201.18   29.00
 -14  -2   4  179.48   14.40
 -14  -2   4  130.69   24.40
  14   2  -4  156.48   25.90
  14   2  -4  169.28   15.80
  14   2  -4  181.08   50.99
 -13  -1   4   38.70   17.30
 -13  -1   4   12.30   11.10
 -13  -1   4   30.40   16.00
  13   1  -4   24.40   12.10
  13   1  -4   48.90   18.30
  13   1  -4   33.30   32.00
 -12   0   4 1250.07   61.79
 -12   0   4 1329.77   49.50
 -12   0   4 1298.17   48.00
  12   0  -4 1315.97   44.60
  12   0  -4 1301.97   64.79
  12   0  -4 1251.67   48.60
  12   0  -4 1280.47   48.20
 -11   1   4  628.14   30.90
 -11   1   4  623.24   32.40
 -11   1   4  595.44   42.70
  11  -1  -4  648.44   34.60
  11  -1  -4  638.34   33.80
  11  -1  -4  618.24   31.20
  11  -1  -4  569.84   37.00
 -10   2   4  714.53   23.60
 -10   2   4  705.93   30.90
 -10   2   4  704.43   40.60
  10  -2  -4  765.82   32.10
  10  -2  -4  680.83   35.70
  10  -2  -4  744.63   38.20
  10  -2  -4  709.23   33.70
   9  -3  -4 2494.95   71.59
   9  -3  -4 2471.95   75.79
   9  -3  -4 2548.55   68.89
   9  -3  -4 2682.23   64.09
  -8   4   4  480.45   37.70
   8  -4  -4  516.25   25.00
   8  -4  -4  539.75   34.60
   8  -4  -4  502.25   29.00
   8  -4  -4  545.55   31.00
   8  -4  -4  503.15   37.60
  -7   5   4  738.33   52.09
   7  -5  -4  800.52   35.40
   7  -5  -4  786.42   46.80
   7  -5  -4  793.32   43.30
   7  -5  -4  782.72   36.90
   7  -5  -4  721.83   40.00
  -6   6   4   32.30   30.20
   6  -6  -4  -10.50   15.40
   6  -6  -4    4.70   13.50
   6  -6  -4   -5.60   20.10
   6  -6  -4   38.30   21.60
   6  -6  -4    0.90   21.20
  -5   7   4  354.16   60.29
   5  -7  -4  324.97   24.00
   5  -7  -4  323.57   40.20
   5  -7  -4  306.37   38.80
   5  -7  -4  316.47   33.00
   5  -7  -4  321.57   41.20
  -4   8   4   28.20   37.50
   4  -8  -4    1.60   19.80
   4  -8  -4   15.80   22.20
   4  -8  -4  -40.70   19.50
   4  -8  -4  -17.40   21.80
   4  -8  -4    2.60   12.10
  -3   9   4   56.49   42.80
   3  -9  -4   12.60   27.60
   3  -9  -4   28.10   26.20
   3  -9  -4   70.69   27.80
   3  -9  -4   55.19   23.30
  -2  10   4  282.77   66.89
   2 -10  -4  252.37   42.00
   2 -10  -4  227.18   45.80
   2 -10  -4  246.98   39.30
  -1  11   4   67.29   56.29
   1 -11  -4   22.90   33.40
   1 -11  -4  -18.80   24.70
   0  12   4  151.48   68.69
   0 -12  -4  149.09   47.40
   0 -12  -4   88.39   35.00
 -21  -7   5   33.00   25.70
 -21  -7   5    9.30   31.60
  21   7  -5   -2.30   61.69
 -20  -6   5  126.09   31.70
  20   6  -5  265.97   81.39
 -19  -5   5   12.70   20.80
 -19  -5   5    3.00   20.00
  19   5  -5    5.20   55.49
  19   5  -5   12.60   20.50
 -18  -4   5  281.27   37.90
 -18  -4   5  378.26   43.20
  18   4  -5  382.86   40.70
  18   4  -5  377.96   75.29
 -17  -3   5  302.17   37.20
 -17  -3   5  344.47   40.00
  17   3  -5  323.97   64.19
  17   3  -5  324.47   37.40
 -16  -2   5  438.46   39.50
 -16  -2   5  404.16   36.30
  16   2  -5  342.27   22.50
  16   2  -5  327.47   36.70
  16   2  -5  430.66   66.89
 -15  -1   5  309.37   33.40
 -15  -1   5  264.47   31.50
  15   1  -5  270.87   25.00
  15   1  -5  262.77   33.50
  15   1  -5  314.97   52.89
 -14   0   5   16.70   24.20
 -14   0   5  -22.80   12.80
 -14   0   5   18.90   14.70
  14   0  -5    1.80   17.30
  14   0  -5   -8.20   13.70
  14   0  -5   28.00   29.20
 -13   1   5  384.46   27.40
 -13   1   5  383.76   29.90
 -13   1   5  427.56   44.70
  13  -1  -5  395.46   32.30
  13  -1  -5  413.36   32.80
  13  -1  -5  420.16   29.40
 -12   2   5   38.10   15.30
 -12   2   5   15.70   13.90
 -12   2   5   18.50    9.50
 -12   2   5    9.30   21.20
  12  -2  -5   30.90   17.40
  12  -2  -5   15.10   16.90
  12  -2  -5   40.00   16.80
  12  -2  -5   34.10   13.50
 -11   3   5  259.07   31.20
  11  -3  -5  201.48   29.00
  11  -3  -5  258.07   28.50
  11  -3  -5  225.68   27.50
  11  -3  -5  209.38   21.20
 -10   4   5 1279.97   58.49
  10  -4  -5 1295.17   42.00
  10  -4  -5 1346.27   54.89
  10  -4  -5 1262.97   49.40
  10  -4  -5 1286.07   57.99
  -9   5   5   36.40   25.10
   9  -5  -5   62.09   20.20
   9  -5  -5   18.30   16.20
   9  -5  -5   65.99   22.80
   9  -5  -5   67.59   14.50
   9  -5  -5   55.09   17.70
   9  -5  -5   40.50   22.90
  -8   6   5  735.63   59.59
   8  -6  -5  725.53   39.30
   8  -6  -5  742.03   51.59
   8  -6  -5  717.23   45.70
   8  -6  -5  736.93   48.80
   8  -6  -5  733.53   32.90
  -7   7   5  223.08   49.99
   7  -7  -5  222.88   28.70
   7  -7  -5  202.98   25.40
   7  -7  -5  175.78   32.70
   7  -7  -5  218.68   36.50
   7  -7  -5  271.17   38.50
  -6   8   5  351.66   60.59
   6  -8  -5  268.97   31.90
   6  -8  -5  178.78   33.70
   6  -8  -5  264.97   41.20
   6  -8  -5  253.67   25.70
   6  -8  -5  230.88   37.60
  -5   9   5  360.46   67.39
   5  -9  -5  228.48   31.80
   5  -9  -5  269.77   42.90
   5  -9  -5  293.77   42.60
   5  -9  -5  276.47   44.90
  -4  10   5  102.19   50.69
   4 -10  -5   87.19   31.40
   4 -10  -5   87.49   35.20
   4 -10  -5   54.29   27.80
  -3  11   5  351.66   75.09
   3 -11  -5  242.98   44.90
   3 -11  -5  298.17   44.10
   3 -11  -5  223.88   48.60
  -2  12   5   71.69   55.09
   2 -12  -5  -25.00   23.30
   2 -12  -5   42.50   37.00
 -23  -7   6   39.30   26.70
 -23  -7   6   74.99   37.10
  23   7  -6  -17.10   63.89
 -22  -6   6   -8.60   21.90
  22   6  -6  -30.40   54.59
 -21  -5   6  129.09   32.60
  21   5  -6   38.80   55.39
  21   5  -6  109.59   28.70
 -20  -4   6   49.10   24.20
 -20  -4   6   26.10   21.50
  20   4  -6   33.40   22.60
  20   4  -6  -27.00   48.10
 -19  -3   6   81.69   26.10
 -19  -3   6  107.39   27.60
  19   3  -6  111.39   27.90
  19   3  -6   96.49   53.29
 -18  -2   6  600.64   46.10
 -18  -2   6  573.44   43.80
  18   2  -6  545.85   65.09
  18   2  -6  612.34   45.10
  18   2  -6  660.33   29.50
 -17  -1   6  486.35   41.10
 -17  -1   6  466.25   38.60
  17   1  -6  442.26   30.70
  17   1  -6  477.45   60.49
  17   1  -6  485.15   40.30
 -16   0   6  578.64   38.60
 -16   0   6  655.13   41.90
  16   0  -6  627.04   55.59
  16   0  -6  566.84   42.90
  16   0  -6  643.24   38.70
 -15   1   6  221.58   26.70
 -15   1   6  280.17   40.50
 -15   1   6  263.37   30.00
  15  -1  -6  254.47   30.80
  15  -1  -6  220.18   32.60
 -14   2   6  514.55   33.20
 -14   2   6  521.55   49.90
 -14   2   6  501.75   34.70
  14  -2  -6  539.85   34.50
  14  -2  -6  484.85   37.10
  14  -2  -6  535.95   39.40
  14  -2  -6  488.95   40.30
 -13   3   6  317.97   40.80
  13  -3  -6  320.37   36.90
  13  -3  -6  348.17   27.70
  13  -3  -6  351.16   34.30
  13  -3  -6  346.57   36.20
  12  -4  -6   99.29   27.40
  12  -4  -6   93.89   23.40
  12  -4  -6  120.19   24.60
 -11   5   6 1324.87   67.79
  11  -5  -6 1432.26   47.10
  11  -5  -6 1251.27   59.19
  11  -5  -6 1344.87   55.69
  11  -5  -6 1329.77   65.59
 -10   6   6  137.49   37.10
  10  -6  -6  158.08   30.40
  10  -6  -6  174.48   24.60
  10  -6  -6  205.28   30.30
  10  -6  -6  174.28   20.40
  10  -6  -6  161.28   27.40
  10  -6  -6  163.68   34.30
  -9   7   6  400.26   52.79
   9  -7  -6  426.76   43.50
   9  -7  -6  390.96   47.30
   9  -7  -6  394.26   33.30
   9  -7  -6  341.97   41.10
   9  -7  -6  356.66   29.80
  -8   8   6  122.09   41.70
   8  -8  -6   57.79   21.20
   8  -8  -6   78.79   30.60
   8  -8  -6  111.79   30.70
   8  -8  -6   91.79   29.20
   8  -8  -6   71.29   20.20
  -7   9   6  185.58   50.89
   7  -9  -6  128.29   34.40
   7  -9  -6  136.29   35.00
   7  -9  -6  110.89   32.80
  -6  10   6  342.27   65.39
   6 -10  -6  261.67   42.70
   6 -10  -6  346.07   48.20
   6 -10  -6  288.77   48.90
  -5  11   6   65.79   48.20
   5 -11  -6   50.59   34.50
   5 -11  -6   42.30   28.30
   5 -11  -6   46.00   31.50
  -4  12   6  195.78   58.29
   4 -12  -6  110.09   42.40
   4 -12  -6  125.99   36.50
 -24  -6   7   94.49   32.60
  24   6  -7   19.20   61.39
 -23  -5   7   22.80   25.10
  23   5  -7   55.09   26.30
  23   5  -7  -13.80   52.19
 -22  -4   7  122.29   32.10
  22   4  -7  127.49   31.90
  22   4  -7   99.79   58.09
 -21  -3   7   45.40   24.20
 -21  -3   7   -7.20   20.60
  21   3  -7  -20.90   42.50
  21   3  -7   40.10   26.30
 -20  -2   7   56.19   22.40
 -20  -2   7   56.59   23.30
  20   2  -7   77.79   26.80
  20   2  -7   58.19   46.50
 -19  -1   7  680.23   47.00
 -19  -1   7  748.03   48.70
  19   1  -7  688.83   36.90
  19   1  -7  634.64   64.69
  19   1  -7  660.13   49.30
 -18   0   7  -12.60   16.00
 -18   0   7   21.40   19.90
  18   0  -7   13.70   31.80
  18   0  -7   -9.20   21.70
  18   0  -7   10.70   17.80
 -17   1   7  569.44   40.60
 -17   1   7  619.84   40.70
  17  -1  -7  586.44   40.90
  17  -1  -7  610.84   46.50
 -16   2   7  227.88   30.10
 -16   2   7  259.47   41.90
 -16   2   7  236.38   28.80
  16  -2  -7  196.58   29.40
  16  -2  -7  230.58   33.30
  16  -2  -7  157.48   31.50
 -15   3   7  440.96   51.19
 -15   3   7  454.85   32.60
  15  -3  -7  385.86   41.50
  15  -3  -7  472.15   41.90
  15  -3  -7  508.85   43.20
 -14   4   7  742.83   54.99
  14  -4  -7  670.43   47.50
  14  -4  -7  801.62   47.50
  14  -4  -7  695.03   51.59
 -13   5   7   24.40   24.90
  13  -5  -7   23.30   25.80
  13  -5  -7    4.60   20.60
  13  -5  -7    8.60   13.70
  13  -5  -7    6.50   20.00
 -12   6   7 1290.77   72.39
  12  -6  -7 1307.47   51.49
  12  -6  -7 1274.07   46.60
  12  -6  -7 1214.58   56.99
  12  -6  -7 1108.69   65.99
  12  -6  -7 1293.37   63.39
 -11   7   7  127.09   36.20
  11  -7  -7   78.59   20.40
  11  -7  -7   73.89   27.00
  11  -7  -7   74.89   22.30
  11  -7  -7   87.59   27.20
  11  -7  -7   50.39   27.30
 -10   8   7  304.17   52.49
  10  -8  -7  262.07   32.60
  10  -8  -7  240.68   38.60
  10  -8  -7  193.38   38.90
  10  -8  -7  169.28   34.80
   9  -9  -7  253.37   41.20
   9  -9  -7  336.47   49.99
   9  -9  -7  179.08   38.10
  -8  10   7  130.29   44.60
   8 -10  -7   49.40   32.50
   8 -10  -7   98.79   34.30
   8 -10  -7   25.40   28.10
  -7  11   7  320.17   61.99
   7 -11  -7   72.59   32.10
   7 -11  -7  184.58   45.80
   7 -11  -7  146.09   36.80
   6 -12  -7   -2.30   27.40
   6 -12  -7   42.90   37.80
   6 -12  -7   86.59   31.90
 -25  -5   8   84.29   30.80
  25   5  -8   99.19   65.79
 -24  -4   8   98.39   32.20
  24   4  -8   66.39   29.00
  24   4  -8   13.20   53.09
 -23  -3   8  170.98   34.10
  23   3  -8  214.48   39.10
  23   3  -8  175.88   61.99
 -22  -2   8  114.69   28.50
 -22  -2   8  102.49   28.50
  22   2  -8   60.49   28.20
  22   2  -8  135.39   51.19
 -21  -1   8   27.30   21.00
 -21  -1   8   11.80   19.20
  21   1  -8   49.20   39.30
  21   1  -8   13.20   24.00
 -20   0   8  369.86   39.90
 -20   0   8  436.06   37.90
  20   0  -8  454.25   51.69
  20   0  -8  450.55   36.30
  20   0  -8  373.46   44.90
 -19   1   8  205.68   30.30
 -19   1   8  186.18   29.30
  19  -1  -8  250.37   39.30
  19  -1  -8  208.38   31.70
 -18   2   8  851.21   46.20
 -18   2   8  827.62   46.80
  18  -2  -8  729.83   49.00
  18  -2  -8  743.43   52.59
  18  -2  -8  822.22   48.50
 -17   3   8  474.75   34.70
  17  -3  -8  392.16   43.70
  17  -3  -8  429.76   38.30
  17  -3  -8  382.46   44.00
  16  -4  -8  169.08   30.20
  16  -4  -8  137.19   33.10
  16  -4  -8  206.98   35.50
 -15   5   8 1555.44   72.49
  15  -5  -8 1448.36   66.29
  15  -5  -8 1490.75   73.79
  15  -5  -8 1413.06   62.59
 -14   6   8   82.59   26.70
  14  -6  -8   30.00   22.40
  14  -6  -8   28.20   26.30
  14  -6  -8   18.70   22.90
  13  -7  -8  178.48   33.20
  13  -7  -8  188.98   39.10
  13  -7  -8  247.38   35.60
  13  -7  -8  206.68   27.60
 -12   8   8   78.29   31.50
  12  -8  -8   28.80   25.80
  12  -8  -8   11.30   24.20
  12  -8  -8   12.80   27.00
  12  -8  -8   -6.50   10.80
  11  -9  -8  195.88   38.30
  11  -9  -8  208.38   42.30
  11  -9  -8  210.08   38.80
  10 -10  -8  125.09   38.20
  10 -10  -8  112.29   38.10
  10 -10  -8  100.69   33.40
   9 -11  -8   39.10   33.60
   9 -11  -8   58.49   32.30
   9 -11  -8  -25.50   27.70
 -26  -4   9   53.99   29.40
  26   4  -9   59.59   31.60
 -25  -3   9   37.50   24.80
  25   3  -9   68.29   31.20
 -24  -2   9   30.80   22.90
  24   2  -9    7.60   26.40
 -23  -1   9  143.19   30.60
 -23  -1   9  133.79   30.60
  23   1  -9   88.19   32.30
  23   1  -9  201.58   50.09
 -22   0   9  -10.40   18.90
 -22   0   9    3.70   19.50
  22   0  -9   30.80   18.30
  22   0  -9   -1.50   24.80
 -21   1   9  190.98   30.50
 -21   1   9  227.98   33.30
  21  -1  -9  239.78   41.70
  21  -1  -9  250.97   34.90
 -20   2   9   62.29   20.90
 -20   2   9   95.09   25.70
  20  -2  -9   39.30   26.90
  20  -2  -9   93.49   27.50
  20  -2  -9   91.69   24.80
 -19   3   9  278.27   31.90
  19  -3  -9  213.38   38.20
  19  -3  -9  265.17   35.90
  19  -3  -9  302.47   42.90
  18  -4  -9  706.03   49.50
  18  -4  -9  757.02   55.69
  18  -4  -9  689.43   53.49
  17  -5  -9   87.29   30.80
  17  -5  -9  115.49   32.00
  17  -5  -9   99.49   27.40
  16  -6  -9  530.15   47.10
  16  -6  -9  424.26   46.40
  16  -6  -9  528.65   59.09
  15  -7  -9   12.80   26.80
  15  -7  -9   -9.80   23.00
  15  -7  -9    8.90   20.70
  14  -8  -9  168.68   37.30
  14  -8  -9  175.08   39.90
  14  -8  -9  206.88   34.40
  13  -9  -9  234.38   44.90
  13  -9  -9  153.88   37.80
  13  -9  -9   87.99   31.50
  12 -10  -9   22.40   31.40
  12 -10  -9   76.29   35.30
  12 -10  -9  -10.70   26.20
  11 -11  -9  101.39   34.10
 -27  -3  10   45.10   29.70
  27   3 -10   98.39   35.80
 -26  -2  10   85.49   29.40
  26   2 -10   56.19   32.40
 -25  -1  10   13.20   23.40
  25   1 -10    0.60   26.60
 -24   0  10  216.98   35.60
 -24   0  10  171.28   34.50
  24   0 -10  186.88   41.90
 -23   1  10   39.70   23.10
 -23   1  10   50.39   25.00
  23  -1 -10   89.29   25.40
  23  -1 -10   29.40   28.80
 -22   2  10  107.19   26.30
  22  -2 -10  157.38   37.40
  22  -2 -10  204.98   32.90
  22  -2 -10   87.29   27.50
 -21   3  10   60.99   21.70
  21  -3 -10  102.89   30.50
  21  -3 -10   45.20   22.50
  21  -3 -10   84.79   32.60
  20  -4 -10  165.18   37.00
  20  -4 -10   52.89   29.60
  20  -4 -10  112.79   28.30
  19  -5 -10  223.38   35.70
  19  -5 -10  322.27   47.30
  19  -5 -10  229.38   40.50
  18  -6 -10   30.60   29.30
  18  -6 -10   14.70   25.30
  18  -6 -10   47.20   27.60
  17  -7 -10  148.69   34.40
  17  -7 -10  172.78   41.50
  17  -7 -10   82.99   30.40
  16  -8 -10   55.69   26.90
  16  -8 -10  102.29   37.00
  16  -8 -10   55.79   29.50
  15  -9 -10  117.09   38.60
  14 -10 -10  183.38   44.80
  13 -11 -10   44.70   32.50
 -28  -2  11   62.09   28.00
  28   2 -11   35.50   32.10
 -27  -1  11  107.59   33.20
  27   1 -11   87.79   37.50
 -26   0  11   -9.90   22.10
  26   0 -11    8.20   30.80
 -25   1  11  107.59   30.20
 -25   1  11   73.69   26.60
  25  -1 -11   76.39   35.80
 -24   2  11   26.10   21.70
  24  -2 -11   14.20   21.10
  24  -2 -11  -12.80   24.30
  24  -2 -11   29.40   20.50
 -23   3  11  123.59   27.70
  23  -3 -11  201.98   34.10
  23  -3 -11  153.98   39.80
  23  -3 -11  159.78   35.20
  22  -4 -11  122.79   29.70
  22  -4 -11  232.18   42.40
  22  -4 -11  132.29   37.20
  21  -5 -11    5.10   27.70
  21  -5 -11  101.39   29.20
  21  -5 -11   53.99   31.10
  20  -6 -11  314.77   49.40
  20  -6 -11  244.48   43.10
  20  -6 -11  302.37   41.60
  19  -7 -11   36.10   31.90
  19  -7 -11    6.30   24.80
  18  -8 -11  119.89   39.80
  18  -8 -11   63.99   28.60
  17  -9 -11   58.39   36.20
  16 -10 -11   43.90   32.20
  29   1 -12   37.10   34.00
 -28   0  12   23.50   25.60
  28   0 -12   11.80   31.30
 -27   1  12  -28.30   22.40
  27  -1 -12   39.00   34.70
  27  -1 -12   95.09   26.80
 -26   2  12   37.80   24.20
  26  -2 -12   71.59   27.90
  26  -2 -12  109.89   27.70
  26  -2 -12   77.09   36.50
 -25   3  12   78.69   29.30
  25  -3 -12  142.49   31.50
  25  -3 -12  123.79   34.70
  25  -3 -12  135.39   40.80
  24  -4 -12   60.19   28.40
  24  -4 -12   46.70   28.40
  24  -4 -12   41.00   33.00
  23  -5 -12  192.08   44.50
  23  -5 -12  225.68   42.20
  22  -6 -12    6.80   27.50
  22  -6 -12   -3.10   26.40
  21  -7 -12  148.09   39.80
  21  -7 -12  202.48   45.20
  20  -8 -12   14.90   29.40
  20  -8 -12   93.59   37.90
  19  -9 -12   53.79   33.70
  29  -1 -13   28.80   36.10
  28  -2 -13   28.70   35.20
  27  -3 -13   88.29   31.30
  27  -3 -13   46.50   36.60
  26  -4 -13  146.99   38.00
  26  -4 -13   84.69   40.20
  25  -5 -13  -22.20   28.70
  25  -5 -13   86.89   32.90
  24  -6 -13  128.89   40.40
  24  -6 -13  253.37   47.70
  23  -7 -13   62.39   34.10
  23  -7 -13   12.90   29.60
  22  -8 -13  105.69   38.60
  22  -8 -13  104.09   38.60
  24  -6 -18   -2.20   27.30
  24  -6 -18  112.99   37.10
  25  -5 -18  115.09   36.70
  25  -5 -18   93.79   38.00
  26  -4 -18   58.69   30.10
  26  -4 -18   35.40   32.20
  27  -3 -18   25.00   32.80
  27  -3 -18   65.79   28.60
  28  -2 -18   26.70   32.40
  20  -8 -17  115.99   41.70
  21  -7 -17   23.30   32.40
  21  -7 -17   54.19   30.40
  22  -6 -17  157.48   41.60
  22  -6 -17  128.79   37.90
  23  -5 -17   85.29   33.40
  23  -5 -17   46.10   31.30
  24  -4 -17  194.18   44.50
  24  -4 -17  189.48   40.50
  25  -3 -17  102.99   33.50
  25  -3 -17   60.59   34.70
  26  -2 -17  104.09   30.20
  26  -2 -17   39.00   32.70
  27  -1 -17   44.80   34.20
  28   0 -17    7.60   30.90
  17  -9 -16   33.40   30.40
  18  -8 -16   28.90   30.00
  19  -7 -16  215.48   39.90
  19  -7 -16  267.87   49.40
  20  -6 -16   21.60   28.80
  20  -6 -16   19.20   27.00
  21  -5 -16   86.69   32.60
  21  -5 -16  135.79   38.10
  22  -4 -16   20.70   27.60
  22  -4 -16   18.60   24.20
  23  -3 -16  -12.70   26.10
  23  -3 -16    6.00   23.00
  24  -2 -16  257.17   41.10
  24  -2 -16  225.28   44.30
  25  -1 -16   -4.50   27.70
  25  -1 -16   28.80   22.50
  26   0 -16  113.09   37.80
 -26   0  16   69.99   24.40
  27   1 -16  -34.60   25.20
  28   2 -16    7.10   28.30
  14 -10 -15  109.59   36.50
  15  -9 -15  201.18   45.20
  16  -8 -15  132.59   39.80
  18  -6 -15  332.07   46.40
  18  -6 -15  316.87   50.09
  19  -5 -15   21.10   26.00
  19  -5 -15   16.70   26.10
  20  -4 -15   64.09   29.80
  20  -4 -15   26.20   25.80
  21  -3 -15   94.09   31.00
  21  -3 -15   37.80   28.80
  22  -2 -15   33.90   23.90
  22  -2 -15   16.20   27.20
 -22   2  15   45.20   19.30
  23  -1 -15  203.28   41.60
  23  -1 -15  225.38   35.70
 -23   1  15  190.08   28.80
  24   0 -15   17.60   20.00
  24   0 -15   16.30   27.60
 -24   0  15    5.10   18.30
 -24   0  15   18.90   18.60
  25   1 -15  154.78   39.40
 -25  -1  15   73.19   24.80
 -25  -1  15   73.39   25.40
  26   2 -15   24.50   30.20
 -26  -2  15   -2.70   20.40
  27   3 -15  136.29   44.90
  27   3 -15   33.90   28.40
 -27  -3  15   67.49   25.90
  15  -7 -14  152.18   30.80
  15  -7 -14  141.29   37.60
  16  -6 -14  -12.00   19.70
  16  -6 -14   19.70   26.10
  17  -5 -14  288.37   44.60
  17  -5 -14  284.07   40.70
  18  -4 -14  122.29   32.20
  18  -4 -14  140.29   33.90
  19  -3 -14  282.47   41.80
  19  -3 -14  409.06   48.70
 -19   3  14  382.76   28.80
  20  -2 -14   27.20   25.70
  20  -2 -14   86.49   28.00
  20  -2 -14   54.79   19.20
 -20   2  14   52.29   17.80
  21  -1 -14   73.19   25.30
  21  -1 -14   22.70   26.10
 -21   1  14   42.90   18.90
 -21   1  14   69.99   20.10
  22   0 -14  110.99   25.80
  22   0 -14   59.79   29.60
 -22   0  14   92.09   24.00
 -22   0  14  102.89   23.00
  23   1 -14   44.70   29.30
  23   1 -14   23.00   18.50
 -23  -1  14    9.80   18.20
 -23  -1  14  -12.20   17.70
  24   2 -14   79.99   31.70
  24   2 -14  202.48   53.69
 -24  -2  14  138.89   29.90
 -24  -2  14  113.29   29.10
  25   3 -14  228.68   60.99
  25   3 -14  115.19   35.20
 -25  -3  14   75.99   26.70
  26   4 -14   48.90   30.20
  26   4 -14  106.89   51.39
 -26  -4  14    2.50   21.40
   9 -11 -13   97.49   49.40
  10 -10 -13   77.79   32.20
  11  -9 -13  155.58   39.70
 -11   9  13  530.45   52.99
  12  -8 -13  137.29   37.30
 -12   8  13  530.45   53.99
  13  -7 -13   50.89   18.80
  13  -7 -13   84.29   31.90
 -13   7  13  206.58   50.29
  14  -6 -13  539.05   51.29
  14  -6 -13  468.95   40.50
  15  -5 -13   35.60   26.50
  15  -5 -13   90.79   26.30
  16  -4 -13  504.65   47.30
  16  -4 -13  522.65   43.70
  17  -3 -13  147.39   32.30
  17  -3 -13  192.48   35.30
  17  -3 -13  254.47   26.80
 -17   3  13  215.88   23.20
  18  -2 -13    5.20   13.70
  18  -2 -13   -8.70   18.50
  18  -2 -13   19.00   22.10
 -18   2  13    4.90   13.20
  19  -1 -13  339.67   44.20
  19  -1 -13  398.66   37.70
 -19   1  13  374.56   30.00
 -19   1  13  378.36   31.40
  20   0 -13  -12.30   22.00
  20   0 -13   14.10   17.90
 -20   0  13   -7.70   13.70
 -20   0  13    9.90   17.50
  21   1 -13  346.47   36.80
  21   1 -13  319.77   45.60
 -21  -1  13  307.77   34.70
 -21  -1  13  278.37   35.40
  22   2 -13   35.80   27.60
  22   2 -13  101.09   46.60
 -22  -2  13   56.39   22.70
 -22  -2  13   94.69   25.20
  23   3 -13  158.88   56.59
  23   3 -13   56.59   27.80
 -23  -3  13   74.19   25.10
 -23  -3  13   47.00   25.30
  24   4 -13  104.89   31.90
  24   4 -13  155.88   62.19
 -24  -4  13  111.89   29.60
  25   5 -13   16.90   24.20
  25   5 -13   61.99   57.29
 -25  -5  13   23.80   23.50
   7 -11 -12   23.90   40.20
   7 -11 -12   81.39   29.80
   8 -10 -12   92.59   33.60
   8 -10 -12  112.09   43.70
   9  -9 -12  280.47   45.70
   9  -9 -12  204.58   47.00
  10  -8 -12   44.40   34.40
  10  -8 -12   45.90   26.10
 -10   8  12  199.08   48.80
  11  -7 -12  354.46   37.40
  11  -7 -12  309.87   45.90
 -11   7  12  480.75   62.49
  12  -6 -12   48.10   26.40
  12  -6 -12   26.60   16.90
  12  -6 -12   44.10   21.10
 -12   6  12  106.79   42.60
  13  -5 -12  684.13   45.90
  13  -5 -12  865.41   57.89
  13  -5 -12  791.62   40.20
  14  -4 -12   -9.10   14.80
  14  -4 -12   35.30   23.30
  14  -4 -12   -8.20   21.10
  15  -3 -12  203.28   34.20
  15  -3 -12  288.97   26.10
  15  -3 -12  241.38   37.30
  15  -3 -12  306.67   27.20
 -15   3  12  247.08   21.50
  16  -2 -12  419.46   44.00
  16  -2 -12  433.26   35.20
  16  -2 -12  381.36   43.10
  16  -2 -12  448.76   32.50
 -16   2  12  410.76   27.50
  17  -1 -12  132.29   28.30
  17  -1 -12  146.39   30.40
 -17   1  12  148.19   23.20
 -17   1  12  108.89   19.70
  18   0 -12  536.85   40.90
  18   0 -12  624.24   47.80
 -18   0  12  562.04   38.10
 -18   0  12  602.54   36.30
  19   1 -12   -9.30   21.70
  19   1 -12    7.20   34.40
  19   1 -12    4.10   15.40
 -19  -1  12   -2.10   15.90
 -19  -1  12    4.30   14.90
  20   2 -12   74.69   19.70
  20   2 -12   79.09   46.10
  20   2 -12   75.99   28.30
 -20  -2  12   65.59   24.10
 -20  -2  12   71.79   21.40
  21   3 -12  278.17   66.29
  21   3 -12  287.87   41.50
 -21  -3  12  385.46   43.20
 -21  -3  12  297.47   38.80
  22   4 -12   61.39   52.09
  22   4 -12   57.99   28.00
 -22  -4  12   25.90   21.40
 -22  -4  12   59.19   26.60
  23   5 -12   63.79   58.79
  23   5 -12  232.28   38.90
 -23  -5  12  156.48   32.80
  24   6 -12  -41.30   53.79
 -24  -6  12   29.80   24.90
   5 -11 -11   91.59   44.40
   5 -11 -11  131.79   33.10
   6 -10 -11   59.59   29.00
   6 -10 -11   27.10   38.00
  -6  10  11  238.38   54.49
   7  -9 -11  170.98   37.70
   7  -9 -11  116.69   42.00
  -7   9  11  298.77   59.99
   8  -8 -11  407.46   38.30
   8  -8 -11  363.16   48.90
   8  -8 -11  414.56   55.39
  -8   8  11  575.04   72.09
   9  -7 -11  237.68   29.90
   9  -7 -11  242.98   40.60
   9  -7 -11  211.28   39.90
   9  -7 -11  244.58   28.50
  -9   7  11  401.26   69.29
  10  -6 -11  535.95   35.10
  10  -6 -11  545.75   36.90
  10  -6 -11  554.34   48.90
 -10   6  11  615.74   67.09
  11  -5 -11  337.77   29.20
  11  -5 -11  275.07   33.20
  11  -5 -11  357.16   44.20
  12  -4 -11  321.17   39.80
  12  -4 -11  388.36   30.20
  12  -4 -11  347.87   20.70
  12  -4 -11  416.46   41.20
  13  -3 -11  208.58   21.50
  13  -3 -11  159.58   29.00
  13  -3 -11  150.58   30.10
  13  -3 -11  184.28   19.60
 -13   3  11  170.98   17.30
  14  -2 -11  366.56   39.90
  14  -2 -11  354.26   27.40
  14  -2 -11  326.67   38.50
  14  -2 -11  379.66   29.80
 -14   2  11  324.17   23.80
  15  -1 -11  614.24   44.60
  15  -1 -11  652.03   42.80
  15  -1 -11  475.85   33.60
 -15   1  11  710.63   35.60
 -15   1  11  672.43   33.10
  16   0 -11   -5.40   20.80
  16   0 -11   13.70   18.10
 -16   0  11  -20.60   14.20
 -16   0  11    0.90   13.10
  17   1 -11  635.54   39.60
  17   1 -11  578.84   67.49
  17   1 -11  562.64   44.80
 -17  -1  11  638.34   39.50
 -17  -1  11  599.84   41.10
  18   2 -11  144.99   51.59
  18   2 -11  148.49   32.10
  18   2 -11  153.78   23.50
 -18  -2  11  129.39   24.70
 -18  -2  11  105.49   25.20
  19   3 -11   42.30   23.60
  19   3 -11    8.70   41.10
 -19  -3  11    3.10   16.70
 -19  -3  11   17.50   21.60
  20   4 -11  173.98   61.39
  20   4 -11  187.38   35.80
 -20  -4  11  178.18   32.70
 -20  -4  11  129.49   27.60
  21   5 -11   28.40   50.99
  21   5 -11   50.49   25.40
 -21  -5  11   -6.60   21.70
 -21  -5  11   51.19   23.00
  22   6 -11  158.98   32.20
  22   6 -11  125.89   69.19
 -22  -6  11  113.89   31.20
  23   7 -11  -27.80   57.29
 -23  -7  11  -15.40   21.60
   3 -11 -10   12.30   37.10
  -3  11  10  231.98   55.79
   4 -10 -10  115.39   43.00
   4 -10 -10  147.49   34.30
   4 -10 -10   94.89   28.70
  -4  10  10  306.17   61.59
   5  -9 -10   92.19   38.20
   5  -9 -10   56.49   27.00
   5  -9 -10   65.19   25.60
  -5   9  10  139.89   49.50
   6  -8 -10  111.49   30.50
   6  -8 -10   78.89   35.20
   6  -8 -10  104.29   25.10
  -6   8  10  167.68   54.89
   7  -7 -10   95.99   18.20
   7  -7 -10   93.89   29.60
   7  -7 -10   76.49   22.30
   7  -7 -10   72.99   31.60
  -7   7  10  140.59   48.80
   8  -6 -10   -8.10   24.90
   8  -6 -10  -20.50   15.90
   8  -6 -10   -1.50   15.60
   8  -6 -10  -29.00   18.50
  -8   6  10   11.40   38.90
   9  -5 -10  599.74   47.70
   9  -5 -10  676.53   36.50
   9  -5 -10  548.25   34.10
  10  -4 -10  684.23   39.40
  10  -4 -10  746.63   46.10
  10  -4 -10  702.93   34.60
  10  -4 -10  760.42   22.10
  10  -4 -10  775.92   22.80
  11  -3 -10  346.47   24.80
  11  -3 -10  399.56   40.60
  11  -3 -10  332.07   34.10
  11  -3 -10  343.97   20.80
  12  -2 -10  460.25   26.60
  12  -2 -10  491.45   27.10
  12  -2 -10  485.25   38.40
  12  -2 -10  458.95   35.10
 -12   2  10  507.55   24.40
  13  -1 -10   22.70   18.20
  13  -1 -10    3.20    7.60
  13  -1 -10   28.00   19.90
 -13   1  10   45.20   14.30
 -13   1  10   39.60   12.10
  14   0 -10 1344.67   59.59
  14   0 -10 1336.47   53.99
  14   0 -10 1407.76   54.29
 -14   0  10 1362.36   46.40
 -14   0  10 1473.45   52.29
  15   1 -10   16.70   21.10
  15   1 -10   29.00   36.80
  15   1 -10   59.39   18.40
 -15  -1  10   38.40   16.00
 -15  -1  10   43.40   17.80
  16   2 -10  549.85   43.30
  16   2 -10  533.15   33.70
  16   2 -10  510.75   66.09
 -16  -2  10  614.84   42.70
 -16  -2  10  610.44   40.50
  17   3 -10  353.96   26.00
  17   3 -10  381.36   43.30
  17   3 -10  316.97   67.49
 -17  -3  10  382.46   36.00
 -17  -3  10  298.17   37.10
  18   4 -10   39.70   23.40
  18   4 -10  102.89   53.89
 -18  -4  10   57.69   22.60
 -18  -4  10   84.29   25.90
  19   5 -10  227.38   69.99
  19   5 -10  276.57   38.30
 -19  -5  10  206.68   35.00
 -19  -5  10  272.07   37.40
  20   6 -10  -50.59   49.20
  20   6 -10   60.79   23.90
 -20  -6  10   -5.70   19.80
  21   7 -10  -27.50   58.79
 -21  -7  10   45.00   26.10
 -22  -8  10   53.59   29.30
   1 -11  -9  151.68   34.30
   1 -11  -9  128.09   47.50
  -1  11   9  264.07   62.19
   2 -10  -9   -8.50   32.60
   2 -10  -9  115.89   29.40
   2 -10  -9   75.59   27.90
  -2  10   9  191.68   53.59
   3  -9  -9  283.97   37.70
   3  -9  -9  292.07   41.40
   3  -9  -9  257.57   49.70
  -3   9   9  314.27   68.79
   4  -8  -9  123.29   31.40
   4  -8  -9  187.28   31.10
   4  -8  -9  167.28   42.50
  -4   8   9  222.18   58.39
   5  -7  -9  182.68   33.60
   5  -7  -9  205.98   18.20
   5  -7  -9  208.28   29.60
   5  -7  -9  193.88   38.40
  -5   7   9  263.77   63.59
   6  -6  -9 1886.31   81.39
   6  -6  -9 1986.30   37.80
   6  -6  -9 2004.70   64.89
   6  -6  -9 1739.93   54.79
   6  -6  -9 1732.13   74.49
  -6   6   9 1840.22  104.99
   7  -5  -9   48.50   17.80
   7  -5  -9   50.69   26.50
   7  -5  -9   21.20   21.70
   7  -5  -9   71.39   17.80
  -7   5   9   41.30   35.00
   8  -4  -9  869.51   40.20
   8  -4  -9  865.01   34.60
   8  -4  -9  805.92   48.00
   9  -3  -9   13.20    7.80
   9  -3  -9   28.50   15.50
   9  -3  -9   20.90   17.20
   9  -3  -9   28.10    8.20
   9  -3  -9    9.00   10.50
  10  -2  -9  109.69   11.10
  10  -2  -9   98.79   13.50
  10  -2  -9   91.69   13.30
  10  -2  -9   87.59   21.00
  10  -2  -9   48.30   18.10
 -10   2   9   91.19   11.70
  11  -1  -9  339.97   29.60
  11  -1  -9  346.97   24.50
  11  -1  -9  329.67   29.60
 -11   1   9  310.77   19.30
 -11   1   9  360.86   22.50
  12   0  -9   21.70   14.90
  12   0  -9   -6.70   12.70
  12   0  -9   -2.50   15.40
 -12   0   9   -7.10   11.80
 -12   0   9    4.90    9.60
  13   1  -9 1363.86   54.39
  13   1  -9 1328.37   80.69
  13   1  -9 1352.06   56.29
  13   1  -9 1365.36   49.80
 -13  -1   9 1314.57   46.20
 -13  -1   9 1366.36   52.19
  14   2  -9  106.19   45.80
  14   2  -9   84.39   17.80
  14   2  -9  115.29   25.40
 -14  -2   9  117.99   23.60
 -14  -2   9   64.09   18.70
  15   3  -9   53.39   23.20
  15   3  -9   60.59   15.00
  15   3  -9   49.10   48.20
 -15  -3   9   44.80   21.70
 -15  -3   9   55.99   20.80
  16   4  -9  744.53   46.10
  16   4  -9  669.23   82.39
 -16  -4   9  657.43   47.40
 -16  -4   9  707.93   46.80
  17   5  -9   71.99   23.50
  17   5  -9   31.40   51.39
 -17  -5   9   56.79   24.70
 -17  -5   9   77.39   25.20
  18   6  -9  231.68   71.69
  18   6  -9  240.98   33.30
 -18  -6   9  286.77   39.60
 -18  -6   9  180.98   36.30
  19   7  -9  194.38   74.79
 -19  -7   9  123.09   32.00
  20   8  -9   26.20   67.49
 -20  -8   9   14.70   24.60
  -1 -11  -8    9.20   36.40
  -1 -11  -8   23.20   24.90
   1  11   8  182.28   58.09
   0 -10  -8  135.09   33.10
   0 -10  -8  137.29   44.40
   0  10   8  224.28   61.39
   1  -9  -8  305.67   41.20
   1  -9  -8  193.58   47.40
   1  -9  -8  196.58   34.30
  -1   9   8  302.17   68.79
   2  -8  -8    9.00   19.70
   2  -8  -8   30.60   22.50
   2  -8  -8   36.20   29.90
  -2   8   8   34.10   39.60
   3  -7  -8  833.42   48.70
   3  -7  -8  815.72   60.49
   3  -7  -8  818.62   31.20
   3  -7  -8  794.92   52.19
  -3   7   8  725.93   75.19
   4  -6  -8  130.49   13.60
   4  -6  -8  130.59   17.10
   4  -6  -8  119.79   31.90
   4  -6  -8  117.59   24.10
   4  -6  -8   92.29   26.80
  -4   6   8  104.59   45.80
   5  -5  -8 1368.56   61.19
   5  -5  -8 1357.96   44.30
   5  -5  -8 1497.05   66.29
   5  -5  -8 1423.66   49.90
  -5   5   8 1278.97   80.89
   6  -4  -8  117.69   24.00
   6  -4  -8   99.29   17.90
   6  -4  -8  143.99   17.80
   6  -4  -8  163.18   29.00
   7  -3  -8 1411.96   48.40
   7  -3  -8 1435.86   39.20
   7  -3  -8 1426.56   56.09
  -7   3   8 1431.06   37.50
   8  -2  -8 1603.24   38.10
   8  -2  -8 1585.14   52.59
   8  -2  -8 1583.84   35.40
   8  -2  -8 1583.04   56.79
   8  -2  -8 1547.35   37.60
  -8   2   8 1508.45   35.50
   9  -1  -8  203.28   24.30
   9  -1  -8  239.78   15.30
   9  -1  -8  269.77   27.60
   9  -1  -8  249.58   20.40
  -9   1   8  229.68   17.30
  -9   1   8  238.68   15.20
  -9   1   8  251.67   38.20
  10   0  -8  805.92   39.10
  10   0  -8  735.53   34.40
  10   0  -8  777.62   36.50
 -10   0   8  731.43   27.70
 -10   0   8  799.32   32.90
  11   1  -8  383.66   48.30
  11   1  -8  373.36   29.30
  11   1  -8  338.87   25.50
  11   1  -8  329.47   28.90
 -11  -1   8  354.26   26.40
 -11  -1   8  307.47   22.00
  12   2  -8  848.52   43.30
  12   2  -8  910.11   48.30
  12   2  -8  871.41   35.50
  12   2  -8  891.81   70.19
 -12  -2   8  865.61   42.90
 -12  -2   8  919.31   39.90
  13   3  -8  294.27   33.80
  13   3  -8  343.07   63.49
  13   3  -8  290.37   21.70
 -13  -3   8  332.27   33.00
 -13  -3   8  314.17   24.80
 -13  -3   8  339.67   35.60
  14   4  -8   31.30   20.70
  14   4  -8    0.10   47.60
 -14  -4   8   -1.90   20.20
 -14  -4   8   36.00    9.80
 -14  -4   8   23.60   11.30
 -14  -4   8   22.60   19.90
  15   5  -8 1438.16   59.49
  15   5  -8 1388.16  106.49
 -15  -5   8 1373.06   64.79
 -15  -5   8 1383.76   67.49
  16   6  -8   78.69   58.19
  16   6  -8   31.30   19.30
 -16  -6   8   48.80   22.70
 -16  -6   8   43.10   25.10
  17   7  -8   44.70   61.19
 -17  -7   8  109.59   31.20
 -17  -7   8  186.48   36.50
  18   8  -8   41.50   63.39
 -18  -8   8   41.60   27.00
 -19  -9   8   29.60   28.40
  -3 -11  -7  110.79   33.10
  -3 -11  -7  156.78   49.60
  -2 -10  -7   45.20   24.40
  -2 -10  -7   31.10   34.60
   2  10   7  157.98   60.79
  -1  -9  -7  175.58   33.00
  -1  -9  -7  174.68   44.50
  -1  -9  -7  179.48   29.60
   1   9   7  134.69   55.99
   0  -8  -7  507.75   44.60
   0  -8  -7  532.65   60.69
   0  -8  -7  463.75   39.40
   0  -8  -7  519.85   31.50
   0   8   7  495.75   79.39
   1  -7  -7  105.79   26.70
   1  -7  -7   94.59   33.30
   1  -7  -7   78.89   23.90
   1  -7  -7   85.49   16.10
  -1   7   7   78.89   47.60
  -1   7   7   72.59   17.80
   2  -6  -7 1285.47   68.19
   2  -6  -7 1372.76   56.79
   2  -6  -7 1261.97   59.29
   2  -6  -7 1345.17   31.00
   2  -6  -7 1357.76   39.70
  -2   6   7 1229.58   88.29
  -2   6   7 1287.37   41.20
   3  -5  -7  379.96   37.10
   3  -5  -7  347.57   17.50
   3  -5  -7  405.66   29.00
   3  -5  -7  363.16   19.90
   3  -5  -7  346.27   39.30
  -3   5   7  465.15   63.69
  -3   5   7  337.87   18.60
   4  -4  -7  571.84   42.70
   4  -4  -7  562.14   36.50
   4  -4  -7  546.85   26.00
   4  -4  -7  564.14   29.00
  -4   4   7  560.94   51.39
   5  -3  -7  997.20   47.00
   5  -3  -7  894.61   30.70
   5  -3  -7  890.91   40.50
  -5   3   7  878.01   29.10
   6  -2  -7  938.81   42.30
   6  -2  -7 1035.20   24.10
   6  -2  -7 1024.80   26.40
   6  -2  -7 1007.30   38.20
   6  -2  -7  993.90   23.40
  -6   2   7 1017.80   21.70
   7  -1  -7 1020.70   24.60
   7  -1  -7 1048.80   39.60
   7  -1  -7  997.40   41.10
   7  -1  -7 1031.20   30.50
  -7   1   7 1007.20   28.60
  -7   1   7  992.80   24.50
   8   0  -7    2.80   10.60
   8   0  -7   -5.90    9.40
   8   0  -7    8.10    7.30
   8   0  -7    7.50   12.70
  -8   0   7    2.00    6.30
  -8   0   7    6.00    9.50
  -8   0   7   -8.30   20.70
   9   1  -7  583.74   30.90
   9   1  -7  569.14   49.90
   9   1  -7  603.94   34.00
   9   1  -7  551.34   27.70
  -9  -1   7  581.24   31.20
  -9  -1   7  613.64   29.10
  -9  -1   7  554.94   26.60
  10   2  -7 1121.89   46.10
  10   2  -7 1103.39   72.99
  10   2  -7 1196.58   49.50
  10   2  -7 1157.38   38.40
 -10  -2   7 1104.79   46.00
 -10  -2   7 1231.78   39.70
 -10  -2   7 1119.89   42.00
  11   3  -7  831.62   40.70
  11   3  -7  858.51   30.70
  11   3  -7  735.03   70.09
 -11  -3   7  865.11   44.40
 -11  -3   7  884.11   32.00
 -11  -3   7  840.02   41.00
  12   4  -7  710.93   39.80
  12   4  -7  631.04   73.59
 -12  -4   7  786.32   25.70
 -12  -4   7  772.62   45.30
 -12  -4   7  777.12   47.00
 -12  -4   7  783.52   28.10
  13   5  -7   17.70   17.60
  13   5  -7   53.89   53.89
 -13  -5   7   30.00   23.20
 -13  -5   7   17.00    7.30
 -13  -5   7   18.70   20.20
  14   6  -7 1007.10   46.40
  14   6  -7  997.00   97.39
 -14  -6   7 1126.29   62.99
 -14  -6   7 1198.48   63.19
  15   7  -7   23.70   55.19
  15   7  -7   87.09   20.20
 -15  -7   7   19.00   22.20
 -15  -7   7   31.80   25.90
  16   8  -7  132.79   69.09
 -16  -8   7  106.99   31.20
  17   9  -7   42.00   68.99
 -17  -9   7  101.39   34.70
  -5 -11  -6   51.39   39.10
  -5 -11  -6   45.70   26.50
  -4 -10  -6  187.88   38.50
  -4 -10  -6  223.28   50.09
   4  10   6  263.27   68.19
  -3  -9  -6   59.89   33.70
  -3  -9  -6   68.79   27.70
   3   9   6  123.39   56.19
  -2  -8  -6   39.60   16.20
  -2  -8  -6   62.59   24.00
  -2  -8  -6   48.50   20.20
  -2  -8  -6   57.79   31.00
   2   8   6   16.00   41.10
  -1  -7  -6  187.68   23.10
  -1  -7  -6  139.59   36.40
  -1  -7  -6  208.18   32.40
   1   7   6  172.28   25.50
   1   7   6  210.58   59.49
   0  -6  -6   -4.70   16.70
   0  -6  -6    0.10   11.40
   0  -6  -6    4.40   16.50
   0  -6  -6   10.80   24.10
   0   6   6    5.80   14.60
   0   6   6   -8.60   35.10
   1  -5  -6  901.61   30.70
   1  -5  -6  834.62   43.20
   1  -5  -6  888.21   22.30
   1  -5  -6  931.41   53.09
   1  -5  -6  930.31   41.90
  -1   5   6  922.51   33.40
  -1   5   6  732.63   64.29
   2  -4  -6  379.46   17.70
   2  -4  -6  356.96   34.60
   2  -4  -6  354.96   29.00
   2  -4  -6  341.67   25.70
   2  -4  -6  346.77   15.70
  -2   4   6  352.26   44.10
  -2   4   6  350.76   16.20
  -2   4   6  371.26   18.10
   3  -3  -6   40.70   17.50
   3  -3  -6   71.09   12.60
   3  -3  -6   44.60   15.80
   3  -3  -6   75.39   12.50
  -3   3   6   72.99   12.00
  -3   3   6   72.69   12.70
   4  -2  -6 3230.88   62.19
   4  -2  -6 3295.47   81.39
   4  -2  -6 3277.17   71.29
   4  -2  -6 3273.37   80.99
  -4   2   6 3220.88   61.79
  -4   2   6 3258.57   69.59
   5  -1  -6  151.98   18.40
   5  -1  -6  123.29    6.20
   5  -1  -6  136.19   11.60
   5  -1  -6  140.99   19.20
  -5   1   6  120.49   17.20
  -5   1   6  122.19   10.60
   6   0  -6 3940.11   85.79
   6   0  -6 3980.80   74.39
   6   0  -6 3822.52   86.29
  -6   0   6 3830.12   78.69
  -6   0   6 3823.62   72.79
  -6   0   6 3899.71  123.79
  -6   0   6 3919.61   86.19
   7   1  -6  251.27   23.00
   7   1  -6  244.68   21.80
   7   1  -6  222.98   18.30
   7   1  -6  255.07   37.70
  -7  -1   6  236.98   18.30
  -7  -1   6  213.58   20.10
  -7  -1   6  280.97   39.60
  -7  -1   6  257.67   19.30
   8   2  -6 3363.16   84.69
   8   2  -6 3361.76   72.19
   8   2  -6 3205.08  121.79
   8   2  -6 3111.49   78.19
  -8  -2   6 3252.57   77.69
  -8  -2   6 3337.67   72.19
   9   3  -6  475.85   36.20
   9   3  -6  440.36   28.90
   9   3  -6  491.35   22.00
   9   3  -6  445.16   55.39
  -9  -3   6  475.85   22.10
  -9  -3   6  482.95   33.60
  -9  -3   6  453.95   30.40
  10   4  -6  674.73   73.39
  10   4  -6  669.53   34.20
 -10  -4   6  741.03   42.50
 -10  -4   6  690.73   23.90
 -10  -4   6  739.73   25.90
 -10  -4   6  647.34   41.20
  11   5  -6 1318.67  100.39
  11   5  -6 1249.88   48.10
 -11  -5   6 1322.37   33.60
 -11  -5   6 1231.58   59.99
 -11  -5   6 1378.46   61.39
 -11  -5   6 1368.26   34.80
  12   6  -6   49.40   16.90
  12   6  -6   53.39   56.99
 -12  -6   6   12.50   21.20
 -12  -6   6   43.30   23.90
  13   7  -6  318.37   25.80
  13   7  -6  369.36   83.09
 -13  -7   6  235.98   37.90
 -13  -7   6  281.37   40.50
  14   8  -6   24.30   60.39
 -14  -8   6   43.00   24.80
 -14  -8   6   20.90   23.80
  15   9  -6   58.39   70.29
 -15  -9   6   47.10   28.70
 -16 -10   6  116.59   38.80
  -7 -11  -5  102.09   41.90
  -7 -11  -5  139.89   34.20
  -6 -10  -5   25.70   27.10
  -6 -10  -5   11.80   32.40
   6  10   5    6.80   44.60
  -5  -9  -5  160.58   27.10
  -5  -9  -5  146.49   34.40
  -5  -9  -5  107.69   39.20
   5   9   5  177.28   62.29
  -4  -8  -5  266.27   30.20
  -4  -8  -5  253.47   46.40
  -4  -8  -5  225.18   35.80
  -4  -8  -5  225.48   29.40
   4   8   5  282.57   67.39
  -3  -7  -5  185.88   27.30
  -3  -7  -5  209.18   25.20
  -3  -7  -5  132.79   36.30
  -3  -7  -5  191.68   32.40
   3   7   5  243.98   61.49
  -2  -6  -5 1600.54   52.49
  -2  -6  -5 1501.35   74.29
  -2  -6  -5 1670.23   64.89
  -2  -6  -5 1576.94   59.89
   2   6   5 1565.94  100.69
   2   6   5 1640.94   57.79
  -1  -5  -5   10.50   15.10
  -1  -5  -5    7.40   11.10
  -1  -5  -5   23.10    5.80
  -1  -5  -5    5.40   19.80
   1   5   5   34.20   14.90
   1   5   5    3.10   31.10
   0  -4  -5  382.46   26.40
   0  -4  -5  399.46   13.00
   0  -4  -5  395.86   20.30
   0  -4  -5  344.77   28.10
   0  -4  -5  361.96   34.20
   0   4   5  399.56   23.40
   0   4   5  370.56   45.70
   0   4   5  373.16   12.50
   1  -3  -5  375.76   30.20
   1  -3  -5  389.76   16.10
   1  -3  -5  403.06   23.10
   1  -3  -5  401.66   15.50
   1  -3  -5  324.77   24.80
  -1   3   5  386.66   17.60
  -1   3   5  339.77   39.10
  -1   3   5  418.36   16.70
   2  -2  -5  153.38   14.30
   2  -2  -5  173.58   21.50
   2  -2  -5  161.88   13.90
   2  -2  -5  114.39   17.10
  -2   2   5  164.78   18.60
  -2   2   5  193.88   16.00
  -2   2   5  174.98    8.50
  -2   2   5  168.48   15.20
   3  -1  -5   54.99   13.20
   3  -1  -5   47.90   13.90
  -3   1   5   81.49    7.40
  -3   1   5   34.50   12.90
  -3   1   5   57.99   12.80
   4   0  -5    9.40    6.70
   4   0  -5   -7.30   10.10
   4   0  -5   16.50   10.00
   4   0  -5   -5.60   10.70
  -4   0   5    0.40    5.00
  -4   0   5  -16.90   18.20
  -4   0   5   -0.90   10.60
  -4   0   5   -8.70    9.20
  -4   0   5   13.60    9.60
   5   1  -5  670.13   27.40
   5   1  -5  668.83   48.40
   5   1  -5  682.03   29.90
   5   1  -5  663.93   28.80
  -5  -1   5  653.93   25.50
  -5  -1   5  719.03   29.60
  -5  -1   5  705.63   27.80
  -5  -1   5  713.73   50.49
   6   2  -5  811.12   31.70
   6   2  -5  735.43   35.20
   6   2  -5  805.42   55.59
   6   2  -5  801.22   27.60
  -6  -2   5  801.42   56.49
  -6  -2   5  784.02   27.40
  -6  -2   5  802.22   32.40
  -6  -2   5  797.12   35.60
   7   3  -5 2871.01   79.79
   7   3  -5 2743.73  116.19
   7   3  -5 2863.51   68.89
  -7  -3   5 2797.82   78.19
  -7  -3   5 2923.31   62.49
  -7  -3   5 2938.21   60.29
  -7  -3   5 2861.81   75.79
   8   4  -5  507.15   38.90
   8   4  -5  551.04   64.69
   8   4  -5  552.14   28.30
  -8  -4   5  543.65   23.10
  -8  -4   5  529.15   22.00
  -8  -4   5  515.45   35.90
  -8  -4   5  582.04   37.30
   9   5  -5   49.90   14.90
   9   5  -5   35.50   46.80
  -9  -5   5   29.30   17.40
  -9  -5   5   43.60   22.80
  -9  -5   5   35.30   11.30
  -9  -5   5   48.40    9.90
  10   6  -5 1963.00   57.79
  10   6  -5 1948.41  125.09
 -10  -6   5 2073.49   48.40
 -10  -6   5 2150.78   81.39
 -10  -6   5 1985.80   78.39
  11   7  -5   17.70   12.70
  11   7  -5   21.30   52.29
 -11  -7   5   -6.00   18.80
 -11  -7   5   -6.30   20.40
  12   8  -5  172.08   69.99
 -12  -8   5  180.08   37.20
 -12  -8   5  148.89   33.50
  13   9  -5  187.98   78.09
 -13  -9   5  231.78   42.80
 -13  -9   5  189.38   38.00
  14  10  -5   -4.80   67.99
 -14 -10   5   33.40   29.90
  -9 -11  -4   14.10   33.90
  -8 -10  -4   98.89   31.70
  -8 -10  -4   96.59   42.50
   8  10   4  135.59   62.99
  -7  -9  -4  151.18   41.50
  -7  -9  -4  149.99   33.80
  -7  -9  -4  241.48   32.10
   7   9   4  167.28   59.79
  -6  -8  -4   60.29   20.00
  -6  -8  -4   50.19   24.80
  -6  -8  -4   57.69   32.40
   6   8   4   36.90   49.90
  -5  -7  -4  969.70   42.70
  -5  -7  -4  916.61   45.70
  -5  -7  -4  869.21   62.79
  -5  -7  -4  858.01   53.79
   5   7   4  860.21   85.49
  -4  -6  -4  150.18   22.80
  -4  -6  -4  169.58   29.20
  -4  -6  -4  126.59   33.40
  -4  -6  -4  152.58   22.90
   4   6   4  137.39   26.40
   4   6   4   92.89   48.30
  -3  -5  -4 2821.62   93.09
  -3  -5  -4 2877.11   74.59
  -3  -5  -4 2883.31   84.69
  -3  -5  -4 2823.62   72.89
   3   5   4 2689.63  125.19
   3   5   4 2827.32   76.39
  -2  -4  -4  437.76   29.60
  -2  -4  -4  431.76   27.10
  -2  -4  -4  476.55   24.30
  -2  -4  -4  482.55   38.10
   2   4   4  460.05   26.60
   2   4   4  483.45   27.40
   2   4   4  502.85   51.39
  -1  -3  -4 2423.06   54.59
  -1  -3  -4 2538.45   63.79
  -1  -3  -4 2533.45   72.59
  -1  -3  -4 2442.66   45.70
   1   3   4 2538.75   62.09
   1   3   4 2507.05   57.39
   1   3   4 2532.85   46.30
   1   3   4 2474.25   99.59
   0  -2  -4  747.43   34.90
   0  -2  -4  839.72   32.20
   0  -2  -4  789.82   22.10
   0  -2  -4  808.02   22.40
   0  -2  -4  837.52   28.00
   0   2   4  805.22   22.60
   0   2   4  820.32   23.40
   0   2   4  786.32   30.20
   0   2   4  822.72   27.20
   1  -1  -4 3803.22   84.09
   1  -1  -4 3880.01   81.39
   1  -1  -4 3852.71   70.59
  -1   1   4 3994.00   72.29
  -1   1   4 3867.61   67.79
  -1   1   4 3936.41   71.19
   2   0  -4 2948.80   60.29
   2   0  -4 3000.60   54.49
   2   0  -4 2951.10   64.39
   2   0  -4 3020.10   57.69
  -2   0   4 3081.19   60.39
  -2   0   4 2925.81   54.19
  -2   0   4 2977.60   63.59
  -2   0   4 2937.41   57.49
   3   1  -4   47.20   11.60
   3   1  -4   59.19   13.10
   3   1  -4   57.49   21.20
   3   1  -4   26.80   10.00
  -3  -1   4   65.59   13.10
  -3  -1   4   46.40   10.60
  -3  -1   4   39.40   22.10
  -3  -1   4   56.89   12.00
  -3  -1   4   56.59   10.50
   4   2  -4 1209.78   64.39
   4   2  -4 1254.47   36.60
   4   2  -4 1251.17   43.50
  -4  -2   4 1263.67   64.69
  -4  -2   4 1211.28   39.50
  -4  -2   4 1269.07   42.40
  -4  -2   4 1280.37   36.70
  -4  -2   4 1249.57   35.00
   5   3  -4   72.39   12.90
   5   3  -4   54.09   16.20
   5   3  -4   60.89   31.10
  -5  -3   4   64.19   15.10
  -5  -3   4   58.59   17.40
  -5  -3   4   77.79   10.70
  -5  -3   4   85.79   26.60
  -5  -3   4   70.79   11.10
   6   4  -4  856.91   70.59
   6   4  -4 1010.90   47.10
   6   4  -4  979.10   33.70
  -6  -4   4  984.20   31.80
  -6  -4   4  997.30   45.70
  -6  -4   4  938.11   30.60
  -6  -4   4  967.20   45.20
   7   5  -4  746.83   30.10
   7   5  -4  714.63   73.99
  -7  -5   4  752.92   29.20
  -7  -5   4  753.22   29.30
  -7  -5   4  778.32   44.80
  -7  -5   4  752.92   45.30
   8   6  -4   74.39   52.79
   8   6  -4   44.60   13.50
  -8  -6   4   85.89   25.60
  -8  -6   4   55.69   23.80
  -8  -6   4   65.69   14.50
  -8  -6   4   88.19   14.40
   9   7  -4 1429.06   42.40
   9   7  -4 1214.08  104.89
  -9  -7   4 1393.46   66.69
  -9  -7   4 1394.36   66.89
  -9  -7   4 1371.06   42.60
  10   8  -4   53.39   57.19
 -10  -8   4   74.19   27.60
 -10  -8   4   54.59   26.80
  11   9  -4   48.20   59.79
 -11  -9   4   16.20   25.30
 -11  -9   4   20.30   24.80
  12  10  -4  117.19   75.29
 -12 -10   4  139.39   38.00
 -13 -11   4   26.00   29.00
 -10 -10  -3    9.60   26.00
 -10 -10  -3   12.30   35.80
  10  10   3   78.49   62.29
  -9  -9  -3  172.98   36.70
  -9  -9  -3  187.88   29.60
  -9  -9  -3  202.78   45.70
   9   9   3  168.38   63.79
  -8  -8  -3  247.58   47.30
  -8  -8  -3  167.28   33.30
  -8  -8  -3  262.17   33.80
   8   8   3  238.48   66.79
  -7  -7  -3    7.20   17.30
  -7  -7  -3   -6.50   26.80
  -7  -7  -3   35.10   22.60
   7   7   3   -2.70   42.70
  -6  -6  -3 1342.77   70.69
  -6  -6  -3 1432.86   64.89
  -6  -6  -3 1389.76   45.20
  -6  -6  -3 1400.06   55.89
   6   6   3 1312.27   97.29
  -5  -5  -3  207.78   24.60
  -5  -5  -3  255.87   22.40
  -5  -5  -3  234.38   36.30
  -5  -5  -3  225.18   29.90
   5   5   3  258.67   52.89
   5   5   3  252.87   20.70
   5   5   3  206.98   27.70
  -4  -4  -3 2245.38   61.79
  -4  -4  -3 2300.97   75.89
  -4  -4  -3 2283.17   57.69
  -4  -4  -3 2321.17   69.29
   4   4   3 2283.37   55.99
   4   4   3 2310.27  106.59
   4   4   3 2355.96   41.10
   4   4   3 2466.65   66.79
  -3  -3  -3 1983.50   51.49
  -3  -3  -3 1949.60   63.09
  -3  -3  -3 2042.70   50.79
  -3  -3  -3 1987.80   56.89
   3   3   3 1987.40   88.59
   3   3   3 2048.79   49.80
   3   3   3 2052.19   39.20
   3   3   3 2017.10   53.69
  -2  -2  -3  614.14   23.40
  -2  -2  -3  676.63   32.70
  -2  -2  -3  685.03   27.40
  -2  -2  -3  637.64   25.70
   2   2   3  685.23   19.40
   2   2   3  658.43   24.70
   2   2   3  604.54   45.00
   2   2   3  669.73   25.50
  -1  -1  -3 4220.18   89.29
  -1  -1  -3 4372.66   76.99
  -1  -1  -3 4268.07   84.09
  -1  -1  -3 4248.77   82.39
  -1  -1  -3 4283.17   78.89
   1   1   3 4184.88   82.09
   1   1   3 4505.65   77.09
   1   1   3 4344.07   84.09
   1   1   3 4267.87   78.99
   0   0  -3   -2.00    4.90
   0   0  -3  -12.60    5.60
   0   0  -3   -8.20    6.30
   0   0   3   -7.00    5.50
   0   0   3   -7.20    3.90
   0   0   3   -5.10    5.50
   1   1  -3 1480.65   53.69
   1   1  -3 1523.85   37.70
   1   1  -3 1514.45   36.50
   1   1  -3 1516.65   35.90
  -1  -1   3 1534.25   35.90
  -1  -1   3 1482.75   53.29
  -1  -1   3 1480.25   37.50
  -1  -1   3 1486.55   36.70
  -1  -1   3 1503.85   37.10
   2   2  -3 1114.89   37.70
   2   2  -3 1138.39   56.19
   2   2  -3 1123.49   31.30
  -2  -2   3 1032.30   55.49
  -2  -2   3 1090.89   37.40
  -2  -2   3 1086.69   31.50
  -2  -2   3 1126.49   37.60
  -2  -2   3 1141.79   31.20
   3   3  -3 1258.87   34.20
   3   3  -3 1260.07   44.40
   3   3  -3 1269.77   67.39
   3   3  -3 1256.87   34.40
  -3  -3   3 1162.58   41.40
  -3  -3   3 1280.47   64.99
  -3  -3   3 1201.38   33.80
  -3  -3   3 1325.77   35.30
  -3  -3   3 1235.08   45.10
   4   4  -3 1955.70   48.00
   4   4  -3 1981.00   94.49
   4   4  -3 1990.60   63.79
   4   4  -3 1960.80   47.20
  -4  -4   3 2051.29   48.50
  -4  -4   3 1896.51   49.00
  -4  -4   3 1924.71   63.19
  -4  -4   3 1925.11   63.09
   5   5  -3  103.79   13.80
   5   5  -3   71.19   11.90
   5   5  -3   89.09   22.30
   5   5  -3   75.89   40.70
  -5  -5   3   92.49   15.30
  -5  -5   3   83.49   20.30
  -5  -5   3   70.29   21.90
   6   6  -3  826.02   81.89
   6   6  -3  814.62   29.40
  -6  -6   3  823.22   35.00
  -6  -6   3  817.92   47.70
  -6  -6   3  792.82   48.20
   7   7  -3   77.19   13.10
   7   7  -3   57.49   55.49
  -7  -7   3   71.09   28.30
  -7  -7   3   69.09   18.10
  -7  -7   3  128.79   29.90
   8   8  -3  600.54   93.79
  -8  -8   3  496.25   44.50
  -8  -8   3  537.85   55.09
   9   9  -3  250.57   77.19
  -9  -9   3  193.98   38.60
  -9  -9   3  199.78   37.20
  10  10  -3  -46.90   55.79
 -10 -10   3   53.49   27.20
 -10 -10   3   48.20   29.60
 -11 -11   3  127.49   46.40
 -11 -11   3  221.98   44.40
 -12 -10  -2  116.29   45.30
 -12 -10  -2  142.39   37.50
 -11  -9  -2  122.49   33.50
 -11  -9  -2   37.80   35.00
 -11  -9  -2  143.79   29.10
  11   9   2   99.99   62.39
 -10  -8  -2  151.38   27.90
 -10  -8  -2  175.88   43.60
 -10  -8  -2  174.18   36.20
  10   8   2  141.89   62.39
  -9  -7  -2  302.37   41.20
  -9  -7  -2  230.38   42.30
  -9  -7  -2  271.17   33.90
   9   7   2  262.67   65.89
  -8  -6  -2   -8.90   18.90
  -8  -6  -2   12.30    8.40
  -8  -6  -2   -5.80   24.20
  -8  -6  -2   -1.60   16.70
   8   6   2   36.40   48.00
  -7  -5  -2  353.16   30.50
  -7  -5  -2  385.16   44.50
  -7  -5  -2  356.06   18.80
  -7  -5  -2  378.86   35.90
   7   5   2  352.66   14.30
   7   5   2  376.46   65.99
   7   5   2  313.37   19.30
   7   5   2  354.56   15.40
  -6  -4  -2   79.49   17.80
  -6  -4  -2   60.09   10.20
  -6  -4  -2   64.49   21.80
  -6  -4  -2   62.39   15.90
   6   4   2   71.99    9.40
   6   4   2   74.09   10.60
   6   4   2   73.19   18.20
   6   4   2   76.79   35.70
   6   4   2   81.89   10.80
  -5  -3  -2  439.86   19.00
  -5  -3  -2  384.86   25.20
  -5  -3  -2  466.05   33.00
  -5  -3  -2  421.36   29.20
   5   3   2  422.86   46.40
   5   3   2  434.86   18.40
   5   3   2  426.46   28.20
   5   3   2  454.65   19.30
  -4  -2  -2  818.62   25.00
  -4  -2  -2  813.42   32.60
  -4  -2  -2  771.92   34.40
  -4  -2  -2  844.72   49.90
  -4  -2  -2  791.82   30.10
   4   2   2  815.02   30.10
   4   2   2  811.12   24.40
   4   2   2  808.32   24.90
   4   2   2  758.22   49.80
  -3  -1  -2  316.17   21.50
  -3  -1  -2  323.67   17.60
  -3  -1  -2  328.67   18.90
   3   1   2  347.57   17.60
   3   1   2  250.37   30.60
   3   1   2  346.47   16.90
   3   1   2  326.67   18.00
  -2   0  -2 1943.91   43.60
  -2   0  -2 1967.90   42.90
  -2   0  -2 1974.60   44.60
   2   0   2 1953.70   43.30
   2   0   2 2014.60   44.80
   2   0   2 2032.60   44.70
   2   0   2 2059.29   44.10
   2   0   2 2033.40   43.10
  -1   1  -2 3193.38   65.49
  -1   1  -2 3158.18   61.39
  -1   1  -2 3204.58   63.29
  -1   1  -2 3062.59   84.69
   1  -1   2 3134.49   64.89
   1  -1   2 3128.59   61.39
   1  -1   2 3102.39   84.79
   0   2  -2   96.89   23.60
   0   2  -2  137.39   13.60
   0   2  -2  106.09   14.90
   0   2  -2  119.59   12.60
   0  -2   2  113.89   23.40
   0  -2   2  136.19   13.70
   0  -2   2  120.89   12.70
   0  -2   2  158.58   17.00
   0  -2   2  117.49   16.00
   1   3  -2 2147.79   47.30
   1   3  -2 2067.99   55.89
   1   3  -2 2079.69   81.49
   1   3  -2 2142.89   51.09
  -1  -3   2 1966.40   56.19
  -1  -3   2 2160.48   51.69
  -1  -3   2 2069.09   79.19
  -1  -3   2 2191.68   47.50
  -1  -3   2 2045.50   58.79
   2   4  -2  959.50   33.40
   2   4  -2  955.50   40.90
   2   4  -2  949.11   28.80
   2   4  -2  955.00   62.29
  -2  -4   2  964.40   29.10
  -2  -4   2  940.41   58.49
  -2  -4   2  983.30   41.50
  -2  -4   2  836.72   41.80
   3   5  -2 1358.16   36.70
   3   5  -2 1341.27   82.19
   3   5  -2 1500.15   55.19
  -3  -5   2 1494.65   38.70
  -3  -5   2 1415.66   45.30
  -3  -5   2 1447.26   56.39
  -3  -5   2 1379.06   57.29
   4   6  -2   28.70    9.90
   4   6  -2    4.00   39.50
  -4  -6   2   63.49   22.10
  -4  -6   2   40.30   16.10
  -4  -6   2   35.40   21.40
  -4  -6   2   51.59   12.30
   5   7  -2  427.26   77.89
  -5  -7   2  431.46   44.70
  -5  -7   2  473.45   47.70
  -5  -7   2  465.15   33.70
   6   8  -2  265.57   69.19
  -6  -8   2  183.08   24.80
  -6  -8   2  119.59   29.60
  -6  -8   2  195.78   36.40
   7   9  -2  108.19   64.09
  -7  -9   2  114.89   33.90
  -7  -9   2  114.69   30.50
   8  10  -2  255.37   77.89
  -8 -10   2  191.48   40.40
  -8 -10   2  131.69   32.70
   9  11  -2  -34.30   57.19
  -9 -11   2   -6.60   35.50
  -9 -11   2   22.00   28.40
 -14 -10  -1   34.50   26.30
 -14 -10  -1   29.50   36.70
 -13  -9  -1   87.39   38.80
 -13  -9  -1   89.19   33.60
  13   9   1   76.59   64.09
 -12  -8  -1  208.98   33.40
 -12  -8  -1  179.98   42.70
 -12  -8  -1  239.48   41.50
  12   8   1  243.68   71.89
 -11  -7  -1  237.18   37.50
 -11  -7  -1  145.99   37.00
 -11  -7  -1  190.58   30.00
  11   7   1  204.88   65.19
 -10  -6  -1  328.47   45.00
 -10  -6  -1  325.07   38.80
 -10  -6  -1  381.86   39.20
  10   6   1  326.97   68.79
  -9  -5  -1   46.80   21.60
  -9  -5  -1   14.70   24.60
  -9  -5  -1   21.50   17.70
   9   5   1   66.69   14.10
   9   5   1   37.50   44.50
  -8  -4  -1 1288.77   57.39
  -8  -4  -1 1261.07   54.19
  -8  -4  -1 1237.78   50.09
   8   4   1 1161.58   82.09
   8   4   1 1237.58   36.30
   8   4   1 1252.97   52.69
  -7  -3  -1   19.80   15.60
  -7  -3  -1   13.40   12.20
  -7  -3  -1   10.70   12.50
   7   3   1   13.30    9.10
   7   3   1    3.60   26.40
   7   3   1    5.30    5.50
   7   3   1    0.70   12.20
  -6  -2  -1    3.90   17.40
  -6  -2  -1    2.50    9.80
  -6  -2  -1    5.30   12.50
  -6  -2  -1   -9.10    9.70
   6   2   1    0.80    5.00
   6   2   1    4.00   10.10
   6   2   1   -0.90   19.80
   6   2   1    3.20    5.40
  -5  -1  -1 1617.14   44.30
  -5  -1  -1 1663.53   63.89
  -5  -1  -1 1609.64   46.20
   5   1   1 1573.34   37.20
   5   1   1 1571.74   63.29
   5   1   1 1639.74   44.20
   5   1   1 1555.94   35.30
  -4   0  -1   -8.10    8.80
  -4   0  -1  -14.40    7.00
  -4   0  -1   -7.10    7.90
  -4   0  -1   -2.90    9.20
   4   0   1  -14.20    7.80
   4   0   1   -2.80    8.00
   4   0   1  -12.70    8.10
   4   0   1  -45.10   13.00
  -3   1  -1   63.09   10.90
   3  -1   1   48.40   10.50
   3  -1   1   45.60   12.20
   3  -1   1   35.50    9.90
   3  -1   1   64.79   10.40
   3  -1   1   35.90    8.90
   3  -1   1   48.60    9.60
  -2   2  -1   33.60   17.20
  -2   2  -1   24.60   10.70
   2  -2   1   33.40   10.00
   2  -2   1   38.70   11.10
   2  -2   1   17.90   15.00
   2  -2   1   21.60   13.20
  -1   3  -1  698.23   29.10
  -1   3  -1  720.13   42.40
  -1   3  -1  737.23   31.00
   1  -3   1  710.23   29.90
   1  -3   1  700.53   42.80
   1  -3   1  774.22   32.70
   1  -3   1  712.63   25.20
   1  -3   1  773.82   35.50
   0   4  -1 1556.34   73.29
   0   4  -1 1636.94   50.09
   0  -4   1 1562.54   50.89
   0  -4   1 1524.75   52.69
   0  -4   1 1614.64   72.69
   0  -4   1 1627.84   40.10
   0  -4   1 1562.14   47.70
   1   5  -1   17.80   14.30
   1   5  -1   15.70   29.50
  -1  -5   1   12.60   15.50
  -1  -5   1    3.80   13.30
  -1  -5   1   14.30   16.50
  -1  -5   1    0.30    7.80
   2   6  -1  692.23   68.69
   2   6  -1  813.62   44.50
  -2  -6   1  787.32   26.80
  -2  -6   1  730.93   48.00
  -2  -6   1  730.43   44.60
   3   7  -1  204.48   59.39
  -3  -7   1  138.89   25.40
  -3  -7   1  160.18   29.70
  -3  -7   1  175.28   33.00
  -3  -7   1  183.48   16.00
   4   8  -1  942.51   90.29
  -4  -8   1  976.50   55.29
  -4  -8   1  902.31   56.39
  -4  -8   1  873.71   44.80
   5   9  -1   67.89   55.39
  -5  -9   1  110.19   23.40
  -5  -9   1  116.49   31.30
  -5  -9   1   72.59   28.30
   6  10  -1   96.39   63.59
  -6 -10   1   51.49   31.20
  -6 -10   1   77.29   27.50
   7  11  -1  193.98   80.59
  -7 -11   1  183.68   40.80
  -7 -11   1  231.78   54.19
  -8 -12   1   19.40   39.00
 -15  -9   0   32.10   36.50
 -15  -9   0  121.19   36.70
  15   9   0   21.50   63.89
 -14  -8   0   77.49   27.60
 -14  -8   0  113.29   33.10
 -14  -8   0   17.00   30.80
  14   8   0   61.69   60.39
 -13  -7   0  289.87   38.40
 -13  -7   0  213.58   44.30
 -13  -7   0  221.38   39.70
  13   7   0  201.28   67.29
 -12  -6   0    5.30   18.40
 -12  -6   0    9.20   22.40
 -12  -6   0   34.90   27.10
  12   6   0  -23.40   43.90
 -11  -5   0 1402.36   65.79
 -11  -5   0 1362.76   66.69
 -11  -5   0 1402.56   62.39
  11   5   0 1373.86   44.60
  11   5   0 1419.76  101.59
 -10  -4   0  214.08   29.70
 -10  -4   0  275.27   30.70
  10   4   0  277.37   22.40
  10   4   0  243.78   55.39
  -9  -3   0  945.01   43.60
  -9  -3   0  905.81   42.10
   9   3   0  920.81   67.79
   9   3   0  994.30   34.60
   9   3   0 1025.70   46.50
  -8  -2   0  447.86   41.60
  -8  -2   0  378.16   25.80
  -8  -2   0  387.16   26.10
   8   2   0  382.96   14.60
   8   2   0  315.57   42.20
   8   2   0  374.46   26.70
   8   2   0  361.46   21.20
   8   2   0  376.66   14.70
  -7  -1   0  143.09   17.60
  -7  -1   0   98.29   15.20
  -7  -1   0  169.28   21.30
   7   1   0  141.99   27.70
   7   1   0  141.69   17.00
   7   1   0  149.88   13.30
  -6   0   0 7358.06  148.09
  -6   0   0 8269.67  140.99
  -6   0   0 7278.67  144.19
  -6   0   0 7840.92  138.69
  -6   0   0 8043.60  199.48
   6   0   0 7714.03  198.68
   6   0   0 7879.11  140.99
   6   0   0 7806.82  145.29
  -5   1   0  378.36   21.20
  -5   1   0  339.87   19.70
  -5   1   0  313.17   19.40
   5  -1   0  336.77   20.00
   5  -1   0  384.96   22.30
  -4   2   0 2147.09   53.69
  -4   2   0 2017.40   57.19
   4  -2   0 2063.09   54.59
   4  -2   0 2037.20   54.39
  -3   3   0  426.16   33.50
   3  -3   0  447.06   30.50
   3  -3   0  435.26   30.90
   3  -3   0  413.26   25.50
  -2   4   0    2.00   20.70
   2  -4   0   11.70   14.90
   2  -4   0    4.50   13.40
   2  -4   0    5.90   13.30
   2  -4   0   -0.80   16.00
  -1   5   0  762.82   56.69
  -1   5   0  733.83   35.30
   1  -5   0  765.92   39.10
   1  -5   0  760.02   37.10
   1  -5   0  809.22   41.50
   0   6   0   40.80   17.60
   0   6   0   56.49   38.70
   0  -6   0   69.49   19.90
   0  -6   0   72.79   21.30
   0  -6   0   52.19   22.00
   1   7   0 1193.58   93.89
  -1  -7   0 1164.88   51.89
  -1  -7   0 1166.28   57.09
  -1  -7   0 1251.47   63.99
  -1  -7   0 1253.07   34.60
   2   8   0  226.88   62.99
  -2  -8   0  249.58   39.30
  -2  -8   0  203.88   32.60
   3   9   0  464.65   83.59
  -3  -9   0  326.47   40.30
  -3  -9   0  396.06   39.50
  -3  -9   0  414.76   49.50
   4  10   0  -16.40   49.40
  -4 -10   0    5.70   23.40
  -4 -10   0  -10.70   24.50
  -4 -10   0   -2.50   30.00
   5  11   0  134.49   70.29
  -5 -11   0   19.00   27.70
  -5 -11   0   19.80   35.40
  -5 -11   0   55.89   26.00
  -6 -12   0  163.28   52.29
  -6 -12   0  219.78   46.10
 -17  -9   1   69.89   38.20
 -17  -9   1   53.99   29.40
 -16  -8   1  126.49   40.30
 -16  -8   1  118.79   32.50
  16   8  -1   96.09   67.29
 -15  -7   1   10.20   22.50
 -15  -7   1   36.70   21.80
 -15  -7   1   -6.20   26.90
  15   7  -1   33.60   55.19
 -14  -6   1  428.46   40.10
 -14  -6   1  433.76   52.39
 -14  -6   1  427.36   49.50
  14   6  -1  488.15   84.89
 -13  -5   1   14.60   20.40
 -13  -5   1   -5.10   17.40
  13   5  -1   -9.00   44.80
  13   5  -1   11.80   15.20
 -12  -4   1 1625.94   64.99
 -12  -4   1 1586.04   65.29
  12   4  -1 1621.44  105.29
  12   4  -1 1555.24   52.19
 -11  -3   1  896.21   44.70
 -11  -3   1  926.61   48.20
  11   3  -1  972.90   73.49
  11   3  -1  901.11   38.00
 -10  -2   1   27.20   14.50
 -10  -2   1   12.10   13.20
  10   2  -1   -1.10   27.60
  10   2  -1   16.40   12.70
  10   2  -1   18.70    7.30
  10   2  -1   12.50    6.30
  10   2  -1   22.90   14.30
  -9  -1   1 1758.12   40.80
  -9  -1   1 1671.43   53.39
  -9  -1   1 1682.23   53.69
   9   1  -1 1736.23   53.69
   9   1  -1 1709.43   49.50
   9   1  -1 1726.33   42.30
   9   1  -1 1606.34   73.79
  -8   0   1   -2.60    9.70
  -8   0   1   -6.90   12.80
  -8   0   1    0.90    9.50
  -8   0   1   -9.60    7.40
   8   0  -1   -3.20    9.30
   8   0  -1    4.50    9.30
   8   0  -1   -4.20   16.60
  -7   1   1 2356.86   57.49
  -7   1   1 2251.77   57.99
  -7   1   1 2369.96   60.69
  -7   1   1 2419.46   65.19
   7  -1  -1 2379.16   65.09
   7  -1  -1 2292.47   57.59
   7  -1  -1 2383.16   58.99
   6  -2  -1   11.90   12.40
   6  -2  -1   32.20   10.70
   6  -2  -1   25.70    6.30
   6  -2  -1   40.70   13.40
  -5   3   1  431.76   27.50
   5  -3  -1  452.45   29.20
   5  -3  -1  461.35   29.80
   5  -3  -1  443.96   22.10
  -4   4   1 4924.81  147.49
   4  -4  -1 5033.40  146.69
   4  -4  -1 5071.19  108.29
   4  -4  -1 4870.51  113.99
   4  -4  -1 5136.99  114.49
  -3   5   1  327.97   44.10
   3  -5  -1  306.77   30.50
   3  -5  -1  288.77   30.60
   3  -5  -1  272.17   36.00
   3  -5  -1  297.27   27.40
  -2   6   1  681.93   64.69
  -2   6   1  733.73   37.00
   2  -6  -1  700.73   43.70
   2  -6  -1  718.23   39.70
   2  -6  -1  724.23   47.90
  -1   7   1   78.89   43.90
   1  -7  -1  106.89   27.30
   1  -7  -1   67.89   24.60
   1  -7  -1   35.00   25.00
   0   8   1  398.46   70.99
   0  -8  -1  410.66   42.00
   0  -8  -1  434.46   42.20
   0  -8  -1  411.96   47.90
   0  -8  -1  416.16   47.90
   1   9   1  324.37   71.19
  -1  -9  -1  265.87   44.70
  -1  -9  -1  308.97   39.10
  -1  -9  -1  226.38   39.40
  -1  -9  -1  286.07   36.60
   2  10   1  171.28   65.79
  -2 -10  -1  154.78   43.20
  -2 -10  -1  126.79   27.70
  -2 -10  -1  150.58   37.60
  -2 -10  -1  104.39   31.10
   3  11   1  111.79   66.69
  -3 -11  -1  137.79   38.60
  -3 -11  -1  120.59   41.70
  -4 -12  -1   11.80   36.70
  -4 -12  -1    7.30   26.40
 -18  -8   2   55.79   28.30
 -18  -8   2    4.60   30.60
  18   8  -2   40.40   69.79
 -17  -7   2  104.49   34.90
 -17  -7   2  125.19   31.80
  17   7  -2  173.28   71.69
 -16  -6   2   23.50   19.60
 -16  -6   2    0.30   19.50
 -16  -6   2   41.60   29.50
  16   6  -2   33.20   54.79
 -15  -5   2  312.87   40.00
 -15  -5   2  196.58   32.80
  15   5  -2  264.17   30.10
  15   5  -2  249.68   65.59
 -14  -4   2  164.88   31.10
 -14  -4   2  273.07   34.50
  14   4  -2  291.17   31.60
  14   4  -2  331.17   69.79
 -13  -3   2  869.01   48.00
 -13  -3   2  848.32   49.30
  13   3  -2  904.01   82.39
  13   3  -2  838.42   41.20
 -12  -2   2  511.65   37.70
 -12  -2   2  496.35   33.80
  12   2  -2  509.35   20.30
  12   2  -2  468.35   31.10
  12   2  -2  516.75   61.49
 -11  -1   2  243.78   26.00
 -11  -1   2  290.97   21.10
 -11  -1   2  241.38   25.70
 -11  -1   2  275.97   18.10
  11   1  -2  300.87   28.10
  11   1  -2  305.07   43.60
  11   1  -2  257.67   23.00
  11   1  -2  255.57   20.40
 -10   0   2 2236.98   77.99
 -10   0   2 2115.79   53.99
 -10   0   2 2029.80   60.69
 -10   0   2 2105.99   62.69
  10   0  -2 2132.19   79.69
  10   0  -2 2096.69   60.59
  10   0  -2 2142.09   56.09
  10   0  -2 2262.37   61.89
  -9   1   2  830.62   36.50
  -9   1   2  861.71   36.70
  -9   1   2  806.52   34.40
   9  -1  -2  788.92   36.50
   9  -1  -2  833.32   36.40
   9  -1  -2  859.71   34.40
  -8   2   2  552.74   26.80
  -8   2   2  526.15   23.90
   8  -2  -2  569.54   32.10
   8  -2  -2  521.05   32.20
   8  -2  -2  565.74   27.50
  -7   3   2 1823.02   59.19
   7  -3  -2 1896.31   50.89
   7  -3  -2 1819.12   57.99
   7  -3  -2 1885.21   59.99
   7  -3  -2 1842.52   45.30
  -6   4   2  520.15   37.30
   6  -4  -2  493.05   29.70
   6  -4  -2  522.45   28.20
   6  -4  -2  458.35   34.50
   6  -4  -2  506.85   35.50
  -5   5   2  464.15   44.10
   5  -5  -2  524.85   37.90
   5  -5  -2  511.55   34.50
   5  -5  -2  509.45   39.20
   5  -5  -2  549.85   32.70
  -4   6   2   42.50   32.20
   4  -6  -2   19.00   20.50
   4  -6  -2   43.90   20.70
   4  -6  -2   57.19   23.50
   4  -6  -2    2.90   18.10
  -3   7   2  430.86   63.39
   3  -7  -2  455.15   43.50
   3  -7  -2  520.95   39.40
   3  -7  -2  497.25   44.60
   3  -7  -2  542.55   47.70
  -2   8   2  203.88   53.69
   2  -8  -2  156.78   35.70
   2  -8  -2  191.88   31.60
   2  -8  -2  164.38   31.30
   2  -8  -2  258.47   39.50
   2  -8  -2  165.98   17.40
  -1   9   2   57.19   46.40
   1  -9  -2   -2.30   21.80
   1  -9  -2   26.50   23.10
   1  -9  -2   56.59   27.70
   1  -9  -2   49.60   32.10
   0  10   2   46.90   50.89
   0 -10  -2   49.70   33.70
   0 -10  -2   -7.20   21.50
   0 -10  -2   40.20   24.40
   0 -10  -2   15.40   26.40
   1  11   2   56.99   58.09
  -1 -11  -2    4.20   33.30
  -1 -11  -2  -50.49   24.20
   2  12   2  166.48   74.19
  -2 -12  -2  188.78   53.49
  -2 -12  -2  165.08   41.50
 -20  -8   3  112.39   32.20
 -20  -8   3   46.70   36.50
 -19  -7   3    7.60   31.40
 -19  -7   3   15.90   23.40
  19   7  -3   76.49   67.79
 -18  -6   3  277.87   38.90
 -18  -6   3  291.17   46.50
  18   6  -3  318.17   79.79
 -17  -5   3   15.70   20.10
 -17  -5   3    5.00   19.00
  17   5  -3   -2.40   17.40
  17   5  -3  -21.80   49.10
 -16  -4   3  145.89   29.30
 -16  -4   3  206.98   32.10
  16   4  -3  186.18   28.50
  16   4  -3  196.68   62.09
 -15  -3   3  197.28   29.80
 -15  -3   3  203.58   31.10
  15   3  -3  146.79   55.59
  15   3  -3  142.39   26.20
 -14  -2   3  412.26   38.80
 -14  -2   3  253.97   31.40
  14   2  -3  358.16   20.00
  14   2  -3  339.87   33.80
  14   2  -3  449.95   64.29
 -13  -1   3   13.20   15.50
 -13  -1   3    4.00   10.00
 -13  -1   3    8.90   14.90
  13   1  -3    5.40   11.90
  13   1  -3   -0.80   31.70
  13   1  -3    9.50   15.60
 -12   0   3    3.40   12.70
 -12   0   3   27.10   19.10
 -12   0   3    8.60   12.60
  12   0  -3    6.50   14.10
  12   0  -3   12.90   25.20
  12   0  -3   -2.80   12.30
  12   0  -3    0.10   11.30
 -11   1   3  827.82   36.60
 -11   1   3  813.12   38.70
 -11   1   3  828.32   42.70
  11  -1  -3  854.61   39.40
  11  -1  -3  824.62   38.80
  11  -1  -3  784.22   41.20
  11  -1  -3  900.41   38.00
 -10   2   3   27.50   12.70
 -10   2   3   34.10   15.20
  10  -2  -3   14.50   15.60
  10  -2  -3   48.60   13.60
  10  -2  -3   16.20   14.60
  10  -2  -3   15.90   13.80
  -9   3   3   18.60   11.90
   9  -3  -3   12.70   14.70
   9  -3  -3    2.10   16.20
   9  -3  -3   18.90   10.90
  -8   4   3  810.02   42.50
   8  -4  -3  848.62   45.50
   8  -4  -3  821.52   42.90
   8  -4  -3  863.91   34.30
   8  -4  -3  828.52   33.80
  -7   5   3   58.79   25.30
   7  -5  -3   42.00   17.40
   7  -5  -3   52.89   21.90
   7  -5  -3   65.39   21.90
   7  -5  -3   74.19   18.30
  -6   6   3  693.43   58.59
   6  -6  -3  722.93   45.50
   6  -6  -3  743.03   34.20
   6  -6  -3  871.01   51.99
   6  -6  -3  760.12   48.60
   6  -6  -3  792.22   41.50
  -5   7   3  303.57   53.99
   5  -7  -3  280.37   37.20
   5  -7  -3  269.17   32.50
   5  -7  -3  297.17   24.00
   5  -7  -3  306.57   41.40
   5  -7  -3  320.07   40.70
  -4   8   3  295.27   58.49
   4  -8  -3  290.67   40.50
   4  -8  -3  251.57   21.40
   4  -8  -3  279.77   41.60
   4  -8  -3  327.87   41.50
   4  -8  -3  223.28   32.40
  -3   9   3  177.18   53.79
   3  -9  -3   93.49   31.50
   3  -9  -3  126.99   32.30
   3  -9  -3  127.09   35.20
   3  -9  -3   36.60   25.60
  -2  10   3   75.09   50.19
   2 -10  -3  -12.70   28.00
   2 -10  -3   20.90   27.40
   2 -10  -3   28.40   25.40
  -1  11   3  287.87   73.39
   1 -11  -3  224.98   45.10
   1 -11  -3  165.58   44.90
   1 -11  -3  202.48   37.90
   0  12   3    7.30   56.49
   0 -12  -3  -12.00   26.90
   0 -12  -3   -9.50   33.40
 -21  -7   4  204.28   45.10
 -21  -7   4   78.99   29.80
  21   7  -4   36.90   70.59
 -20  -6   4   13.30   28.10
 -20  -6   4   15.20   22.60
  20   6  -4  -22.80   56.19
 -19  -5   4  329.07   44.50
 -19  -5   4  393.06   46.50
  19   5  -4  289.97   75.59
  19   5  -4  321.47   37.80
 -18  -4   4   12.90   19.80
 -18  -4   4   20.70   20.90
  18   4  -4  -29.90   45.20
  18   4  -4   -6.30   17.90
 -17  -3   4   27.30   20.50
 -17  -3   4   57.39   21.80
  17   3  -4   11.80   18.70
  17   3  -4   55.69   47.60
 -16  -2   4  322.47   37.10
 -16  -2   4  241.48   32.50
  16   2  -4  277.47   20.50
  16   2  -4  292.07   35.20
  16   2  -4  327.97   62.19
 -15  -1   4   89.09   22.80
 -15  -1   4  114.39   24.80
  15   1  -4   91.19   18.20
  15   1  -4   93.69   24.40
  15   1  -4  145.99   44.30
 -14   0   4 1247.58   53.09
 -14   0   4 1252.47   63.59
 -14   0   4 1151.18   50.09
  14   0  -4 1192.38   66.19
  14   0  -4 1241.68   46.70
  14   0  -4 1099.69   50.59
 -13   1   4   37.20   15.00
 -13   1   4   28.80   15.70
 -13   1   4   45.00   20.70
  13  -1  -4   13.90   16.80
  13  -1  -4   26.60   13.90
  13  -1  -4   29.90   17.40
  13  -1  -4   26.30   20.30
 -12   2   4 1332.17   54.79
 -12   2   4 1429.36   52.29
 -12   2   4 1371.36   48.90
  12  -2  -4 1336.97   53.19
  12  -2  -4 1332.77   53.89
  12  -2  -4 1418.26   55.49
  12  -2  -4 1501.45   50.69
 -11   3   4   15.90   17.10
  11  -3  -4   15.50   15.40
  11  -3  -4   16.00   12.20
  11  -3  -4   -6.20   17.60
  11  -3  -4   11.30   15.80
 -10   4   4   28.00   17.00
  10  -4  -4    9.40   20.00
  10  -4  -4   21.70   15.90
  10  -4  -4   38.70   18.40
  10  -4  -4   18.30   12.30
  -9   5   4 1039.80   57.79
   9  -5  -4 1062.49   44.90
   9  -5  -4 1025.00   44.10
   9  -5  -4 1026.30   55.49
   9  -5  -4 1005.30   44.40
   9  -5  -4 1041.70   52.49
  -8   6   4   82.99   33.20
   8  -6  -4   97.69   27.10
   8  -6  -4   79.19   22.30
   8  -6  -4   36.10   25.00
   8  -6  -4   32.70   17.20
   8  -6  -4   56.69   20.20
  -7   7   4  374.76   56.79
   7  -7  -4  300.07   26.50
   7  -7  -4  405.96   46.30
   7  -7  -4  365.66   42.90
   7  -7  -4  342.77   39.20
   7  -7  -4  390.36   35.20
  -6   8   4  374.96   60.39
   6  -8  -4  286.77   27.70
   6  -8  -4  325.17   42.40
   6  -8  -4  299.97   34.70
   6  -8  -4  258.27   38.70
   6  -8  -4  321.17   42.10
  -5   9   4   31.30   38.90
   5  -9  -4   21.90   23.90
   5  -9  -4   63.99   29.80
   5  -9  -4  154.58   34.40
   5  -9  -4  127.49   35.20
  -4  10   4  290.07   65.99
   4 -10  -4  167.18   38.00
   4 -10  -4  184.08   38.10
   4 -10  -4  153.28   40.30
  -3  11   4  118.89   56.29
   3 -11  -4   30.00   30.40
   3 -11  -4   63.19   30.30
   3 -11  -4   62.19   36.80
  -2  12   4  172.38   65.99
   2 -12  -4  100.79   42.20
   2 -12  -4   51.39   33.10
 -22  -6   5   85.59   31.40
 -22  -6   5   39.60   34.20
  22   6  -5   64.79   65.79
 -21  -5   5  -30.40   18.40
  21   5  -5  -23.20   51.49
  21   5  -5  -14.20   19.80
 -20  -4   5  290.87   40.00
 -20  -4   5  414.56   49.10
  20   4  -5  313.97   72.09
  20   4  -5  362.56   42.80
 -19  -3   5  360.56   43.20
 -19  -3   5  372.66   43.40
  19   3  -5  414.06   72.39
  19   3  -5  306.57   39.40
 -18  -2   5   41.00   21.30
 -18  -2   5   40.40   21.60
  18   2  -5   45.30   23.00
  18   2  -5   32.10   44.00
 -17  -1   5  192.18   30.70
 -17  -1   5  250.57   33.00
  17   1  -5  345.27   57.79
  17   1  -5  271.57   37.80
  17   1  -5  255.07   26.10
 -16   0   5  -25.00   15.70
 -16   0   5   -2.60   15.50
  16   0  -5    3.90   30.40
  16   0  -5    4.80   17.30
  16   0  -5   -7.80   19.20
 -15   1   5  314.17   38.50
 -15   1   5  312.67   33.20
 -15   1   5  254.87   29.30
  15  -1  -5  362.06   37.60
  15  -1  -5  289.67   31.80
 -14   2   5  744.43   43.30
 -14   2   5  706.73   37.70
 -14   2   5  660.43   44.90
  14  -2  -5  681.23   42.70
  14  -2  -5  620.94   42.00
  14  -2  -5  624.34   42.10
 -13   3   5 1191.18   55.29
  13  -3  -5 1282.07   49.50
  13  -3  -5 1263.87   55.09
  13  -3  -5 1262.17   58.89
  13  -3  -5 1279.37   54.99
 -12   4   5  556.94   37.40
 -12   4   5  615.14   40.70
  12  -4  -5  655.43   34.30
  12  -4  -5  558.44   45.00
  12  -4  -5  603.04   42.60
  12  -4  -5  519.85   37.30
 -11   5   5   21.10   21.80
  11  -5  -5   35.40    6.50
  11  -5  -5    3.80   19.30
  11  -5  -5   24.00   17.00
  11  -5  -5    7.30   23.10
  11  -5  -5    8.10   18.30
 -10   6   5 2127.69   92.29
  10  -6  -5 2045.20   68.29
  10  -6  -5 2203.78   63.39
  10  -6  -5 2080.09   68.99
  10  -6  -5 2084.39   70.79
  10  -6  -5 2149.88   85.49
  10  -6  -5 2167.98   79.59
  -9   7   5  374.46   50.19
   9  -7  -5  343.87   28.50
   9  -7  -5  350.66   34.50
   9  -7  -5  395.86   45.50
   9  -7  -5  321.67   43.00
   9  -7  -5  334.27   38.40
  -8   8   5  318.87   53.89
   8  -8  -5  295.07   30.90
   8  -8  -5  241.38   39.10
   8  -8  -5  293.67   38.90
   8  -8  -5  257.67   41.00
   8  -8  -5  293.07   34.60
  -7   9   5  364.26   62.79
   7  -9  -5  312.47   46.40
   7  -9  -5  346.57   45.90
   7  -9  -5  293.37   43.00
  -6  10   5  207.88   55.89
   6 -10  -5  124.09   36.70
   6 -10  -5  143.79   35.60
   6 -10  -5   50.19   30.40
  -5  11   5  280.47   67.69
   5 -11  -5  135.99   36.80
   5 -11  -5  144.19   40.00
   5 -11  -5  180.38   41.30
  -4  12   5  127.99   59.19
   4 -12  -5    0.70   28.20
   4 -12  -5   45.80   27.20
   4 -12  -5   45.50   36.70
 -24  -6   6   14.10   24.90
  24   6  -6  -69.09   54.99
 -23  -5   6  136.19   34.20
  23   5  -6  148.99   69.39
 -22  -4   6  137.79   34.10
  22   4  -6   58.39   26.30
  22   4  -6   50.39   54.89
 -21  -3   6  185.18   34.10
 -21  -3   6  155.18   33.00
  21   3  -6  178.18   35.50
  21   3  -6  127.69   55.69
 -20  -2   6  310.17   40.40
 -20  -2   6  409.76   44.30
  20   2  -6  300.07   40.10
  20   2  -6  377.86   69.09
 -19  -1   6  104.59   26.50
 -19  -1   6  127.19   26.80
  19   1  -6   95.59   29.30
  19   1  -6  151.48   45.80
  19   1  -6  152.78   22.00
 -18   0   6   86.49   24.00
 -18   0   6   95.99   25.60
  18   0  -6  102.19   38.00
  18   0  -6   98.89   23.00
  18   0  -6   69.99   27.50
 -17   1   6  433.96   35.60
 -17   1   6  501.35   40.50
  17  -1  -6  405.66   38.70
  17  -1  -6  450.75   46.00
 -16   2   6  350.66   31.30
 -16   2   6  436.46   39.60
  16  -2  -6  406.06   40.60
  16  -2  -6  433.06   44.40
  16  -2  -6  365.56   38.80
 -15   3   6  448.26   33.60
 -15   3   6  352.06   43.50
  15  -3  -6  424.36   42.60
  15  -3  -6  453.45   39.80
  15  -3  -6  492.65   46.70
  14  -4  -6   46.70   23.80
  14  -4  -6   32.90   22.00
  14  -4  -6   26.30   25.40
 -13   5   6  972.20   54.09
  13  -5  -6  910.41   53.19
  13  -5  -6 1012.30   51.39
  13  -5  -6  986.40   61.09
 -12   6   6   57.59   27.50
  12  -6  -6   29.80   20.80
  12  -6  -6   48.80   25.30
  12  -6  -6   21.30   19.50
  12  -6  -6   45.20   25.40
  12  -6  -6   -5.20   17.50
  12  -6  -6   33.20   14.70
 -11   7   6  816.62   61.39
  11  -7  -6  728.13   51.99
  11  -7  -6  874.81   58.09
  11  -7  -6  769.82   47.30
  11  -7  -6  750.12   44.10
  11  -7  -6  702.83   41.40
 -10   8   6  186.18   43.20
  10  -8  -6  118.79   30.60
  10  -8  -6  110.49   24.90
  10  -8  -6  106.29   29.90
  10  -8  -6  155.78   37.10
  10  -8  -6  112.49   25.50
  -9   9   6  130.79   41.20
   9  -9  -6   32.20   28.80
   9  -9  -6   55.89   29.00
   9  -9  -6   70.99   29.60
  -8  10   6  305.17   58.69
   8 -10  -6  246.08   43.00
   8 -10  -6  224.28   43.60
   8 -10  -6  159.58   38.40
  -7  11   6   99.69   46.50
   7 -11  -6  -39.50   26.60
   7 -11  -6   33.20   31.80
   7 -11  -6   33.50   29.30
   6 -12  -6  193.88   41.50
   6 -12  -6   62.99   34.00
   6 -12  -6  115.29   42.40
 -25  -5   7   11.70   25.90
 -24  -4   7   97.09   32.80
  24   4  -7   93.89   61.29
  24   4  -7  163.08   36.70
 -23  -3   7  221.98   38.00
  23   3  -7  143.79   33.50
  23   3  -7   92.99   56.29
 -22  -2   7   31.80   22.20
 -22  -2   7   31.30   22.60
  22   2  -7   -7.80   40.40
  22   2  -7  -16.70   22.30
 -21  -1   7  385.26   43.00
 -21  -1   7  388.36   44.20
  21   1  -7  438.26   64.99
  21   1  -7  394.26   47.70
 -20   0   7   -7.70   17.30
 -20   0   7  -14.40   17.10
  20   0  -7   -8.60   20.80
  20   0  -7   28.40   18.20
  20   0  -7    7.00   27.40
 -19   1   7  602.94   44.60
 -19   1   7  659.03   44.40
  19  -1  -7  680.63   51.39
  19  -1  -7  661.33   45.10
 -18   2   7   22.90   19.40
 -18   2   7    5.70   16.90
  18  -2  -7   62.99   26.70
  18  -2  -7   43.00   23.80
  18  -2  -7   21.00   19.80
 -17   3   7  221.68   28.80
  17  -3  -7  260.97   34.60
  17  -3  -7  283.07   39.60
  17  -3  -7  233.28   38.20
  16  -4  -7  211.08   32.80
  16  -4  -7  180.68   35.90
  16  -4  -7  125.19   30.90
 -15   5   7   41.70   19.20
  15  -5  -7   -4.30   20.70
  15  -5  -7  -45.30   17.40
  15  -5  -7   30.90   25.50
 -14   6   7 1255.97   63.79
  14  -6  -7 1047.80   60.59
  14  -6  -7 1211.98   68.69
  14  -6  -7 1085.19   56.69
 -13   7   7   56.89   26.30
  13  -7  -7   13.00   25.10
  13  -7  -7   13.30   23.30
  13  -7  -7   16.10   18.10
  13  -7  -7   10.30   21.20
  12  -8  -7  139.29   37.40
  12  -8  -7  143.69   31.80
  12  -8  -7  152.38   34.70
  12  -8  -7  118.29   27.20
  11  -9  -7  160.88   38.90
  11  -9  -7  219.28   38.60
  11  -9  -7  167.18   38.10
  10 -10  -7  -18.90   26.40
  10 -10  -7   57.99   33.70
  10 -10  -7    5.00   25.50
   9 -11  -7  224.68   46.20
   9 -11  -7  137.79   40.80
   9 -11  -7  161.88   39.90
   8 -12  -7   -9.40   31.50
 -26  -4   8   51.79   29.60
  26   4  -8   45.90   29.10
 -25  -3   8   60.19   28.10
  25   3  -8   13.30   27.40
 -24  -2   8  201.68   38.40
  24   2  -8  115.69   34.70
 -23  -1   8    0.90   21.10
 -23  -1   8    4.60   19.20
  23   1  -8  -14.60   22.80
 -22   0   8  382.66   42.70
 -22   0   8  320.97   40.80
  22   0  -8  367.56   33.80
  22   0  -8  248.88   42.20
 -21   1   8   13.70   20.40
 -21   1   8   22.00   20.90
  21  -1  -8    7.10   24.40
  21  -1  -8   45.20   22.10
 -20   2   8  183.38   31.60
 -20   2   8  195.48   29.90
  20  -2  -8  188.88   33.30
  20  -2  -8  251.07   36.00
  20  -2  -8  236.18   40.50
 -19   3   8  108.19   24.20
  19  -3  -8  136.89   33.80
  19  -3  -8   77.09   28.40
  19  -3  -8  129.29   27.40
  18  -4  -8  268.97   41.10
  18  -4  -8  274.97   41.20
  18  -4  -8  335.87   39.90
  17  -5  -8  223.68   37.90
  17  -5  -8  376.76   41.20
  17  -5  -8  309.57   44.70
  16  -6  -8   16.40   22.80
  16  -6  -8   57.19   25.90
  16  -6  -8   10.30   26.90
  15  -7  -8  268.87   40.20
  15  -7  -8  261.77   44.80
  15  -7  -8  231.78   36.70
  14  -8  -8   16.40   28.20
  14  -8  -8   25.70   23.70
  14  -8  -8   41.60   30.80
  13  -9  -8   96.49   35.20
  13  -9  -8  117.09   38.80
  12 -10  -8  242.98   48.50
  12 -10  -8  217.78   43.80
  11 -11  -8   36.50   29.70
  11 -11  -8   16.00   31.30
 -27  -3   9   65.19   30.10
  27   3  -9   53.99   33.50
 -26  -2   9   72.49   30.60
  26   2  -9   68.69   34.60
 -25  -1   9  110.29   31.00
  25   1  -9  117.29   36.60
 -24   0   9  -16.10   17.60
 -24   0   9   18.80   22.20
  24   0  -9  -29.80   24.30
 -23   1   9  155.58   31.00
 -23   1   9  194.48   35.10
  23  -1  -9  148.49   29.30
  23  -1  -9  160.38   38.70
 -22   2   9   31.90   21.80
 -22   2   9   23.60   22.30
  22  -2  -9    2.20   26.50
  22  -2  -9   52.29   25.80
  22  -2  -9   43.00   22.00
 -21   3   9   47.00   21.30
  21  -3  -9  102.39   31.50
  21  -3  -9  115.09   29.00
  21  -3  -9   77.09   31.50
  20  -4  -9   79.39   30.20
  20  -4  -9   63.69   31.10
  20  -4  -9   84.39   26.00
  19  -5  -9   89.69   30.80
  19  -5  -9   62.09   32.10
  19  -5  -9   57.39   26.70
  18  -6  -9  225.98   42.30
  18  -6  -9  251.87   39.20
  18  -6  -9  195.88   37.40
  17  -7  -9  187.38   36.80
  17  -7  -9  194.38   36.60
  17  -7  -9  231.38   44.40
  16  -8  -9  263.17   43.00
  16  -8  -9  204.08   36.30
  16  -8  -9  231.58   47.00
  15  -9  -9  145.79   41.70
  15  -9  -9  107.59   35.30
  14 -10  -9    9.20   29.60
  13 -11  -9  124.89   40.90
 -28  -2  10   61.59   30.70
  28   2 -10  108.09   39.20
 -27  -1  10   15.80   25.40
  27   1 -10   19.00   30.90
 -26   0  10  152.28   35.50
  26   0 -10  120.59   39.80
 -25   1  10    1.30   22.10
 -25   1  10  -34.50   19.20
  25  -1 -10   -6.70   27.20
 -24   2  10   72.89   26.00
  24  -2 -10   53.59   32.40
  24  -2 -10   44.90   22.80
  24  -2 -10   76.89   27.20
 -23   3  10   98.89   27.10
  23  -3 -10   69.19   33.20
  23  -3 -10   85.69   30.70
  23  -3 -10  112.19   28.70
  22  -4 -10   34.10   23.70
  22  -4 -10  -40.90   23.60
  22  -4 -10   41.30   27.50
  21  -5 -10  251.07   37.50
  21  -5 -10  281.57   46.80
  21  -5 -10  245.38   44.50
  20  -6 -10   -9.90   23.00
  20  -6 -10   39.20   28.50
  20  -6 -10   52.89   31.50
  19  -7 -10  254.37   43.30
  19  -7 -10  324.47   51.39
  19  -7 -10  240.28   40.00
  18  -8 -10   26.70   27.30
  18  -8 -10   51.79   32.70
  18  -8 -10    9.90   29.90
  17  -9 -10  149.79   42.70
  16 -10 -10  159.28   44.90
 -28   0  11  -15.60   25.10
  28   0 -11  -12.90   31.00
 -27   1  11   63.79   31.40
  27  -1 -11  124.49   29.10
  27  -1 -11   78.79   39.30
 -26   2  11   68.89   28.20
  26  -2 -11   79.39   37.80
  26  -2 -11  106.29   28.90
  25  -3 -11   25.50   24.30
  25  -3 -11   23.00   24.40
  25  -3 -11   41.60   34.00
  24  -4 -11  200.78   37.30
  24  -4 -11  264.27   44.10
  24  -4 -11  162.38   41.50
  23  -5 -11   11.70   24.80
  23  -5 -11    8.50   28.80
  23  -5 -11   28.50   27.60
  22  -6 -11  159.58   41.60
  22  -6 -11  106.19   37.00
  21  -7 -11    5.20   27.90
  21  -7 -11   55.59   34.40
  20  -8 -11  123.89   41.90
  20  -8 -11   93.69   34.80
  19  -9 -11   87.59   39.60
  29  -1 -12  -50.29   29.00
  29  -1 -12   80.09   25.50
  28  -2 -12  181.88   34.10
  28  -2 -12   73.79   40.40
  27  -3 -12  108.49   41.30
  27  -3 -12  166.88   37.70
  26  -4 -12   67.19   31.60
  26  -4 -12   78.29   38.70
  25  -5 -12  125.09   43.20
  25  -5 -12  142.39   39.60
  24  -6 -12   28.60   33.50
  24  -6 -12   75.39   34.30
  23  -7 -12   27.60   30.70
  23  -7 -12   32.10   30.50
  22  -8 -12  112.09   38.80
  22  -8 -12   32.80   32.40
  24  -6 -19   87.89   36.40
  25  -5 -19   22.50   30.10
  25  -5 -19   23.00   27.20
  26  -4 -19   83.29   36.60
  26  -4 -19  131.79   36.10
  27  -3 -19   77.69   29.80
  27  -3 -19   87.79   35.90
  28  -2 -19   41.20   32.80
  21  -7 -18  160.58   42.50
  21  -7 -18  136.99   35.90
  22  -6 -18   46.40   31.50
  22  -6 -18  -19.00   23.40
  23  -5 -18  186.98   42.70
  23  -5 -18   93.89   35.30
  24  -4 -18   18.30   29.60
  24  -4 -18   31.60   28.30
  25  -3 -18   69.59   28.30
  25  -3 -18   47.40   31.80
  26  -2 -18   74.49   27.80
  26  -2 -18   14.40   31.10
  27  -1 -18   -5.70   28.80
  28   0 -18   78.49   37.50
  18  -8 -17   99.89   38.00
  19  -7 -17   18.90   28.10
  19  -7 -17   -4.80   21.90
  20  -6 -17  130.09   35.60
  20  -6 -17  267.97   48.20
  21  -5 -17  -29.30   22.50
  21  -5 -17   36.80   29.10
  22  -4 -17  146.09   38.10
  22  -4 -17  176.68   38.00
  23  -3 -17  104.29   32.10
  23  -3 -17   92.49   35.10
  24  -2 -17   23.80   29.10
  24  -2 -17   85.39   29.00
  25  -1 -17   74.39   34.90
  25  -1 -17  114.99   29.90
  26   0 -17   -5.80   27.70
  27   1 -17   14.90   28.70
  28   2 -17   61.29   31.90
  15  -9 -16   95.99   36.00
  16  -8 -16   73.69   34.60
  18  -6 -16   -2.30   22.50
  18  -6 -16   50.19   29.70
  19  -5 -16  182.08   39.90
  19  -5 -16  117.29   32.70
  20  -4 -16   51.39   28.00
  20  -4 -16  100.99   31.80
  21  -3 -16  204.08   37.90
  21  -3 -16  143.89   36.40
  22  -2 -16  232.78   43.20
  22  -2 -16  267.77   40.50
  23  -1 -16   43.80   30.40
  23  -1 -16  102.09   27.90
 -23   1  16   32.70   20.00
  24   0 -16  133.49   29.10
  24   0 -16   59.39   31.90
 -24   0  16   85.09   24.10
  25   1 -16   -2.30   26.10
 -25  -1  16  -14.00   20.10
  26   2 -16  111.89   36.00
  27   3 -16   61.89   30.70
 -27  -3  16   35.00   23.60
  15  -7 -15   13.20   27.10
  16  -6 -15  405.96   52.29
  16  -6 -15  347.17   42.90
  17  -5 -15  -39.20   17.70
  17  -5 -15   11.70   24.50
  18  -4 -15  359.56   46.80
  18  -4 -15  352.66   46.00
  19  -3 -15  209.58   37.70
  19  -3 -15  199.98   39.30
  20  -2 -15  257.47   38.70
  20  -2 -15  208.48   39.10
 -20   2  15  209.48   26.00
  21  -1 -15  165.88   37.30
  21  -1 -15  210.38   35.60
 -21   1  15  136.59   24.10
  22   0 -15   -6.60   17.30
  22   0 -15   -1.10   25.40
 -22   0  15   23.50   17.00
 -22   0  15   -5.10   16.90
  23   1 -15  225.48   32.90
  23   1 -15  257.87   44.70
 -23  -1  15  237.38   32.90
 -23  -1  15  198.18   32.70
  24   2 -15    2.50   25.10
 -24  -2  15   39.20   21.30
 -24  -2  15   45.00   24.30
  25   3 -15   49.99   29.40
  25   3 -15  136.39   51.89
 -25  -3  15  126.79   29.80
  26   4 -15  143.79   56.69
  26   4 -15  125.39   37.20
 -26  -4  15  142.19   32.70
  13  -7 -14  183.68   38.80
 -13   7  14  359.76   64.19
  14  -6 -14   22.40   25.70
  14  -6 -14    3.10   19.50
  15  -5 -14  474.65   42.40
  15  -5 -14  542.75   57.09
  16  -4 -14   80.99   28.90
  16  -4 -14   59.99   26.30
  17  -3 -14  154.58   32.80
  17  -3 -14  238.78   38.00
 -17   3  14  283.57   23.00
  18  -2 -14  134.69   32.00
  18  -2 -14  192.58   23.00
  18  -2 -14  148.99   31.20
 -18   2  14  180.48   22.50
  19  -1 -14   -5.80   17.50
  19  -1 -14   22.90   23.30
 -19   1  14   19.30   16.00
 -19   1  14    3.20   13.90
  20   0 -14  514.25   54.79
  20   0 -14  452.75   38.80
 -20   0  14  448.56   32.90
 -20   0  14  478.95   37.10
  21   1 -14   65.89   22.10
  21   1 -14   21.30   26.10
 -21  -1  14   46.20   18.90
 -21  -1  14   39.50   20.70
  22   2 -14  199.78   39.90
  22   2 -14  233.98   57.89
 -22  -2  14  273.37   35.40
 -22  -2  14  201.78   32.70
  23   3 -14  247.78   62.49
  23   3 -14  177.18   39.00
 -23  -3  14  199.68   33.70
 -23  -3  14  164.08   29.80
  24   4 -14   34.90   47.60
  24   4 -14   10.80   23.80
 -24  -4  14   34.90   23.50
  25   5 -14  171.68   38.70
  25   5 -14  154.58   63.89
 -25  -5  14  130.49   33.10
   7 -11 -13   49.60   41.50
   8 -10 -13   72.69   31.60
   9  -9 -13   65.99   38.40
   9  -9 -13  166.38   38.50
  -9   9  13  238.28   49.70
  10  -8 -13  341.67   49.30
 -10   8  13  547.45   61.49
  11  -7 -13  163.98   36.40
  11  -7 -13  142.19   26.20
 -11   7  13  245.48   58.39
  12  -6 -13  388.66   49.30
  12  -6 -13  292.47   35.20
 -12   6  13  475.35   76.49
  13  -5 -13   60.99   23.00
  13  -5 -13   52.79   26.60
  14  -4 -13  446.56   41.60
  14  -4 -13  468.75   39.50
  15  -3 -13   98.39   28.50
  15  -3 -13   99.99   17.50
  15  -3 -13   90.19   28.60
 -15   3  13   99.89   16.00
  16  -2 -13   69.79   17.10
  16  -2 -13   67.59   26.90
  16  -2 -13   41.00   23.30
  16  -2 -13   70.39   20.70
 -16   2  13   45.00   15.40
  17  -1 -13  204.68   35.80
  17  -1 -13  205.28   32.90
 -17   1  13  239.68   23.70
 -17   1  13  246.28   27.30
  18   0 -13   13.20   17.50
  18   0 -13   13.90   22.80
 -18   0  13    2.80   13.00
 -18   0  13  -11.00   13.80
  19   1 -13  381.26   46.40
  19   1 -13  448.16   36.50
 -19  -1  13  395.86   36.20
 -19  -1  13  413.86   34.00
  20   2 -13   79.49   46.00
  20   2 -13   28.70   17.60
  20   2 -13   40.40   25.30
 -20  -2  13   45.00   20.00
 -20  -2  13   31.40   21.50
  21   3 -13   35.90   25.20
  21   3 -13   78.69   48.50
 -21  -3  13   32.50   20.00
 -21  -3  13   58.79   24.20
  22   4 -13  112.29   32.20
  22   4 -13  131.59   59.39
 -22  -4  13   60.39   28.40
 -22  -4  13   94.19   27.10
  23   5 -13   22.30   53.09
  23   5 -13  -10.00   21.20
 -23  -5  13   45.10   24.90
  24   6 -13  138.09   33.90
  24   6 -13  197.18   75.09
 -24  -6  13   86.09   28.90
   5 -11 -12   45.10   41.70
   6 -10 -12  158.18   48.40
   6 -10 -12  241.78   42.60
   7  -9 -12  155.78   35.70
   7  -9 -12  151.28   43.80
   8  -8 -12    4.60   31.90
   8  -8 -12   86.19   31.10
  -8   8  12  136.89   49.50
   9  -7 -12  121.09   22.40
   9  -7 -12  108.39   31.70
   9  -7 -12   65.29   35.10
  -9   7  12  203.18   57.39
  10  -6 -12   10.40   21.30
  10  -6 -12   -5.00   13.80
  10  -6 -12   -0.40   16.10
 -10   6  12   41.80   41.00
  11  -5 -12  575.24   39.10
  11  -5 -12  434.66   41.60
  11  -5 -12  519.75   31.70
  12  -4 -12  183.28   34.50
  12  -4 -12  228.88   32.40
  12  -4 -12  223.98   20.40
  12  -4 -12  209.38   15.00
  13  -3 -12  864.01   34.30
  13  -3 -12  725.53   51.19
  13  -3 -12  834.22   48.60
  13  -3 -12  865.51   33.20
 -13   3  12  852.81   29.70
  14  -2 -12  621.24   30.00
  14  -2 -12  571.24   33.60
  14  -2 -12  554.14   42.70
  14  -2 -12  534.75   43.40
 -14   2  12  546.55   27.90
  15  -1 -12   71.19   20.70
  15  -1 -12   90.49   25.80
  15  -1 -12   67.89   26.00
 -15   1  12   98.19   19.10
 -15   1  12   79.49   15.10
  16   0 -12  426.06   45.40
  16   0 -12  386.06   35.30
 -16   0  12  418.16   28.80
 -16   0  12  410.76   32.30
  17   1 -12   83.99   27.70
  17   1 -12   83.89   46.50
  17   1 -12  119.49   24.70
 -17  -1  12  124.29   21.70
 -17  -1  12  138.99   24.90
  18   2 -12  322.67   41.60
  18   2 -12  331.57   63.39
  18   2 -12  358.96   32.00
 -18  -2  12  397.56   37.20
 -18  -2  12  244.48   30.00
  19   3 -12  189.28   57.79
  19   3 -12  151.48   31.50
  19   3 -12  223.28   25.80
 -19  -3  12  166.78   31.10
 -19  -3  12  195.38   30.80
  20   4 -12   63.39   50.89
  20   4 -12  178.58   34.50
 -20  -4  12  110.69   28.80
 -20  -4  12  105.19   26.60
  21   5 -12   36.80   51.59
  21   5 -12   59.39   26.50
 -21  -5  12   21.60   24.00
 -21  -5  12   71.19   26.10
  22   6 -12   -5.70   54.29
  22   6 -12    5.80   20.70
 -22  -6  12   12.60   21.90
  23   7 -12   15.50   62.69
 -23  -7  12   48.20   28.30
   3 -11 -11   72.49   47.10
   4 -10 -11   87.69   29.50
   4 -10 -11   37.00   38.90
  -4  10  11  244.28   55.79
   5  -9 -11  274.87   43.20
   5  -9 -11  271.67   51.69
   5  -9 -11  198.08   32.40
  -5   9  11  424.46   76.09
   6  -8 -11  277.47   33.00
   6  -8 -11  204.58   44.50
   6  -8 -11  248.48   40.20
  -6   8  11  358.66   71.29
   7  -7 -11   50.39   30.80
   7  -7 -11   43.80   14.90
   7  -7 -11   57.99   26.20
   7  -7 -11   39.80   18.80
  -7   7  11  109.19   46.90
   8  -6 -11  330.27   30.50
   8  -6 -11  330.07   27.80
   8  -6 -11  389.66   45.80
   8  -6 -11  420.26   50.69
  -8   6  11  444.06   72.09
   9  -5 -11  345.57   28.50
   9  -5 -11  328.67   42.40
  10  -4 -11  942.91   34.10
  10  -4 -11  877.41   44.70
  10  -4 -11  864.91   52.79
  11  -3 -11  181.18   16.30
  11  -3 -11  207.28   14.50
  11  -3 -11  167.08   27.70
  11  -3 -11  197.38   16.80
  11  -3 -11  202.48   31.90
  12  -2 -11  239.18   22.30
  12  -2 -11  241.38   20.40
  12  -2 -11  269.67   34.20
  12  -2 -11  192.28   29.70
  12  -2 -11  262.47   17.00
 -12   2  11  256.87   18.60
  13  -1 -11  590.04   33.70
  13  -1 -11  472.15   38.20
  13  -1 -11  498.05   38.20
 -13   1  11  573.34   29.90
 -13   1  11  542.35   25.80
  14   0 -11    4.80   19.50
  14   0 -11   -8.70   14.70
  14   0 -11   -6.10   17.00
 -14   0  11   -6.30   13.80
 -14   0  11   10.90   11.70
  15   1 -11  606.74   44.60
  15   1 -11  640.74   38.20
  15   1 -11  674.13   66.49
 -15  -1  11  636.74   35.50
 -15  -1  11  670.23   40.00
  16   2 -11   40.30   24.20
  16   2 -11   47.90   18.10
  16   2 -11   25.70   45.10
 -16  -2  11   70.99   20.60
 -16  -2  11  106.69   25.40
  17   3 -11  233.08   25.20
  17   3 -11  188.38   33.40
  17   3 -11  254.37   64.49
 -17  -3  11  245.18   33.90
 -17  -3  11  251.07   31.00
  18   4 -11  391.76   75.29
  18   4 -11  482.15   48.40
 -18  -4  11  463.95   42.30
 -18  -4  11  474.55   39.60
  19   5 -11  157.58   32.60
  19   5 -11   95.79   57.69
 -19  -5  11  122.99   30.80
 -19  -5  11  147.69   30.10
  20   6 -11  231.38   35.10
  20   6 -11  175.58   68.09
 -20  -6  11  243.68   37.10
  21   7 -11  -38.40   55.39
 -21  -7  11  -12.30   21.70
 -22  -8  11    3.30   26.20
   1 -11 -10   -0.70   39.60
   2 -10 -10  209.38   34.10
   2 -10 -10  126.19   30.60
   2 -10 -10  166.78   49.90
  -2  10  10  229.28   63.79
   3  -9 -10  259.87   49.99
   3  -9 -10  167.68   31.80
   3  -9 -10  165.18   34.20
  -3   9  10  328.77   67.29
   4  -8 -10    9.50   30.40
   4  -8 -10   25.40   20.30
   4  -8 -10   30.40   23.70
  -4   8  10   47.50   45.20
   5  -7 -10  322.17   42.90
   5  -7 -10  255.97   44.30
   5  -7 -10  403.56   36.60
  -5   7  10  227.58   57.69
   6  -6 -10    7.80   13.80
   6  -6 -10    8.80   15.80
   6  -6 -10   12.20   22.90
   6  -6 -10   17.70   29.00
  -6   6  10  -23.70   36.10
   7  -5 -10 1371.56   46.50
   7  -5 -10 1408.46   50.49
   7  -5 -10 1216.58   61.99
   7  -5 -10 1347.57   68.09
   8  -4 -10  205.78   32.10
   8  -4 -10  191.08   18.50
   8  -4 -10  151.18   23.20
   9  -3 -10 1279.87   30.40
   9  -3 -10 1131.89   48.20
   9  -3 -10 1226.98   33.70
   9  -3 -10 1158.58   53.59
   9  -3 -10 1175.68   27.00
  10  -2 -10  660.33   23.00
  10  -2 -10  643.04   20.00
  10  -2 -10  563.64   36.30
  10  -2 -10  593.64   40.20
  10  -2 -10  674.73   27.10
 -10   2  10  617.44   22.60
  11  -1 -10   -4.90   12.50
  11  -1 -10   -0.40   16.20
  11  -1 -10   12.90   15.50
  11  -1 -10    2.30    7.50
 -11   1  10    1.50    7.30
 -11   1  10    3.80    9.80
  12   0 -10  146.39   25.20
  12   0 -10  105.09   21.40
  12   0 -10  116.89   20.30
 -12   0  10  119.89   14.80
 -12   0  10  136.69   19.70
  13   1 -10   43.80   20.90
  13   1 -10   56.49   17.70
  13   1 -10   38.20   19.20
  13   1 -10   42.80   35.30
 -13  -1  10   54.99   18.10
 -13  -1  10   47.80   14.00
  14   2 -10 1106.49   44.70
  14   2 -10  919.51   50.09
  14   2 -10 1036.00   82.89
 -14  -2  10 1088.49   46.50
 -14  -2  10 1007.90   49.30
  15   3 -10  311.17   25.90
  15   3 -10  302.97   38.40
  15   3 -10  390.16   71.59
 -15  -3  10  335.47   34.60
 -15  -3  10  306.27   36.20
  16   4 -10   -9.50   17.60
  16   4 -10   29.50   47.90
 -16  -4  10  -15.60   18.70
 -16  -4  10   14.40   18.40
  17   5 -10  711.73   46.70
  17   5 -10  502.25   85.59
 -17  -5  10  586.14   48.20
 -17  -5  10  620.24   45.90
  18   6 -10   40.20   21.00
  18   6 -10   26.80   54.49
 -18  -6  10   16.10   24.30
 -18  -6  10    8.30   20.50
  19   7 -10  301.47   83.29
 -19  -7  10  149.09   32.40
  20   8 -10   39.60   69.29
 -20  -8  10   49.20   27.60
  -1 -11  -9  182.78   52.99
  -1 -11  -9  171.38   33.00
   0 -10  -9   44.50   41.10
   0 -10  -9   39.70   24.70
   0  10   9  174.38   54.69
   1  -9  -9  155.38   44.90
   1  -9  -9  136.89   31.30
   1  -9  -9  179.48   31.20
  -1   9   9  206.58   59.19
   2  -8  -9  359.46   39.60
   2  -8  -9  307.07   50.09
   2  -8  -9  350.06   43.00
  -2   8   9  379.06   73.69
   3  -7  -9  198.58   39.80
   3  -7  -9  182.78   33.10
   3  -7  -9  169.88   28.50
  -3   7   9  183.18   56.29
   4  -6  -9 1686.13   36.50
   4  -6  -9 1692.53   81.99
   4  -6  -9 1583.44   69.59
   4  -6  -9 1633.84   58.89
   4  -6  -9 1669.13   46.20
  -4   6   9 1591.44  102.19
   5  -5  -9  -15.00   21.90
   5  -5  -9  -22.50   11.10
   5  -5  -9  -24.40   17.20
   5  -5  -9   -5.20   12.30
  -5   5   9  -11.30   30.60
   6  -4  -9  705.13   50.09
   6  -4  -9  683.13   29.90
   6  -4  -9  683.53   44.10
   6  -4  -9  721.63   34.30
   7  -3  -9  813.32   44.90
   7  -3  -9  821.42   26.10
   7  -3  -9  833.22   38.40
  -7   3   9  868.31   25.60
   8  -2  -9   15.80    6.50
   8  -2  -9   15.10   14.40
   8  -2  -9   26.10    4.80
   8  -2  -9   31.70    9.10
   8  -2  -9   17.70   15.30
  -8   2   9   17.30    6.30
   9  -1  -9  694.13   37.00
   9  -1  -9  694.03   38.30
   9  -1  -9  725.23   22.00
   9  -1  -9  735.53   30.20
  -9   1   9  698.33   26.30
  -9   1   9  678.23   20.90
  10   0  -9    9.80   14.60
  10   0  -9  -16.40   11.40
  10   0  -9  -11.00   12.10
 -10   0   9   -7.00    6.80
 -10   0   9   -4.80   10.50
  11   1  -9  355.56   30.10
  11   1  -9  354.76   30.10
  11   1  -9  357.26   51.39
  11   1  -9  365.36   28.00
 -11  -1   9  374.16   22.60
 -11  -1   9  359.56   26.80
  12   2  -9  111.99   18.30
  12   2  -9  124.89   24.50
  12   2  -9   97.79   41.90
  12   2  -9  114.79   24.20
 -12  -2   9  129.49   22.70
 -12  -2   9  107.19   18.50
  13   3  -9   81.79   16.30
  13   3  -9   89.39   24.30
  13   3  -9   91.79   47.00
 -13  -3   9   82.49   21.00
 -13  -3   9   81.59   24.50
  14   4  -9  233.38   63.79
  14   4  -9  238.98   32.60
 -14  -4   9  247.88   34.80
 -14  -4   9  272.57   33.80
  15   5  -9   23.70   19.40
  15   5  -9   14.20   49.00
 -15  -5   9   53.39   22.00
 -15  -5   9   55.09   25.50
  16   6  -9  549.54   91.99
  16   6  -9  483.35   37.10
 -16  -6   9  402.06   45.30
 -16  -6   9  463.05   43.50
  17   7  -9  123.09   65.79
  17   7  -9  226.58   30.40
 -17  -7   9  147.39   33.20
 -17  -7   9  249.48   39.60
  18   8  -9   77.39   69.29
 -18  -8   9  138.19   34.70
 -19  -9   9   68.59   31.10
  -3 -11  -8  -21.70   36.00
  -3 -11  -8   25.90   24.80
  -2 -10  -8  295.87   56.39
  -2 -10  -8  331.27   44.80
   2  10   8  343.67   74.39
  -1  -9  -8  229.28   50.39
  -1  -9  -8  254.77   39.60
  -1  -9  -8  297.57   37.50
   1   9   8  223.78   63.29
   0  -8  -8    6.00   20.40
   0  -8  -8   16.10   31.40
   0  -8  -8   42.70   21.70
   0   8   8   70.89   42.70
   1  -7  -8  167.68   28.60
   1  -7  -8  164.58   18.20
   1  -7  -8  140.69   29.70
   1  -7  -8  155.28   37.60
  -1   7   8  134.99   50.79
   2  -6  -8   33.90   27.60
   2  -6  -8   58.99    9.80
   2  -6  -8   52.19   11.80
   2  -6  -8   48.70   22.90
   2  -6  -8   45.60   19.10
  -2   6   8   20.70   39.30
  -2   6   8   29.50   12.90
   3  -5  -8  752.72   27.90
   3  -5  -8  740.83   21.80
   3  -5  -8  841.92   57.49
   3  -5  -8  738.13   36.80
   3  -5  -8  676.53   44.00
  -3   5   8  663.43   64.69
  -3   5   8  711.13   23.30
  -3   5   8  743.83   26.30
   4  -4  -8  548.05   26.60
   4  -4  -8  570.84   27.10
   4  -4  -8  454.65   35.60
   4  -4  -8  588.04   43.00
   5  -3  -8 1183.78   49.90
   5  -3  -8 1194.08   32.30
   5  -3  -8 1137.69   51.19
  -5   3   8 1098.09   32.30
   6  -2  -8 3281.67   57.19
   6  -2  -8 3146.09   78.19
   6  -2  -8 3363.46   88.09
   7  -1  -8   37.30   10.90
   7  -1  -8   49.99    5.60
   7  -1  -8   42.10   15.60
   7  -1  -8   37.30   15.10
   7  -1  -8   54.39    5.70
  -7   1   8   49.80    9.20
   8   0  -8  478.65   20.50
   8   0  -8  483.25   30.10
   8   0  -8  486.15   29.80
  -8   0   8  499.45   24.90
  -8   0   8  487.95   47.30
  -8   0   8  466.65   18.70
   9   1  -8  280.27   26.90
   9   1  -8  258.67   42.90
   9   1  -8  214.28   22.40
   9   1  -8  301.67   29.30
  -9  -1   8  217.18   22.60
  -9  -1   8  230.28   18.80
  10   2  -8  444.76   31.50
  10   2  -8  510.45   35.20
  10   2  -8  453.95   54.69
  10   2  -8  485.55   27.10
 -10  -2   8  459.25   31.60
 -10  -2   8  447.86   29.00
  11   3  -8  322.37   23.00
  11   3  -8  447.86   64.69
  11   3  -8  341.27   29.00
 -11  -3   8  327.67   33.50
 -11  -3   8  298.97   28.40
 -11  -3   8  366.86   24.90
  12   4  -8  228.48   60.39
  12   4  -8  192.28   27.50
 -12  -4   8  318.77   34.80
 -12  -4   8  307.07   36.10
 -12  -4   8  277.47   19.60
 -12  -4   8  315.17   22.80
  13   5  -8  320.27   72.89
  13   5  -8  266.37   31.70
 -13  -5   8  200.28   34.30
 -13  -5   8  248.98   34.50
 -13  -5   8  257.97   19.00
  14   6  -8   -8.00   49.30
  14   6  -8   14.10   16.30
 -14  -6   8    9.40   20.40
 -14  -6   8   38.30   24.00
  15   7  -8  197.28   71.09
  15   7  -8  315.87   33.20
 -15  -7   8  218.98   37.60
 -15  -7   8  213.88   37.10
  16   8  -8   60.99   62.49
 -16  -8   8   75.99   28.00
  17   9  -8    9.90   67.69
 -17  -9   8  -11.60   24.90
  -5 -11  -7   88.89   43.90
  -5 -11  -7  130.29   33.30
  -4 -10  -7    7.90   33.90
  -4 -10  -7   43.50   25.60
   4  10   7   81.49   51.49
  -3  -9  -7  126.39   41.20
  -3  -9  -7  156.68   31.90
   3   9   7  234.18   67.19
  -2  -8  -7  428.06   56.59
  -2  -8  -7  317.17   37.30
  -2  -8  -7  375.96   29.30
  -2  -8  -7  352.16   43.20
   2   8   7  322.27   68.19
  -1  -7  -7   50.59   22.00
  -1  -7  -7   99.19   17.50
  -1  -7  -7   19.40   29.20
   1   7   7   60.49   20.00
   1   7   7   93.09   47.20
   0  -6  -7  956.80   61.89
   0  -6  -7 1041.20   51.29
   0  -6  -7  935.61   49.30
   0  -6  -7  957.90   35.80
   0   6   7  948.51   39.50
   0   6   7 1077.29   85.99
   1  -5  -7  299.57   38.80
   1  -5  -7  351.76   31.20
   1  -5  -7  351.96   32.30
   1  -5  -7  323.27   19.10
   1  -5  -7  348.07   15.20
  -1   5   7  299.37   22.70
  -1   5   7  356.86   57.29
   2  -4  -7 1034.30   26.70
   2  -4  -7 1047.40   47.00
   2  -4  -7 1061.09   39.00
   2  -4  -7 1034.50   31.40
  -2   4   7 1080.59   70.59
  -2   4   7 1154.18   32.30
  -2   4   7 1052.29   29.10
   3  -3  -7  908.11   42.10
   3  -3  -7  956.30   32.30
   3  -3  -7  928.81   30.20
   3  -3  -7  934.01   46.10
  -3   3   7  880.01   31.30
  -3   3   7  941.31   32.00
   4  -2  -7 1947.31   38.50
   4  -2  -7 1895.01   59.49
   4  -2  -7 1965.30   51.89
  -4   2   7 1874.21   39.20
   5  -1  -7 1026.70   26.90
   5  -1  -7 1034.20   37.20
   5  -1  -7 1011.50   40.80
  -5   1   7 1027.70   26.20
   6   0  -7    6.20    7.20
   6   0  -7   -0.30   11.20
   6   0  -7    6.70   10.40
   6   0  -7  -15.30    9.40
  -6   0   7    8.40   19.90
  -6   0   7    8.90   10.40
  -6   0   7    3.20    5.20
   7   1  -7 1035.10   39.90
   7   1  -7 1007.00   60.89
   7   1  -7 1013.10   37.20
   7   1  -7 1053.19   39.20
  -7  -1   7 1000.80   31.70
  -7  -1   7 1003.20   62.09
  -7  -1   7  989.70   36.40
  -7  -1   7  974.90   37.90
   8   2  -7 2257.27   65.09
   8   2  -7 2306.07  101.49
   8   2  -7 2382.06   60.39
   8   2  -7 2358.56   69.89
  -8  -2   7 2322.87   61.49
  -8  -2   7 2376.26   59.99
  -8  -2   7 2476.15   68.59
   9   3  -7  518.55   30.90
   9   3  -7  465.45   58.09
   9   3  -7  545.05   26.30
   9   3  -7  529.05   37.30
  -9  -3   7  552.54   35.60
  -9  -3   7  550.84   32.90
  -9  -3   7  540.05   26.30
  10   4  -7   21.60   41.20
  10   4  -7   20.90   14.80
 -10  -4   7   12.30    9.80
 -10  -4   7   34.90   17.70
 -10  -4   7   19.90    9.70
 -10  -4   7    9.60   18.40
  11   5  -7  136.79   22.50
  11   5  -7  139.99   57.49
 -11  -5   7  124.49   28.30
 -11  -5   7  186.88   30.30
 -11  -5   7  201.58   18.90
 -11  -5   7  176.38   16.90
  12   6  -7 1070.29  100.69
  12   6  -7 1165.18   48.00
 -12  -6   7 1135.99   60.69
 -12  -6   7 1105.09   60.19
  13   7  -7    2.80   55.99
  13   7  -7   27.40   15.00
 -13  -7   7    5.70   21.80
 -13  -7   7  -11.40   19.50
  14   8  -7  231.98   77.49
 -14  -8   7  223.98   39.00
 -14  -8   7  206.18   39.60
  15   9  -7   38.20   63.79
 -15  -9   7  109.29   34.90
 -16 -10   7   -2.10   25.30
  -7 -11  -6   39.90   39.70
  -6 -10  -6  256.07   42.60
  -6 -10  -6  275.27   55.69
   6  10   6  135.69   58.29
  -5  -9  -6   32.60   32.50
  -5  -9  -6  -20.10   19.00
   5   9   6   67.99   54.49
  -4  -8  -6    5.90   29.70
  -4  -8  -6  -17.50   18.60
  -4  -8  -6   23.10   16.90
   4   8   6   -1.90   38.10
  -3  -7  -6  511.35   32.90
  -3  -7  -6  562.04   59.09
  -3  -7  -6  517.15   36.90
  -3  -7  -6  536.85   43.00
   3   7   6  522.15   68.29
   3   7   6  460.45   39.50
  -2  -6  -6   23.00   18.80
  -2  -6  -6   31.00   14.60
  -2  -6  -6   23.70   17.40
  -2  -6  -6   43.80   27.50
   2   6   6    6.90   40.00
   2   6   6   23.80   18.30
  -1  -5  -6 1412.66   53.79
  -1  -5  -6 1414.96   43.10
   1   5   6 1477.35   48.20
   1   5   6 1401.66   89.69
   0  -4  -6  133.79   26.50
   0  -4  -6  145.39   19.20
   0  -4  -6  173.78   23.40
   0  -4  -6  145.39   14.10
   0  -4  -6  136.69   10.50
   0   4   6  155.68   40.80
   0   4   6  140.39   11.60
   0   4   6  154.68   16.30
   1  -3  -6  824.82   37.70
   1  -3  -6  775.52   30.30
   1  -3  -6  817.02   22.70
   1  -3  -6  820.52   43.20
   1  -3  -6  867.01   26.20
  -1   3   6  722.73   55.09
  -1   3   6  823.02   25.10
  -1   3   6  881.31   26.90
   2  -2  -6 3398.96   82.59
   2  -2  -6 3401.36   69.89
   2  -2  -6 3379.66   85.69
   2  -2  -6 3382.56   66.69
  -2   2   6 3360.76   59.99
  -2   2   6 3537.95   70.29
  -2   2   6 3373.56   67.59
   3  -1  -6  194.28   20.80
   3  -1  -6  184.38    7.70
   3  -1  -6  190.18   16.60
  -3   1   6  183.78   20.00
  -3   1   6  182.88   17.70
  -3   1   6  206.08    8.50
  -3   1   6  184.08   12.10
   4   0  -6 3269.97   60.99
   4   0  -6 3312.47   67.69
   4   0  -6 3300.67   73.19
   4   0  -6 3366.46   77.29
  -4   0   6 3277.97   60.69
  -4   0   6 3324.97   67.89
  -4   0   6 3326.17   75.39
   5   1  -6  150.78   18.80
   5   1  -6  137.59   14.70
   5   1  -6  127.59   18.10
   5   1  -6  108.49   29.00
   5   1  -6  110.29   15.30
  -5  -1   6  100.89   14.30
  -5  -1   6  122.89   30.10
  -5  -1   6  155.38   14.50
  -5  -1   6  124.29   17.10
   6   2  -6 1416.06   72.69
   6   2  -6 1389.76   44.10
   6   2  -6 1403.86   49.40
   6   2  -6 1381.86   40.90
  -6  -2   6 1345.97   72.89
  -6  -2   6 1362.76   47.00
  -6  -2   6 1359.96   40.80
  -6  -2   6 1303.97   42.20
   7   3  -6 1449.85   54.19
   7   3  -6 1402.36   45.90
   7   3  -6 1358.66   80.49
  -7  -3   6 1347.77   48.70
  -7  -3   6 1318.67   40.00
  -7  -3   6 1267.97   50.49
   8   4  -6  131.99   25.50
   8   4  -6  152.38   20.00
   8   4  -6  200.68   49.50
  -8  -4   6  133.99   15.30
  -8  -4   6  128.99   14.80
  -8  -4   6  148.29   25.20
  -8  -4   6  133.89   23.00
   9   5  -6  416.06   27.20
   9   5  -6  478.65   75.59
  -9  -5   6  420.96   23.80
  -9  -5   6  420.76   23.60
  -9  -5   6  333.57   37.00
  -9  -5   6  380.76   33.10
  10   6  -6  157.28   21.60
  10   6  -6  144.39   62.79
 -10  -6   6  180.28   31.50
 -10  -6   6  153.48   30.10
 -10  -6   6  156.18   18.00
  11   7  -6  768.12   35.90
  11   7  -6  733.53   86.69
 -11  -7   6  841.62   55.59
 -11  -7   6  767.62   53.39
  12   8  -6   18.50   54.69
 -12  -8   6   17.90   23.40
 -12  -8   6   18.60   23.80
  13   9  -6   85.59   67.49
 -13  -9   6  113.39   34.20
  14  10  -6   95.59   76.89
 -14 -10   6  122.79   37.90
  -8 -10  -5   41.90   37.00
  -8 -10  -5   13.10   24.70
   8  10   5   90.39   59.29
  -7  -9  -5  159.38   43.40
  -7  -9  -5  298.57   43.90
   7   9   5  202.88   63.09
  -6  -8  -5  214.58   45.00
  -6  -8  -5  180.48   26.00
  -6  -8  -5  191.48   33.70
   6   8   5  332.17   74.39
  -5  -7  -5   61.19   23.60
  -5  -7  -5   35.20   30.10
  -5  -7  -5   21.30   16.60
  -5  -7  -5   53.69   16.80
   5   7   5   47.60   44.50
  -4  -6  -5 1308.87   51.09
  -4  -6  -5 1327.57   49.70
  -4  -6  -5 1366.16   60.49
  -4  -6  -5 1280.17   72.79
   4   6   5 1182.08   91.89
   4   6   5 1337.37   55.89
  -3  -5  -5   37.60   24.20
  -3  -5  -5   12.20   14.30
  -3  -5  -5    8.00   16.00
  -3  -5  -5   11.90   13.20
   3   5   5   -0.70   33.30
   3   5   5   28.60   16.80
  -2  -4  -5 1799.02   56.89
  -2  -4  -5 1852.31   68.39
  -2  -4  -5 1789.02   55.29
  -2  -4  -5 1796.32   49.20
   2   4   5 1835.52   36.00
   2   4   5 1791.32   52.09
   2   4   5 1761.62   92.49
  -1  -3  -5 1295.27   31.10
  -1  -3  -5 1313.77   51.79
  -1  -3  -5 1322.17   41.70
  -1  -3  -5 1284.47   43.50
  -1  -3  -5 1286.77   35.50
   1   3   5 1381.16   44.70
   1   3   5 1302.87   37.50
   1   3   5 1345.37   31.60
   1   3   5 1176.08   69.39
   0  -2  -5 1748.33   43.90
   0  -2  -5 1742.33   55.69
   0  -2  -5 1758.92   50.69
   0  -2  -5 1769.42   39.00
   0  -2  -5 1796.82   41.10
   0   2   5 1830.82   41.00
   0   2   5 1722.83   44.20
   0   2   5 1761.12   39.70
   0   2   5 1858.71   50.79
   1  -1  -5 1604.54   35.10
   1  -1  -5 1572.94   39.50
   1  -1  -5 1561.84   46.30
  -1   1   5 1611.04   39.60
  -1   1   5 1644.74   46.30
  -1   1   5 1609.54   34.20
  -1   1   5 1595.34   35.10
   2   0  -5   -3.80    9.00
   2   0  -5   -4.10    9.10
   2   0  -5   -7.80    6.90
  -2   0   5   -1.90    6.90
  -2   0   5   -2.80    9.70
  -2   0   5    5.50    9.20
  -2   0   5   -4.90    9.40
   3   1  -5   55.69   12.90
   3   1  -5   44.30   13.30
   3   1  -5   61.29   13.20
   3   1  -5   59.49   10.40
   3   1  -5   47.60   23.40
  -3  -1   5   78.39   26.10
  -3  -1   5   74.39   12.30
  -3  -1   5   62.19   12.70
  -3  -1   5   77.39   14.60
  -3  -1   5   64.39   13.20
   4   2  -5  637.14   26.50
   4   2  -5  650.63   31.70
   4   2  -5  639.64   50.09
   4   2  -5  654.73   27.10
  -4  -2   5  577.84   30.50
  -4  -2   5  672.83   27.80
  -4  -2   5  666.23   30.00
  -4  -2   5  627.54   45.30
   5   3  -5  452.35   31.80
   5   3  -5  542.35   25.80
   5   3  -5  490.85   50.99
  -5  -3   5  496.55   31.00
  -5  -3   5  506.95   31.90
  -5  -3   5  531.05   22.70
  -5  -3   5  492.55   24.20
   6   4  -5 1315.17   42.20
   6   4  -5 1290.37   82.39
   6   4  -5 1353.36   54.89
  -6  -4   5 1342.37   41.40
  -6  -4   5 1346.87   53.89
  -6  -4   5 1368.76   39.80
  -6  -4   5 1371.96   53.09
   7   5  -5   24.00   42.20
   7   5  -5   23.00   12.20
  -7  -5   5   48.20   13.20
  -7  -5   5   42.20   21.20
  -7  -5   5   29.90   11.50
  -7  -5   5   39.20   19.10
   8   6  -5  817.62   85.49
   8   6  -5  706.43   32.30
  -8  -6   5  696.13   45.60
  -8  -6   5  731.13   33.30
  -8  -6   5  801.22   50.59
   9   7  -5  390.66   80.69
   9   7  -5  306.27   22.60
  -9  -7   5  325.07   41.00
  -9  -7   5  339.17   41.10
  -9  -7   5  352.46   26.40
  10   8  -5  144.99   66.69
 -10  -8   5  158.88   34.00
 -10  -8   5   98.79   31.80
  11   9  -5  274.97   79.69
 -11  -9   5  180.08   37.00
 -11  -9   5  218.98   42.60
  12  10  -5   44.70   66.69
 -12 -10   5  101.49   35.20
 -13 -11   5  288.37   50.29
 -10 -10  -4  133.69   36.60
 -10 -10  -4   41.70   37.20
  -9  -9  -4  210.88   47.40
  -9  -9  -4  170.88   36.70
   9   9   4  126.59   59.79
  -8  -8  -4  147.39   33.10
  -8  -8  -4  104.69   24.60
  -8  -8  -4   65.19   34.00
   8   8   4   47.30   47.40
  -7  -7  -4  278.37   45.70
  -7  -7  -4  222.78   35.30
  -7  -7  -4  269.87   31.10
   7   7   4  314.87   69.89
  -6  -6  -4    4.30   12.80
  -6  -6  -4   -4.60   15.60
  -6  -6  -4   14.70   19.40
  -6  -6  -4   18.00   26.30
   6   6   4  -26.70   40.80
  -5  -5  -4  439.36   30.10
  -5  -5  -4  387.36   34.40
  -5  -5  -4  462.25   46.60
  -5  -5  -4  449.86   27.70
   5   5   4  522.65   72.99
   5   5   4  505.65   36.80
   5   5   4  426.36   27.40
  -4  -4  -4  334.27   37.60
  -4  -4  -4  258.77   22.10
  -4  -4  -4  296.67   22.90
  -4  -4  -4  289.47   27.80
   4   4   4  286.37   12.60
   4   4   4  287.97   22.60
   4   4   4  320.27   52.49
   4   4   4  281.47   26.30
  -3  -3  -4 2404.16   59.49
  -3  -3  -4 2467.55   74.49
  -3  -3  -4 2514.55   61.69
  -3  -3  -4 2413.06   65.69
   3   3   4 2276.47  100.69
   3   3   4 2588.44   49.99
   3   3   4 2551.14   61.19
   3   3   4 2529.05   61.99
  -2  -2  -4 4729.03   93.29
  -2  -2  -4 4900.71   99.59
  -2  -2  -4 4845.22   87.39
  -2  -2  -4 5106.09  109.89
   2   2   4 4818.62   94.29
   2   2   4 4528.55  149.88
   2   2   4 4988.60   98.79
   2   2   4 4961.00   87.79
  -1  -1  -4  657.43   24.20
  -1  -1  -4  662.23   31.10
  -1  -1  -4  632.24   22.10
  -1  -1  -4  649.74   27.60
   1   1   4  688.83   27.10
   1   1   4  641.74   22.50
   1   1   4  637.14   21.90
   1   1   4  694.33   23.60
   0   0  -4 4213.18   86.79
   0   0  -4 4173.98   79.39
   0   0  -4 4103.89   80.59
   0   0   4 4187.18   85.69
   0   0   4 4215.98   79.39
   0   0   4 4327.97   81.59
   0   0   4 4321.27   80.59
   1   1  -4 3859.51   78.49
   1   1  -4 3733.73   76.19
   1   1  -4 3883.91   77.49
   1   1  -4 3795.92  112.79
  -1  -1   4 3886.11  112.99
  -1  -1   4 3829.82   80.59
  -1  -1   4 4017.90   76.59
  -1  -1   4 3809.92   77.29
  -1  -1   4 3831.92   78.69
   2   2  -4 2938.21   63.29
   2   2  -4 2852.01   98.19
   2   2  -4 2867.41   68.49
  -2  -2   4 2758.42   62.99
  -2  -2   4 2929.21  100.19
  -2  -2   4 2966.00   63.09
  -2  -2   4 2952.30   66.59
  -2  -2   4 2975.80   69.49
  -2  -2   4 2913.31   68.59
   3   3  -4  332.97   44.80
   3   3  -4  333.47   18.80
   3   3  -4  317.77   26.20
  -3  -3   4  345.67   26.60
  -3  -3   4  368.16   28.20
  -3  -3   4  314.17   40.60
  -3  -3   4  310.27   19.50
   4   4  -4  330.27   19.80
   4   4  -4  326.77   30.00
   4   4  -4  405.66   54.29
  -4  -4   4  335.77   31.30
  -4  -4   4  290.07   29.50
  -4  -4   4  329.47   21.00
   5   5  -4 1061.69   35.80
   5   5  -4 1130.19   81.29
   5   5  -4 1066.29   51.19
  -5  -5   4 1090.19   38.80
  -5  -5   4 1100.49   51.99
  -5  -5   4  907.71   48.80
   6   6  -4   60.59   48.60
   6   6  -4   11.00   10.90
  -6  -6   4   24.80   22.70
  -6  -6   4   12.80   13.80
  -6  -6   4    0.60   18.70
   7   7  -4  314.67   74.59
   7   7  -4  352.86   22.50
  -7  -7   4  361.36   44.00
  -7  -7   4  338.97   29.20
  -7  -7   4  339.67   42.70
   8   8  -4  204.08   68.99
  -8  -8   4  191.68   36.20
  -8  -8   4  249.88   38.80
   9   9  -4   76.29   62.59
  -9  -9   4   -0.20   25.20
  -9  -9   4   55.89   29.30
  10  10  -4   78.69   68.79
 -10 -10   4   96.19   34.30
 -11 -11   4   11.30   27.10
 -12 -10  -3   39.00   37.30
 -12 -10  -3   63.69   30.40
 -11  -9  -3  181.78   46.30
 -11  -9  -3  158.28   36.00
 -11  -9  -3  110.79   24.40
  11   9   3  229.08   74.79
 -10  -8  -3   58.89   26.50
 -10  -8  -3  118.89   39.20
 -10  -8  -3  152.08   27.90
  10   8   3   63.59   52.59
  -9  -7  -3   32.90   20.20
  -9  -7  -3   -7.10   25.00
  -9  -7  -3   15.80   21.00
   9   7   3   35.80   46.60
  -8  -6  -3  558.04   24.30
  -8  -6  -3  505.65   37.70
  -8  -6  -3  514.65   44.90
  -8  -6  -3  544.85   50.09
   8   6   3  578.04   85.29
  -7  -5  -3   40.60   20.80
  -7  -5  -3   71.49   27.60
  -7  -5  -3   44.60   11.70
  -7  -5  -3   52.69   18.30
   7   5   3   -4.20   37.30
   7   5   3   51.69   12.10
   7   5   3   53.39   10.00
   7   5   3   42.50    8.20
  -6  -4  -3  969.90   32.00
  -6  -4  -3  954.20   40.70
  -6  -4  -3  955.20   50.99
  -6  -4  -3  963.10   43.80
   6   4   3  972.60   72.89
   6   4   3  963.90   31.40
   6   4   3  986.80   44.50
   6   4   3 1001.40   27.90
   6   4   3  922.21   26.50
  -5  -3  -3  327.77   19.20
  -5  -3  -3  344.27   33.10
  -5  -3  -3  290.77   26.00
  -5  -3  -3  300.07   22.90
   5   3   3  340.57   19.90
   5   3   3  318.47   47.70
   5   3   3  330.87   25.60
   5   3   3  327.47   16.80
  -4  -2  -3  265.57   25.60
  -4  -2  -3  237.48   16.30
  -4  -2  -3  245.48   17.90
  -4  -2  -3  257.77   20.90
   4   2   3  238.68   18.40
   4   2   3  249.88   17.20
   4   2   3  278.27   38.90
   4   2   3  253.47   14.90
  -3  -1  -3  281.47   23.90
  -3  -1  -3  248.68   17.80
  -3  -1  -3  255.67   19.10
   3   1   3  272.47   33.10
   3   1   3  265.07   18.10
   3   1   3  268.27   16.50
   3   1   3  270.07   18.30
  -2   0  -3   -5.40    8.50
  -2   0  -3    4.40    8.60
  -2   0  -3   12.90   10.20
   2   0   3    0.20    8.40
   2   0   3    0.90   10.40
   2   0   3   -7.80    8.40
   2   0   3    2.90    7.60
   2   0   3    5.80    8.20
  -1   1  -3 4291.67   82.69
  -1   1  -3 4327.67   86.89
   1  -1   3 4039.90  114.89
   1  -1   3 4241.18   82.19
   1  -1   3 4248.08   85.99
   1  -1   3 4355.26   87.29
   1  -1   3 4326.97   85.19
   0   2  -3  785.62   46.20
   0   2  -3  823.32   28.60
   0   2  -3  819.22   32.00
   0   2  -3  839.92   29.20
   0  -2   3  857.91   28.50
   0  -2   3  780.62   29.10
   0  -2   3  830.92   48.80
   0  -2   3  812.72   32.80
   0  -2   3  862.41   31.90
   1   3  -3    9.30    8.60
   1   3  -3   36.60   25.10
   1   3  -3    5.90   12.10
   1   3  -3    4.80    8.20
  -1  -3   3   13.10   14.40
  -1  -3   3    5.50   21.40
  -1  -3   3   19.40   14.20
  -1  -3   3    9.50    9.60
  -1  -3   3   -0.60    8.60
   2   4  -3 1722.43   82.19
   2   4  -3 1705.43   55.39
   2   4  -3 1716.33   44.50
  -2  -4   3 1736.03   49.30
  -2  -4   3 1659.13   57.99
  -2  -4   3 1692.03   78.49
  -2  -4   3 1590.94   55.49
   3   5  -3   59.59   36.90
   3   5  -3   32.80   10.90
   3   5  -3   53.39   19.20
  -3  -5   3   26.50   18.00
  -3  -5   3   35.00   19.60
   4   6  -3  616.24   26.10
   4   6  -3  678.33   73.29
  -4  -6   3  766.32   49.10
  -4  -6   3  692.03   35.60
  -4  -6   3  639.64   43.60
   5   7  -3  269.67   20.00
   5   7  -3  292.37   68.79
  -5  -7   3  270.27   38.50
  -5  -7   3  239.38   35.70
  -5  -7   3  299.67   29.90
   6   8  -3  914.41   91.29
  -6  -8   3  901.71   57.69
  -6  -8   3  880.91   59.89
  -6  -8   3  970.20   44.60
   7   9  -3  235.48   76.99
  -7  -9   3  341.17   48.40
  -7  -9   3  192.58   35.80
   8  10  -3  -24.40   55.59
  -8 -10   3   18.50   27.80
  -8 -10   3    5.80   22.70
   9  11  -3  118.69   75.19
  -9 -11   3  171.28   42.80
 -13  -9  -2   50.19   36.90
 -13  -9  -2   61.09   30.00
  13   9   2   71.19   63.89
 -12  -8  -2   69.29   28.70
 -12  -8  -2   73.29   24.50
 -12  -8  -2   41.30   32.30
  12   8   2   83.59   58.29
 -11  -7  -2  179.78   35.20
 -11  -7  -2  137.09   37.70
 -11  -7  -2  159.48   28.30
  11   7   2  192.68   63.79
 -10  -6  -2    4.80   16.80
 -10  -6  -2    3.80   19.00
 -10  -6  -2   38.40   26.90
  10   6   2  -43.50   38.10
  -9  -5  -2 1126.09   57.99
  -9  -5  -2 1082.09   51.29
   9   5   2 1043.60   33.80
   9   5   2 1072.29   89.39
  -8  -4  -2  233.58   32.90
  -8  -4  -2  187.18   24.70
  -8  -4  -2  194.38   27.30
   8   4   2  208.68   18.70
   8   4   2  234.98   15.20
   8   4   2  257.67   53.59
  -7  -3  -2  747.83   43.30
  -7  -3  -2  824.52   36.40
  -7  -3  -2  731.43   39.10
   7   3   2  767.62   37.10
   7   3   2  802.12   25.20
   7   3   2  734.73   60.09
  -6  -2  -2  301.97   24.70
  -6  -2  -2  304.77   28.50
  -6  -2  -2  290.77   35.80
  -6  -2  -2  270.47   21.40
   6   2   2  377.46   45.90
   6   2   2  277.97   16.00
   6   2   2  284.27   22.10
  -5  -1  -2  207.48   19.80
  -5  -1  -2  182.58   17.10
   5   1   2  193.08   15.70
   5   1   2  232.18   17.10
   5   1   2  167.38   16.70
   5   1   2  222.08   31.80
   5   1   2  180.18   14.40
  -4   0  -2 5195.28  100.39
  -4   0  -2 5202.58  105.09
  -4   0  -2 5378.76  103.19
   4   0   2 5251.17   99.79
   4   0   2 5292.57  100.09
   4   0   2 5340.47  100.39
   4   0   2 5255.87  141.59
   4   0   2 5126.89  101.99
  -3   1  -2  327.77   20.20
   3  -1   2  333.07   19.10
   3  -1   2  262.97   24.80
   3  -1   2  337.37   18.40
   3  -1   2  323.77   20.20
  -2   2  -2 3243.68   68.79
  -2   2  -2 3431.26   72.69
  -2   2  -2 3187.58   93.09
   2  -2   2 3392.16   94.49
   2  -2   2 3230.98   76.19
   2  -2   2 3196.28   71.19
  -1   3  -2 3428.56   72.39
  -1   3  -2 3393.96  108.29
  -1   3  -2 3400.06   79.09
   1  -3   2 3554.04  107.59
   1  -3   2 3569.54   81.19
   1  -3   2 3373.86   82.99
   1  -3   2 3560.04   78.49
   0   4  -2  552.24   24.40
   0   4  -2  579.14   51.29
   0   4  -2  572.24   31.20
   0  -4   2  524.05   32.30
   0  -4   2  490.65   31.30
   0  -4   2  547.95   30.40
   0  -4   2  554.84   45.80
   1   5  -2 1067.49   69.19
   1   5  -2 1006.80   33.50
   1   5  -2 1031.60   45.70
  -1  -5   2 1059.49   42.40
  -1  -5   2  951.50   45.10
  -1  -5   2 1006.30   49.60
   2   6  -2   -3.10   36.50
   2   6  -2   31.00   11.20
  -2  -6   2   28.20   20.50
  -2  -6   2   49.70   17.90
  -2  -6   2   37.10   20.80
   3   7  -2  581.94   82.69
  -3  -7   2  497.05   44.50
  -3  -7   2  602.24   50.69
   4   8  -2  536.15   84.49
  -4  -8   2  393.56   44.60
  -4  -8   2  401.46   37.30
  -4  -8   2  418.96   47.80
   5   9  -2  534.25   90.59
  -5  -9   2  453.25   37.50
  -5  -9   2  422.16   50.39
  -5  -9   2  388.56   45.50
   6  10  -2  172.88   71.39
  -6 -10   2  194.28   37.00
  -6 -10   2  179.58   39.80
   7  11  -2  122.59   74.99
  -7 -11   2   39.30   31.50
  -7 -11   2    2.00   35.30
  -8 -12   2  136.49   49.30
 -15  -9  -1   62.49   37.00
 -15  -9  -1    2.60   22.40
 -14  -8  -1  153.38   44.30
 -14  -8  -1  128.39   32.50
 -14  -8  -1  246.28   35.00
  14   8   1  204.48   72.49
 -13  -7  -1   33.20   23.70
 -13  -7  -1   46.20   30.40
 -13  -7  -1   46.30   22.20
  13   7   1  137.29   60.89
 -12  -6  -1   78.89   31.10
 -12  -6  -1  125.79   30.40
 -12  -6  -1  131.69   27.90
  12   6   1  149.39   57.19
 -11  -5  -1  150.08   27.70
 -11  -5  -1  161.98   34.50
 -11  -5  -1  209.18   34.40
  11   5   1  143.09   55.39
  11   5   1  159.78   20.60
 -10  -4  -1 1548.55   67.19
 -10  -4  -1 1422.26   57.69
 -10  -4  -1 1558.74   63.79
  10   4   1 1511.05   46.00
  10   4   1 1432.76   93.89
  -9  -3  -1 1187.58   48.00
  -9  -3  -1 1268.37   54.39
   9   3   1 1212.68   39.20
   9   3   1 1176.98   26.80
   9   3   1 1112.59   74.79
   9   3   1 1225.98   28.30
  -8  -2  -1  368.76   26.30
  -8  -2  -1  384.56   29.30
  -8  -2  -1  385.96   29.40
   8   2   1  387.96   16.60
   8   2   1  376.36   17.30
   8   2   1  398.36   27.40
   8   2   1  382.56   42.80
  -7  -1  -1 1290.87   41.20
  -7  -1  -1 1313.07   44.30
  -7  -1  -1 1351.26   44.40
   7   1   1 1326.77   34.30
   7   1   1 1368.06   44.10
   7   1   1 1317.47   60.19
   7   1   1 1332.57   36.50
  -6   0  -1   -5.00    9.00
  -6   0  -1    4.90    8.10
  -6   0  -1    4.20    8.10
  -6   0  -1   -3.70    9.50
   6   0   1    3.60    8.20
   6   0   1    0.00    8.80
   6   0   1  -20.20   12.60
  -5   1  -1 1646.14   43.70
  -5   1  -1 1529.45   43.90
  -5   1  -1 1572.64   46.20
   5  -1   1 1559.94   43.60
   5  -1   1 1618.14   32.70
   5  -1   1 1535.45   45.20
   5  -1   1 1593.44   43.60
  -4   2  -1   68.89   11.90
   4  -2   1   57.79   11.20
   4  -2   1   55.29   14.40
   4  -2   1   69.59   14.20
  -3   3  -1 5049.90  138.69
   3  -3   1 5033.70  106.39
   3  -3   1 5133.69  137.49
   3  -3   1 5042.50  106.99
   3  -3   1 4881.81  108.89
  -2   4  -1 5401.26  160.98
   2  -4   1 5588.34  159.78
   2  -4   1 5437.56  117.69
   2  -4   1 5332.37  121.39
   2  -4   1 5436.96  117.29
  -1   5  -1   96.79   18.60
  -1   5  -1   55.59   30.30
   1  -5   1   89.09   20.80
   1  -5   1   94.09   19.50
   1  -5   1   74.79   21.20
   0   6  -1 1874.41   63.49
   0   6  -1 1864.81   96.79
   0  -6   1 1754.32   61.09
   0  -6   1 1744.93   64.59
   0  -6   1 1862.31   71.79
   1   7  -1   50.39   45.30
  -1  -7   1   91.69   27.00
  -1  -7   1   79.29   26.50
  -1  -7   1   81.99   23.10
   2   8  -1  578.64   83.29
  -2  -8   1  468.25   46.20
  -2  -8   1  473.85   36.00
  -2  -8   1  497.75   45.40
   3   9  -1  349.17   76.39
  -3  -9   1  313.97   43.00
  -3  -9   1  343.07   36.70
  -3  -9   1  374.26   45.60
   4  10  -1  193.68   68.39
  -4 -10   1  176.08   39.90
  -4 -10   1  159.88   34.50
   5  11  -1   41.40   66.39
  -5 -11   1  140.09   44.90
  -5 -11   1  160.38   40.70
  -5 -11   1  138.09   33.10
  -6 -12   1    5.20   36.40
  -6 -12   1   11.90   29.10
 -17  -9   0   77.09   31.30
 -17  -9   0   26.00   35.70
 -16  -8   0   75.89   37.90
 -16  -8   0   69.49   28.00
  16   8   0  100.19   71.89
 -15  -7   0  242.68   44.80
 -15  -7   0  216.18   37.70
  15   7   0  247.78   75.29
 -14  -6   0   -3.80   19.00
 -14  -6   0   29.70   22.00
 -14  -6   0   -8.20   26.00
  14   6   0   23.20   48.10
 -13  -5   0  233.08   38.30
 -13  -5   0  376.16   40.20
 -13  -5   0  335.07   39.80
  13   5   0  337.77   69.29
  13   5   0  300.37   25.90
 -12  -4   0  140.19   26.50
 -12  -4   0  126.09   29.80
 -12  -4   0  159.58   29.00
  12   4   0  122.69   51.59
  12   4   0  160.48   23.30
 -11  -3   0 1208.88   54.49
 -11  -3   0 1169.18   51.09
 -11  -3   0 1117.99   53.69
  11   3   0 1116.69   41.90
  11   3   0 1113.89   78.69
 -10  -2   0  640.14   35.50
  10   2   0  718.83   37.60
  10   2   0  680.83   23.00
  10   2   0  661.53   22.90
  10   2   0  644.64   57.89
  10   2   0  657.33   31.50
  -9  -1   0  521.35   30.10
  -9  -1   0  516.95   29.70
  -9  -1   0  509.35   27.00
   9   1   0  519.55   23.30
   9   1   0  494.95   44.50
   9   1   0  515.25   30.00
  -8   0   0 2392.16   55.49
  -8   0   0 2278.97   62.79
  -8   0   0 2318.47   61.99
  -8   0   0 2439.06   77.89
  -8   0   0 2216.78   51.19
   8   0   0 2381.46   62.29
   8   0   0 2221.58   55.59
   8   0   0 2238.68   77.19
  -7   1   0  119.59   16.80
  -7   1   0  147.39   17.40
   7  -1   0  124.49   16.30
   7  -1   0  128.79   17.50
   7  -1   0  132.99   16.30
   6  -2   0   21.50   10.60
   6  -2   0    2.90   12.40
   6  -2   0   16.00   12.50
  -5   3   0  388.56   26.80
   5  -3   0  449.66   30.90
   5  -3   0  431.56   23.80
   5  -3   0  402.96   28.10
  -4   4   0 1040.70   54.29
   4  -4   0 1029.80   50.49
   4  -4   0  981.00   46.60
   4  -4   0 1175.38   44.50
   4  -4   0 1171.98   46.20
  -3   5   0 1573.64   76.79
   3  -5   0 1527.05   61.39
   3  -5   0 1652.13   73.49
   3  -5   0 1602.74   55.99
   3  -5   0 1572.04   56.59
  -2   6   0   -6.10   31.50
   2  -6   0   13.00   20.80
   2  -6   0   15.00   17.90
   2  -6   0  -14.00   16.50
  -1   7   0 1291.57   92.69
   1  -7   0 1167.28   64.49
   1  -7   0 1266.67   59.29
   1  -7   0 1225.18   56.09
   0   8   0  530.45   77.89
   0  -8   0  413.76   42.10
   0  -8   0  384.46   40.80
   0  -8   0  519.05   52.19
   1   9   0   97.69   52.89
  -1  -9   0   99.19   26.60
  -1  -9   0   56.69   29.00
  -1  -9   0   39.90   25.90
   2  10   0   45.70   53.69
  -2 -10   0   22.30    9.40
  -2 -10   0   20.10   25.90
  -2 -10   0   54.59   33.40
  -2 -10   0   54.49   31.00
   3  11   0   26.20   62.59
  -3 -11   0    1.90   27.20
  -3 -11   0  -22.20   22.70
  -3 -11   0   -1.10   34.30
   4  12   0  105.89   79.29
  -4 -12   0  155.18   50.19
  -4 -12   0  144.99   39.80
 -18  -8   1  120.69   41.20
 -18  -8   1   66.69   27.20
  18   8  -1  105.69   73.29
 -17  -7   1   32.40   23.90
 -17  -7   1   -2.80   29.40
  17   7  -1  -27.10   54.19
 -16  -6   1  341.37   42.40
 -16  -6   1  241.38   42.30
 -16  -6   1  341.47   45.40
  16   6  -1  337.57   80.49
 -15  -5   1   -3.40   17.50
 -15  -5   1   -1.80   18.80
 -15  -5   1   11.80   25.00
  15   5  -1    8.10   16.30
  15   5  -1   18.70   45.60
 -14  -4   1  597.74   43.50
 -14  -4   1  569.54   47.10
  14   4  -1  646.54   85.69
  14   4  -1  568.34   35.10
 -13  -3   1  254.67   31.70
 -13  -3   1  260.37   34.20
  13   3  -1  234.18   27.40
  13   3  -1  291.97   57.79
 -12  -2   1    9.10   16.00
 -12  -2   1    6.80   14.90
  12   2  -1   25.80   15.70
  12   2  -1   16.20    8.70
  12   2  -1    8.70   32.90
  12   2  -1   30.30   10.10
 -11  -1   1 1301.57   37.30
 -11  -1   1 1166.08   48.00
 -11  -1   1 1296.47   52.49
 -11  -1   1 1441.86   66.39
  11   1  -1 1298.17   49.50
  11   1  -1 1248.78   69.09
  11   1  -1 1241.58   46.10
  11   1  -1 1344.17   39.50
 -10   0   1    8.70   15.20
 -10   0   1   10.10   12.60
 -10   0   1    0.60   11.30
 -10   0   1   -0.10    8.80
  10   0  -1    0.20   21.60
  10   0  -1    8.10   12.00
  10   0  -1    0.70   10.90
  -9   1   1 1680.93   52.99
  -9   1   1 1676.13   51.99
  -9   1   1 1613.24   53.19
   9  -1  -1 1636.94   51.19
   9  -1  -1 1697.33   55.09
   9  -1  -1 1666.93   51.69
   8  -2  -1  361.96   23.50
   8  -2  -1  445.16   30.70
   8  -2  -1  346.47   29.80
  -7   3   1  630.54   27.40
   7  -3  -1  637.54   37.40
   7  -3  -1  615.14   22.80
   7  -3  -1  686.83   34.40
   7  -3  -1  697.03   30.00
  -6   4   1  747.23   42.20
   6  -4  -1  755.02   32.20
   6  -4  -1  771.72   42.10
  -5   5   1  169.38   32.90
   5  -5  -1  152.38   23.40
   5  -5  -1  202.08   30.60
   5  -5  -1  189.18   28.30
   5  -5  -1  125.29   24.40
  -4   6   1  386.86   52.19
   4  -6  -1  318.97   38.80
   4  -6  -1  282.47   31.40
   4  -6  -1  324.37   36.10
  -3   7   1  218.18   52.39
   3  -7  -1  167.58   30.10
   3  -7  -1  173.28   31.40
   3  -7  -1  250.17   37.50
  -2   8   1  484.35   71.89
   2  -8  -1  395.16   43.30
   2  -8  -1  506.35   48.20
   2  -8  -1  533.95   44.20
   2  -8  -1  501.75   51.79
  -1   9   1  662.73   82.99
   1  -9  -1  585.74   47.80
   1  -9  -1  635.44   62.29
   1  -9  -1  584.34   59.49
   1  -9  -1  609.84   46.30
   0  10   1   74.09   54.19
   0 -10  -1   88.79   28.60
   0 -10  -1   74.09   33.60
   0 -10  -1   -6.70   25.60
   0 -10  -1    6.40   26.20
   1  11   1  150.38   67.99
  -1 -11  -1   57.29   31.80
  -1 -11  -1  129.79   42.20
   2  12   1    0.00   62.79
  -2 -12  -1   23.80   30.20
  -2 -12  -1   30.00   36.50
 -20  -8   2   22.00   35.10
 -19  -7   2  145.79   40.00
 -19  -7   2  121.59   32.00
  19   7  -2  100.99   72.99
 -18  -6   2   -2.10   25.00
 -18  -6   2   44.40   24.90
 -18  -6   2    1.60   20.20
  18   6  -2  -57.49   46.70
 -17  -5   2  396.96   49.10
 -17  -5   2  312.27   39.40
 -17  -5   2  372.46   46.40
  17   5  -2  361.16   76.89
  17   5  -2  378.96   37.70
 -16  -4   2  114.89   28.80
 -16  -4   2  107.49   27.20
 -16  -4   2  199.18   34.50
  16   4  -2  197.88   60.99
  16   4  -2  134.49   25.60
 -15  -3   2  555.54   45.10
 -15  -3   2  532.25   41.00
  15   3  -2  485.75   37.00
  15   3  -2  583.64   77.49
 -14  -2   2  422.56   35.70
 -14  -2   2  425.26   35.30
  14   2  -2  483.15   66.09
  14   2  -2  447.46   33.20
  14   2  -2  406.76   22.20
 -13  -1   2   89.39   21.70
 -13  -1   2   89.59   20.60
  13   1  -2  141.99   23.70
  13   1  -2  142.49   41.10
  13   1  -2  144.09   18.80
 -12   0   2  278.87   25.90
 -12   0   2  277.07   29.10
 -12   0   2  325.77   33.80
  12   0  -2  331.87   40.40
  12   0  -2  237.18   27.10
  12   0  -2  288.77   26.70
 -11   1   2  311.17   25.40
 -11   1   2  284.67   27.40
 -11   1   2  224.28   24.90
  11  -1  -2  276.17   25.50
  11  -1  -2  274.87   24.60
  11  -1  -2  270.27   27.50
 -10   2   2 2340.27   68.09
 -10   2   2 2234.38   64.39
  10  -2  -2 2353.96   64.69
  10  -2  -2 2243.18   67.89
  10  -2  -2 2324.17   71.19
   9  -3  -2   36.00   16.80
   9  -3  -2   43.00   12.80
   9  -3  -2   35.60   18.40
  -8   4   2  174.78   23.20
   8  -4  -2  120.99   23.60
   8  -4  -2  189.28   26.40
   8  -4  -2  153.98   18.90
   8  -4  -2  159.28   17.30
  -7   5   2  235.28   34.80
   7  -5  -2  248.88   25.40
   7  -5  -2  212.58   25.40
   7  -5  -2  231.88   30.80
   7  -5  -2  239.38   31.40
  -6   6   2  184.48   39.40
   6  -6  -2  124.89   29.30
   6  -6  -2  145.09   25.90
   6  -6  -2  115.39   28.20
   6  -6  -2  146.29   24.80
  -5   7   2  521.95   65.59
   5  -7  -2  439.86   44.20
   5  -7  -2  520.35   49.40
   5  -7  -2  505.35   49.00
   5  -7  -2  419.56   38.10
  -4   8   2  422.76   66.69
   4  -8  -2  414.66   26.10
   4  -8  -2  405.66   45.70
   4  -8  -2  398.06   40.50
   4  -8  -2  356.26   44.10
   4  -8  -2  437.16   48.80
  -3   9   2  128.49   50.89
   3  -9  -2   98.79   29.80
   3  -9  -2  115.49   32.70
   3  -9  -2  136.09   33.00
   3  -9  -2  141.79   35.70
  -2  10   2  342.47   72.99
   2 -10  -2  162.68   37.30
   2 -10  -2  234.48   39.70
   2 -10  -2  156.38   39.50
   2 -10  -2  182.38   34.10
  -1  11   2   28.70   52.29
   1 -11  -2   65.59   29.20
   1 -11  -2   34.50   35.20
   1 -11  -2   -7.50   26.30
   0  12   2  156.38   71.29
   0 -12  -2  102.59   37.80
   0 -12  -2   92.39   42.70
 -21  -7   3   25.90   24.30
 -21  -7   3   18.60   32.40
  21   7  -3  -28.10   62.89
 -20  -6   3   89.39   35.90
 -20  -6   3  115.99   31.70
  20   6  -3  -11.00   59.89
 -19  -5   3  -23.30   23.60
 -19  -5   3  -12.40   19.10
 -19  -5   3   34.80   23.50
  19   5  -3    0.40   19.40
  19   5  -3  -13.80   52.89
 -18  -4   3  435.56   48.60
 -18  -4   3  387.76   44.20
 -18  -4   3  281.67   39.40
  18   4  -3  312.07   70.69
  18   4  -3  254.47   33.80
 -17  -3   3  616.04   47.40
 -17  -3   3  614.84   46.10
  17   3  -3  578.04   77.89
  17   3  -3  588.64   41.40
 -16  -2   3  218.28   33.50
 -16  -2   3  212.08   31.50
  16   2  -3  230.08   19.90
  16   2  -3  218.48   31.70
  16   2  -3  245.58   57.69
 -15  -1   3  366.96   33.20
 -15  -1   3  315.27   34.70
  15   1  -3  414.46   57.89
  15   1  -3  414.46   34.80
  15   1  -3  390.66   28.50
 -14   0   3   23.40   20.20
 -14   0   3    1.70   14.60
 -14   0   3    1.20   15.50
  14   0  -3  -25.30   13.80
  14   0  -3   -3.10   17.30
  14   0  -3   23.00   30.30
 -13   1   3   25.50   16.40
 -13   1   3   22.90   14.80
 -13   1   3    8.70   15.10
  13  -1  -3   17.40   19.60
  13  -1  -3   13.20   17.70
  13  -1  -3   10.70   17.60
 -12   2   3  217.58   24.10
 -12   2   3  226.18   21.10
 -12   2   3  190.08   25.60
  12  -2  -3  209.88   27.70
  12  -2  -3  198.38   23.80
  12  -2  -3  213.88   28.80
  12  -2  -3  164.88   25.60
 -11   3   3 1206.98   38.30
  11  -3  -3 1273.97   47.20
  11  -3  -3 1242.68   54.49
  11  -3  -3 1341.77   51.39
  11  -3  -3 1226.08   53.59
 -10   4   3  990.00   42.10
  10  -4  -3 1010.90   50.29
  10  -4  -3 1098.69   42.90
  10  -4  -3 1054.99   53.59
  -9   5   3   27.70   21.30
   9  -5  -3   18.00   12.70
   9  -5  -3   24.00   22.40
   9  -5  -3   34.10   21.20
   9  -5  -3   32.30   15.90
  -8   6   3  944.81   62.69
   8  -6  -3  890.41   46.30
   8  -6  -3 1012.80   56.79
   8  -6  -3  967.10   48.70
   8  -6  -3  941.71   56.69
  -7   7   3   86.19   38.30
   7  -7  -3   82.69   30.10
   7  -7  -3   65.09   24.00
   7  -7  -3   96.59   29.90
   7  -7  -3   76.09   25.70
   7  -7  -3   64.19   18.20
  -6   8   3  934.71   72.79
   6  -8  -3  906.81   59.29
   6  -8  -3  926.31   58.19
   6  -8  -3  885.11   50.89
   6  -8  -3  933.41   40.60
   6  -8  -3  892.51   58.19
  -5   9   3  296.87   61.19
   5  -9  -3  284.67   37.90
   5  -9  -3  373.26   49.20
   5  -9  -3  377.36   49.20
   5  -9  -3  268.27   40.60
  -4  10   3   83.09   49.20
   4 -10  -3   34.40   29.80
   4 -10  -3  103.99   31.70
   4 -10  -3   77.69   32.40
  -3  11   3  317.37   75.59
   3 -11  -3  240.08   46.10
   3 -11  -3  282.87   45.10
   3 -11  -3  301.27   52.79
  -2  12   3   24.80   57.99
   2 -12  -3   23.30   34.90
   2 -12  -3   60.09   31.00
 -22  -6   4   12.00   24.40
  22   6  -4   24.30   62.09
 -21  -5   4   86.19   33.50
 -21  -5   4   99.29   30.70
  21   5  -4   22.70   60.99
 -20  -4   4    9.10   14.90
 -20  -4   4   73.49   28.30
 -20  -4   4   93.59   26.90
  20   4  -4   47.10   50.09
  20   4  -4   51.49   24.80
 -19  -3   4  183.78   33.20
 -19  -3   4  120.79   29.20
  19   3  -4  111.79   28.60
  19   3  -4  139.89   54.59
 -18  -2   4  719.83   48.20
 -18  -2   4  606.04   47.70
  18   2  -4  588.24   43.50
  18   2  -4  670.33   70.29
 -17  -1   4   11.30   19.30
 -17  -1   4   21.80   19.10
  17   1  -4    7.20   15.30
  17   1  -4    8.10   21.30
  17   1  -4   -2.70   38.00
 -16   0   4  920.31   48.40
 -16   0   4  919.91   51.59
  16   0  -4  992.60   52.29
  16   0  -4  925.21   64.59
  16   0  -4  948.21   46.00
 -15   1   4   78.09   21.90
 -15   1   4   87.79   23.00
 -15   1   4  158.88   27.10
  15  -1  -4   87.69   23.60
  15  -1  -4   80.99   24.40
  15  -1  -4   98.89   26.70
 -14   2   4  209.68   26.50
 -14   2   4  191.78   27.70
 -14   2   4  190.18   25.80
  14  -2  -4  122.59   26.20
  14  -2  -4  151.68   27.50
  14  -2  -4  199.28   30.30
 -13   3   4  493.15   28.00
  13  -3  -4  436.56   39.50
  13  -3  -4  426.26   40.70
  13  -3  -4  455.75   36.60
 -12   4   4   26.70   14.10
 -12   4   4   34.40   18.00
  12  -4  -4   -3.70   21.20
  12  -4  -4   32.50   14.80
  12  -4  -4   22.90   20.80
  12  -4  -4   46.70   20.40
 -11   5   4  772.92   44.90
  11  -5  -4  736.53   35.80
  11  -5  -4  838.32   39.50
  11  -5  -4  811.32   50.59
  11  -5  -4  728.03   42.00
  11  -5  -4  674.13   51.19
 -10   6   4   11.30   25.10
  10  -6  -4    0.10   10.50
  10  -6  -4   -1.50   18.00
  10  -6  -4  -22.70   23.70
  10  -6  -4    9.60   18.70
  10  -6  -4    7.40   23.00
  10  -6  -4   33.90   20.20
  -9   7   4 1385.46   77.69
   9  -7  -4 1334.57   54.09
   9  -7  -4 1445.26   60.29
   9  -7  -4 1400.56   60.19
   9  -7  -4 1459.75   71.79
   9  -7  -4 1353.06   70.39
  -8   8   4  320.67   52.99
   8  -8  -4  210.78   37.50
   8  -8  -4  239.48   28.50
   8  -8  -4  140.49   35.10
   8  -8  -4  183.88   30.90
   8  -8  -4  260.27   36.70
  -7   9   4  161.68   49.80
   7  -9  -4  158.78   34.60
   7  -9  -4  113.59   34.10
   7  -9  -4  141.09   31.40
   7  -9  -4  144.89   36.00
  -6  10   4  256.97   59.59
   6 -10  -4  325.17   47.60
   6 -10  -4  221.58   42.00
   6 -10  -4  198.78   39.80
  -5  11   4    6.90   45.80
   5 -11  -4   18.50   27.90
   5 -11  -4  -24.00   26.70
   5 -11  -4   55.39   34.80
  -4  12   4  152.08   63.49
   4 -12  -4  160.98   43.80
   4 -12  -4  103.19   37.00
   4 -12  -4  220.88   42.50
 -23  -5   5   22.30   25.50
  23   5  -5  -64.69   55.89
 -22  -4   5  205.68   39.90
  22   4  -5  199.48   36.50
  22   4  -5  151.58   63.89
 -21  -3   5  153.38   32.10
 -21  -3   5  162.58   33.60
  21   3  -5  175.08   35.00
  21   3  -5  175.88   60.49
 -20  -2   5  139.29   29.20
 -20  -2   5  192.98   34.40
  20   2  -5  234.08   36.60
  20   2  -5  169.78   56.09
 -19  -1   5  412.46   38.80
 -19  -1   5  432.76   41.30
  19   1  -5  402.06   29.90
  19   1  -5  362.96   59.89
  19   1  -5  373.06   43.80
 -18   0   5    5.10   17.70
 -18   0   5   -2.90   18.00
  18   0  -5   22.40   23.10
  18   0  -5    9.00   17.80
  18   0  -5   15.90   31.30
 -17   1   5  296.47   36.30
 -17   1   5  269.47   33.00
  17  -1  -5  277.57   38.70
  17  -1  -5  264.57   33.60
 -16   2   5  405.56   33.40
 -16   2   5  447.56   42.10
  16  -2  -5  372.46   39.40
  16  -2  -5  403.26   41.80
  16  -2  -5  286.97   37.00
 -15   3   5  574.14   34.30
  15  -3  -5  561.44   44.10
  15  -3  -5  537.35   45.20
  15  -3  -5  476.35   39.90
 -14   4   5   32.40   13.90
  14  -4  -5   -6.60   22.60
  14  -4  -5  -13.10   19.00
  14  -4  -5   12.40   21.00
 -13   5   5   34.70   19.10
  13  -5  -5   16.10   20.30
  13  -5  -5   -1.40   22.30
  13  -5  -5   17.60   23.00
 -12   6   5  673.03   48.00
  12  -6  -5  598.34   52.39
  12  -6  -5  618.54   38.30
  12  -6  -5  698.43   53.99
  12  -6  -5  737.53   44.10
  12  -6  -5  577.84   40.20
 -11   7   5   60.69   28.20
  11  -7  -5   -6.70   16.80
  11  -7  -5    0.90   23.20
  11  -7  -5   10.00   19.60
  11  -7  -5   14.60   25.80
  11  -7  -5   35.70   19.70
 -10   8   5  216.08   43.70
  10  -8  -5  159.68   36.90
  10  -8  -5  183.98   32.30
  10  -8  -5  148.19   28.60
  10  -8  -5  118.79   33.00
  -9   9   5  496.75   65.19
   9  -9  -5  260.27   42.80
   9  -9  -5  309.07   47.40
   9  -9  -5  363.46   45.90
   8 -10  -5   39.00   30.20
   8 -10  -5   11.10   28.20
   8 -10  -5   49.50   30.30
   7 -11  -5  178.68   42.40
   7 -11  -5   76.39   35.90
   7 -11  -5  146.19   40.00
   6 -12  -5    8.70   33.00
   6 -12  -5   61.79   30.90
   6 -12  -5  -25.00   28.50
 -25  -5   6   79.59   30.90
 -24  -4   6   38.70   27.20
  24   4  -6   32.00   26.50
 -23  -3   6  137.19   33.30
  23   3  -6  116.59   58.49
  23   3  -6  131.29   34.70
 -22  -2   6  286.47   40.80
 -22  -2   6  320.87   44.30
  22   2  -6  264.47   40.80
  22   2  -6  328.07   64.69
 -21  -1   6   49.30   23.40
 -21  -1   6   66.29   25.80
  21   1  -6   32.10   26.60
  21   1  -6   24.30   40.40
 -20   0   6  489.15   41.40
 -20   0   6  476.45   43.10
  20   0  -6  343.57   44.30
  20   0  -6  515.85   38.60
  20   0  -6  500.15   51.89
 -19   1   6  132.39   28.40
 -19   1   6  155.78   27.90
  19  -1  -6  132.19   27.10
  19  -1  -6   73.29   28.80
 -18   2   6  639.64   45.00
 -18   2   6  614.94   41.20
  18  -2  -6  666.73   47.10
  18  -2  -6  550.14   45.00
  18  -2  -6  499.85   44.70
 -17   3   6  261.27   30.80
  17  -3  -6  243.68   35.20
  17  -3  -6  239.28   36.80
  17  -3  -6  290.57   39.40
  16  -4  -6  431.46   45.20
  16  -4  -6  295.47   40.80
  16  -4  -6  376.56   41.20
  15  -5  -6   10.50   22.00
  15  -5  -6   -3.70   23.20
  15  -5  -6   12.20   21.00
  14  -6  -6   17.00   25.70
  14  -6  -6   25.00   23.60
  14  -6  -6    4.50   20.60
  13  -7  -6  334.17   42.30
  13  -7  -6  380.76   34.90
  13  -7  -6  292.77   45.30
  13  -7  -6  325.77   35.00
  13  -7  -6  344.37   39.90
  12  -8  -6   17.70   20.10
  12  -8  -6    8.40   21.60
  12  -8  -6  -16.60   24.80
  12  -8  -6   16.50   20.10
  12  -8  -6  -22.40   24.40
  11  -9  -6   10.20   27.20
  11  -9  -6    6.50   23.00
  11  -9  -6   14.40   29.30
  11  -9  -6   27.10   22.00
  10 -10  -6  130.39   35.80
  10 -10  -6  210.78   43.50
  10 -10  -6   95.19   35.20
   9 -11  -6   57.39   33.00
   9 -11  -6  -18.10   28.50
   9 -11  -6   -4.70   28.90
   8 -12  -6  168.38   42.80
   8 -12  -6   65.99   37.20
   8 -12  -6  166.08   45.20
 -26  -4   7  116.39   35.70
  26   4  -7   68.39   32.50
 -25  -3   7   99.49   33.10
  25   3  -7  103.39   34.50
 -24  -2   7   85.19   29.90
  24   2  -7   81.39   31.30
 -23  -1   7  221.68   38.50
 -23  -1   7  138.39   31.10
  23   1  -7  172.48   39.10
 -22   0   7  -13.40   18.60
 -22   0   7    6.60   20.50
  22   0  -7   -5.20   25.00
 -21   1   7  424.96   39.50
 -21   1   7  447.36   47.10
  21  -1  -7  389.36   42.10
  21  -1  -7  429.96   51.99
 -20   2   7   93.29   24.60
 -20   2   7   22.20   21.90
  20  -2  -7   78.59   27.70
  20  -2  -7   64.79   29.00
  20  -2  -7  120.29   27.80
 -19   3   7   46.30   19.90
  19  -3  -7   62.99   26.40
  19  -3  -7   23.00   25.40
  19  -3  -7   24.50   21.40
  18  -4  -7  329.17   40.40
  18  -4  -7  286.27   41.10
  18  -4  -7  317.97   44.40
  17  -5  -7   23.90   23.40
  17  -5  -7   14.20   21.40
  17  -5  -7    7.60   24.70
  16  -6  -7  310.27   41.20
  16  -6  -7  273.07   42.60
  16  -6  -7  255.67   38.80
  15  -7  -7   77.89   30.60
  15  -7  -7   80.99   31.10
  15  -7  -7   50.79   22.00
  15  -7  -7   65.09   27.00
  14  -8  -7  252.67   37.50
  14  -8  -7  260.07   45.30
  14  -8  -7  255.07   42.80
  13  -9  -7  138.49   30.40
  13  -9  -7  118.89   38.60
  13  -9  -7  106.99   37.10
  12 -10  -7   75.89   35.90
  12 -10  -7  115.29   37.40
  11 -11  -7   57.59   34.70
  11 -11  -7  194.68   45.10
 -27  -3   8   71.39   31.10
  27   3  -8   21.80   29.50
 -26  -2   8  101.99   34.40
  26   2  -8   79.79   34.00
 -25  -1   8   22.80   26.70
  25   1  -8   41.50   30.80
 -24   0   8  115.59   31.10
 -24   0   8   55.49   25.50
  24   0  -8  123.29   36.30
 -23   1   8   -3.20   20.10
 -23   1   8    6.40   21.80
  23  -1  -8  -13.40   23.50
  23  -1  -8    3.80   18.90
 -22   2   8  101.19   27.00
 -22   2   8   62.09   26.60
  22  -2  -8  151.98   31.90
  22  -2  -8  106.79   27.60
  22  -2  -8   25.20   28.50
 -21   3   8  131.69   27.60
  21  -3  -8  114.99   35.20
  21  -3  -8  128.49   33.50
  21  -3  -8  117.79   28.60
  20  -4  -8   34.80   28.50
  20  -4  -8  -12.60   23.20
  20  -4  -8    9.70   21.50
  19  -5  -8  184.98   38.40
  19  -5  -8  219.78   41.70
  19  -5  -8  285.57   39.80
  18  -6  -8    3.90   23.70
  18  -6  -8   44.10   27.40
  18  -6  -8   19.50   28.60
  17  -7  -8  167.78   36.20
  17  -7  -8  168.28   36.00
  17  -7  -8  105.29   35.60
  16  -8  -8  154.88   34.90
  16  -8  -8  115.89   34.70
  16  -8  -8   79.69   34.80
  15  -9  -8  123.79   41.20
  15  -9  -8   86.99   35.10
  15  -9  -8   76.89   29.40
  14 -10  -8  110.59   39.20
  14 -10  -8  156.18   44.40
  13 -11  -8   51.29   35.50
 -28  -2   9    2.60   26.00
  28   2  -9   36.80   32.20
 -27  -1   9  164.48   37.60
  27   1  -9  135.39   41.00
 -26   0   9   28.70   26.30
  26   0  -9   -7.90   30.00
 -25   1   9   51.09   28.40
 -25   1   9  178.78   34.00
  25  -1  -9  162.28   41.30
 -24   2   9   42.20   24.80
  24  -2  -9   45.80   24.90
  24  -2  -9   29.80   29.90
  24  -2  -9   45.60   23.80
  23  -3  -9   74.89   26.70
  23  -3  -9    2.90   27.10
  23  -3  -9   83.59   30.40
  22  -4  -9  189.68   35.10
  22  -4  -9  167.68   40.00
  22  -4  -9  180.68   39.50
  21  -5  -9  -11.00   22.50
  21  -5  -9   16.60   27.80
  21  -5  -9   68.19   31.00
  20  -6  -9  139.59   35.00
  20  -6  -9  162.28   40.00
  20  -6  -9  122.59   35.90
  19  -7  -9  112.29   36.20
  19  -7  -9  104.89   37.20
  19  -7  -9  154.98   37.60
  18  -8  -9  213.98   46.50
  18  -8  -9   65.89   32.70
  18  -8  -9  186.68   39.00
  17  -9  -9   48.00   34.60
  17  -9  -9   19.20   26.90
  17  -9  -9    6.50   31.20
  16 -10  -9   37.90   35.00
 -28   0  10  190.78   42.30
  28   0 -10   91.59   40.20
 -27   1  10   -0.70   26.80
  27  -1 -10   55.79   24.80
  27  -1 -10   17.00   33.40
  26  -2 -10   92.49   28.30
  26  -2 -10   69.89   36.40
  25  -3 -10   99.09   38.30
  25  -3 -10  138.79   35.10
  25  -3 -10  183.18   35.90
  24  -4 -10   52.89   26.70
  24  -4 -10   61.99   32.80
  24  -4 -10   62.29   30.70
  23  -5 -10  216.88   43.40
  23  -5 -10  206.18   37.40
  23  -5 -10  242.98   46.70
  22  -6 -10   14.30   29.00
  22  -6 -10   29.40   26.70
  22  -6 -10    6.60   29.40
  21  -7 -10   39.70   30.60
  21  -7 -10   97.99   35.50
  21  -7 -10   85.69   36.90
  20  -8 -10   71.19   32.80
  20  -8 -10  153.58   43.50
  19  -9 -10   42.50   30.90
  19  -9 -10   70.89   37.10
  28  -2 -11   23.00   36.00
  28  -2 -11  111.09   29.90
  27  -3 -11   19.60   33.90
  27  -3 -11   72.09   29.40
  26  -4 -11  142.99   37.80
  26  -4 -11  105.29   41.50
  26  -4 -11  151.38   34.40
  25  -5 -11   29.50   33.90
  25  -5 -11   40.10   30.00
  24  -6 -11  103.59   38.50
  24  -6 -11  120.69   39.60
  23  -7 -11   13.70   30.50
  23  -7 -11   33.00   32.90
  22  -8 -11   75.79   35.30
  22  -8 -11   52.99   36.10
  25  -5 -20   90.29   35.20
  26  -4 -20   35.00   31.00
  27  -3 -20   79.79   36.20
  21  -7 -19   58.09   28.90
  21  -7 -19   31.00   28.40
  22  -6 -19   82.19   33.60
  22  -6 -19  120.89   39.60
  23  -5 -19   27.80   27.20
  23  -5 -19   26.50   29.50
  24  -4 -19   82.69   35.50
  24  -4 -19  124.89   37.20
  25  -3 -19   87.49   30.70
  25  -3 -19   15.30   28.70
  26  -2 -19   32.50   24.20
  26  -2 -19   13.70   31.60
  27  -1 -19   57.29   33.70
  28   0 -19   20.00   28.70
  18  -8 -18   65.69   33.60
  19  -7 -18   97.09   31.90
  19  -7 -18  173.08   42.30
  20  -6 -18   35.20   27.20
  20  -6 -18   28.60   30.40
  21  -5 -18  142.99   38.60
  21  -5 -18   80.19   32.20
  22  -4 -18   29.70   25.40
  22  -4 -18   74.99   32.40
  23  -3 -18   92.59   31.60
  23  -3 -18   66.59   32.00
  24  -2 -18  294.17   43.10
  24  -2 -18  197.58   42.10
  25  -1 -18   67.69   27.00
  25  -1 -18   67.49   33.80
  26   0 -18  113.69   37.90
  27   1 -18    3.80   27.90
  28   2 -18   11.90   27.40
  15  -9 -17   44.40   29.80
  18  -6 -17  161.28   34.80
  18  -6 -17  158.78   39.70
  19  -5 -17   26.50   26.60
  19  -5 -17   30.40   26.00
  20  -4 -17   75.49   30.20
  20  -4 -17   53.49   28.60
  21  -3 -17  165.08   37.20
  21  -3 -17  150.98   35.50
  22  -2 -17  178.58   35.30
  22  -2 -17  210.68   41.80
  23  -1 -17  117.99   35.90
  23  -1 -17  169.28   33.40
  24   0 -17   16.80   27.20
  24   0 -17   28.10   21.60
 -24   0  17    2.90   18.40
  25   1 -17   57.29   32.40
 -25  -1  17   71.19   24.90
  26   2 -17   16.40   29.00
  27   3 -17   45.30   31.20
  16  -6 -16   55.09   28.70
  16  -6 -16    4.70   20.30
  17  -5 -16  302.37   42.70
  17  -5 -16  298.67   46.60
  18  -4 -16   24.00   25.30
  18  -4 -16   38.40   25.80
  19  -3 -16  246.58   40.40
  19  -3 -16  192.18   37.00
  20  -2 -16   79.69   30.30
  20  -2 -16  131.49   32.20
 -20   2  16   84.19   18.60
  21  -1 -16   53.29   28.00
  21  -1 -16   35.90   23.60
 -21   1  16   30.10   17.60
  22   0 -16  213.98   34.20
  22   0 -16  128.89   36.00
 -22   0  16  229.28   31.20
  23   1 -16   96.09   26.20
  23   1 -16   58.89   29.10
 -23  -1  16   59.09   23.80
 -23  -1  16   70.39   21.90
  24   2 -16  247.58   43.80
 -24  -2  16  213.08   31.00
 -24  -2  16  168.58   31.30
  25   3 -16  123.89   48.60
  25   3 -16   38.80   27.60
 -25  -3  16   47.40   23.20
  26   4 -16   18.30   25.60
  26   4 -16   71.59   47.80
 -26  -4  16   50.09   25.00
  13  -7 -15   47.10   28.60
  13  -7 -15   33.40   16.00
 -13   7  15  209.98   47.80
  14  -6 -15  366.96   42.50
  14  -6 -15  344.97   48.50
  15  -5 -15   15.40   21.90
  15  -5 -15   16.80   23.90
  16  -4 -15  305.27   41.80
  16  -4 -15  278.27   42.20
  17  -3 -15  206.28   37.00
  17  -3 -15  209.68   36.80
 -17   3  15  215.38   21.10
  18  -2 -15   31.50   22.70
  18  -2 -15   51.49   26.10
 -18   2  15   28.50   13.70
  19  -1 -15  238.38   38.80
  19  -1 -15  341.07   42.40
 -19   1  15  271.67   29.50
 -19   1  15  285.67   26.60
  20   0 -15   12.50   18.60
  20   0 -15   21.40   24.00
 -20   0  15   15.20   14.40
 -20   0  15    5.70   15.60
  21   1 -15  146.99   29.30
  21   1 -15  148.49   35.50
 -21  -1  15  163.98   27.80
 -21  -1  15  153.88   24.40
  22   2 -15   48.90   27.70
 -22  -2  15   51.39   23.40
 -22  -2  15   54.89   21.10
  23   3 -15  160.78   36.60
  23   3 -15  202.78   58.69
 -23  -3  15  147.79   30.80
 -23  -3  15  135.09   28.50
  24   4 -15   94.19   32.60
 -24  -4  15  153.58   31.80
  25   5 -15   15.10   24.00
  25   5 -15   55.79   52.49
 -25  -5  15   11.90   21.90
   8 -10 -14   61.19   43.20
   8 -10 -14  114.79   35.00
   9  -9 -14   92.09   33.70
  -9   9  14  449.66   56.19
  10  -8 -14   45.90   28.00
 -10   8  14  240.58   47.20
  11  -7 -14  258.47   43.70
  11  -7 -14  240.88   31.50
 -11   7  14  343.07   68.29
  12  -6 -14   35.10   25.40
  12  -6 -14   14.10   18.40
  13  -5 -14   61.89   27.40
  13  -5 -14   20.50   20.80
  14  -4 -14  124.19   28.60
  14  -4 -14  103.29   30.00
  15  -3 -14  253.97   36.80
  15  -3 -14  256.87   38.80
 -15   3  14  341.17   21.40
  16  -2 -14  963.40   35.80
  16  -2 -14  826.02   54.29
  16  -2 -14  799.02   52.39
 -16   2  14  867.31   36.40
  17  -1 -14   -5.40   18.50
  17  -1 -14   27.00   24.40
  17  -1 -14  -18.50   18.20
 -17   1  14    2.30   13.50
 -17   1  14   14.00   12.20
  18   0 -14  246.08   37.40
  18   0 -14  208.08   31.70
 -18   0  14  215.48   28.70
 -18   0  14  253.07   25.20
  19   1 -14    1.70   21.10
  19   1 -14    5.20   17.60
 -19  -1  14  -16.30   14.70
 -19  -1  14  -14.80   13.20
  20   2 -14   65.89   21.90
  20   2 -14   80.99   43.50
  20   2 -14   37.10   25.80
 -20  -2  14   47.30   21.50
 -20  -2  14   61.99   20.40
  21   3 -14   47.70   26.40
  21   3 -14  107.79   52.19
 -21  -3  14  131.09   26.50
 -21  -3  14   93.29   26.00
  22   4 -14   94.39   29.80
  22   4 -14   68.79   50.39
 -22  -4  14   75.19   24.70
 -22  -4  14   43.60   24.60
  23   5 -14  126.09   32.00
  23   5 -14  166.38   65.49
 -23  -5  14  165.28   32.50
  24   6 -14   81.79   60.99
  24   6 -14   45.40   25.90
 -24  -6  14   10.50   22.60
   6 -10 -13   32.50   27.60
   6 -10 -13    0.40   37.30
   7  -9 -13  132.39   48.10
   7  -9 -13  191.88   38.90
  -7   9  13  317.17   60.19
   8  -8 -13  442.36   59.69
   8  -8 -13  452.75   54.49
  -8   8  13  675.03   72.49
   9  -7 -13   51.69   18.00
   9  -7 -13   55.19   27.00
  -9   7  13  139.09   53.79
  10  -6 -13   98.89   30.30
  10  -6 -13  166.78   27.00
 -10   6  13  281.97   63.49
  11  -5 -13  278.97   40.60
  11  -5 -13  354.56   37.90
  12  -4 -13  784.02   53.99
  12  -4 -13  784.72   47.90
  13  -3 -13  218.88   34.20
  13  -3 -13  248.38   37.90
  13  -3 -13  263.47   22.70
  13  -3 -13  261.47   18.80
 -13   3  13  247.78   16.70
  14  -2 -13  656.53   36.00
  14  -2 -13  534.35   43.30
  14  -2 -13  605.24   45.70
  14  -2 -13  644.04   28.40
 -14   2  13  625.94   29.00
  15  -1 -13 1038.00   48.90
  15  -1 -13  932.51   53.69
 -15   1  13 1007.60   41.80
 -15   1  13  993.30   35.50
  16   0 -13   14.20   22.20
  16   0 -13    0.70   19.00
 -16   0  13    3.70   15.80
 -16   0  13   -1.40   11.80
  17   1 -13  269.37   39.50
  17   1 -13  231.88   32.20
 -17  -1  13  209.38   28.50
 -17  -1  13  261.97   27.60
  18   2 -13   -3.00   20.90
  18   2 -13    4.30   37.00
  18   2 -13    3.50   15.60
 -18  -2  13    6.90   15.20
 -18  -2  13  -16.00   16.00
  19   3 -13  166.08   25.00
  19   3 -13  109.49   29.20
  19   3 -13  112.09   50.09
 -19  -3  13  202.58   30.00
 -19  -3  13  124.69   28.90
  20   4 -13   20.00   47.60
  20   4 -13   76.99   27.60
 -20  -4  13   29.60   24.40
 -20  -4  13   25.90   19.20
  21   5 -13   15.70   48.80
  21   5 -13   68.49   26.50
 -21  -5  13   11.80   19.80
 -21  -5  13   20.60   24.30
  22   6 -13  189.78   34.80
  22   6 -13   68.69   60.09
 -22  -6  13  213.68   37.90
 -23  -7  13   -9.70   22.00
   3 -11 -12  -37.80   38.20
   4 -10 -12   88.69   29.80
   4 -10 -12   60.59   42.30
  -4  10  12  273.37   55.59
   5  -9 -12  108.09   43.20
   5  -9 -12  138.89   34.20
  -5   9  12  242.58   57.69
   6  -8 -12   22.80   24.50
   6  -8 -12   59.19   34.80
  -6   8  12   95.79   44.50
   7  -7 -12  294.07   29.30
   7  -7 -12  303.57   49.00
   7  -7 -12  212.18   37.60
  -7   7  12  445.36   75.99
   8  -6 -12   15.50   27.60
   8  -6 -12   24.20   14.60
   8  -6 -12   25.40   24.10
   8  -6 -12   49.30   17.90
  -8   6  12   70.19   44.80
   9  -5 -12  711.63   52.99
   9  -5 -12  733.53   31.40
  10  -4 -12  101.69   28.90
  10  -4 -12  171.28   27.50
  10  -4 -12  187.78   16.80
  11  -3 -12  601.94   16.50
  11  -3 -12  540.55   39.60
  11  -3 -12  555.74   21.30
  11  -3 -12  540.55   43.50
  12  -2 -12  588.94   20.50
  12  -2 -12  592.34   22.30
  12  -2 -12  594.34   30.90
  12  -2 -12  538.65   39.20
  12  -2 -12  542.15   42.30
 -12   2  12  593.84   24.90
  13  -1 -12  -31.10   14.60
  13  -1 -12   -6.60   16.90
  13  -1 -12  -22.60   16.40
 -13   1  12   11.40   12.30
 -13   1  12   -6.60    8.50
  14   0 -12 1107.49   54.59
  14   0 -12 1127.19   57.09
  14   0 -12 1249.28   52.99
 -14   0  12 1232.48   40.60
 -14   0  12 1220.08   47.40
  15   1 -12   43.80   24.00
  15   1 -12   67.59   21.70
  15   1 -12   83.39   43.60
 -15  -1  12   74.59   21.40
 -15  -1  12   54.79   15.90
  16   2 -12  423.56   46.10
  16   2 -12  427.26   72.19
  16   2 -12  432.66   34.10
 -16  -2  12  468.85   38.70
 -16  -2  12  410.26   33.90
  17   3 -12  324.47   40.90
  17   3 -12  301.67   28.80
  17   3 -12  409.86   72.39
 -17  -3  12  363.76   32.80
 -17  -3  12  314.57   37.90
  18   4 -12  157.88   31.90
  18   4 -12  112.09   54.99
 -18  -4  12   77.59   27.00
 -18  -4  12  121.39   26.20
  19   5 -12  129.29   30.40
  19   5 -12   81.79   57.99
 -19  -5  12  120.99   27.70
 -19  -5  12   91.69   28.40
  20   6 -12   10.80   20.20
  20   6 -12  -31.00   49.70
 -20  -6  12   -1.40   20.30
  21   7 -12  116.69   69.49
 -22  -8  12   40.80   26.40
   1 -11 -11   87.89   45.60
   2 -10 -11   -0.70   38.10
  -2  10  11  102.19   46.30
   3  -9 -11  221.08   38.40
   3  -9 -11  170.58   48.00
   3  -9 -11  159.08   29.40
  -3   9  11  259.37   62.19
   4  -8 -11  261.57   40.10
   4  -8 -11  160.78   43.00
   4  -8 -11  210.98   30.80
  -4   8  11  347.07   72.29
   5  -7 -11   36.00   22.70
   5  -7 -11   47.80   18.60
   5  -7 -11   33.40   31.10
  -5   7  11   83.29   44.70
   6  -6 -11 1048.50   66.89
   6  -6 -11 1003.30   41.20
   6  -6 -11 1085.59   44.80
   6  -6 -11 1049.70   60.49
  -6   6  11 1020.90   85.09
   7  -5 -11   -0.70   20.60
   7  -5 -11   -2.20   15.30
   7  -5 -11  -18.30   25.20
   7  -5 -11   -5.70   11.10
   8  -4 -11  447.26   32.30
   8  -4 -11  423.16   40.50
   8  -4 -11  475.15   22.00
  -8   4  11  482.75   22.30
   9  -3 -11  368.36   11.50
   9  -3 -11  343.97   37.90
   9  -3 -11  376.46   30.80
  10  -2 -11  119.99   25.00
  10  -2 -11  116.89   23.50
  10  -2 -11  134.89   15.60
 -10   2  11  121.89   12.10
  11  -1 -11  921.71   48.00
  11  -1 -11  965.40   38.70
  11  -1 -11 1008.60   28.90
  11  -1 -11  899.01   46.20
 -11   1  11  931.71   26.70
 -11   1  11 1018.60   34.90
  12   0 -11  -17.20   13.70
  12   0 -11  -10.70   16.30
  12   0 -11   -3.70   13.60
 -12   0  11    8.70   13.30
 -12   0  11  -10.90    7.80
  13   1 -11  592.04   41.20
  13   1 -11  460.55   56.69
  13   1 -11  531.25   35.10
  13   1 -11  544.85   39.50
 -13  -1  11  488.15   32.60
 -13  -1  11  554.14   29.50
  14   2 -11  277.27   59.49
  14   2 -11  301.47   28.70
  14   2 -11  285.27   35.70
 -14  -2  11  291.07   26.70
 -14  -2  11  281.67   32.00
  15   3 -11   21.00   22.50
  15   3 -11   47.10   48.30
  15   3 -11   73.39   18.80
 -15  -3  11   54.19   19.50
 -15  -3  11   39.80   22.30
  16   4 -11  538.15   82.19
  16   4 -11  529.45   31.30
  16   4 -11  511.25   42.30
 -16  -4  11  531.55   45.30
 -16  -4  11  542.25   39.90
  17   5 -11   49.60   53.09
  17   5 -11   65.59   23.50
 -17  -5  11  100.49   26.70
 -17  -5  11   59.19   26.10
  18   6 -11  144.49   65.79
  18   6 -11  126.29   28.00
 -18  -6  11  101.29   28.90
 -18  -6  11  133.19   33.50
  19   7 -11  -26.30   53.09
  19   7 -11   22.80   19.10
 -19  -7  11   14.90   22.20
  20   8 -11   55.59   71.19
  -1 -11 -10  -26.50   35.90
   0 -10 -10  279.77   38.50
   0 -10 -10  200.78   51.79
   0  10  10  398.96   76.99
   1  -9 -10  316.27   55.49
   1  -9 -10  303.77   38.50
   1  -9 -10  333.17   43.10
  -1   9  10  357.16   71.49
   2  -8 -10  162.18   33.30
   2  -8 -10  136.19   40.50
   2  -8 -10  153.38   28.40
  -2   8  10  218.68   59.99
   3  -7 -10  210.78   34.80
   3  -7 -10  294.37   33.30
   3  -7 -10  243.28   44.70
  -3   7  10  288.97   63.09
   4  -6 -10   90.49   15.30
   4  -6 -10   94.89   34.90
   4  -6 -10   74.89   19.20
   4  -6 -10  104.79   28.80
  -4   6  10  144.49   51.19
   5  -5 -10  411.76   26.40
   5  -5 -10  509.05   49.30
   5  -5 -10  456.15   41.10
   5  -5 -10  444.76   29.00
  -5   5  10  461.15   69.49
   6  -4 -10  273.97   24.60
   6  -4 -10  342.07   37.70
   6  -4 -10  331.97   20.50
   6  -4 -10  361.86   41.40
   7  -3 -10 1719.53   36.10
   7  -3 -10 1758.22   66.59
   7  -3 -10 1700.53   56.49
   8  -2 -10 2376.46   77.69
   8  -2 -10 2474.45   50.39
   8  -2 -10 2513.25   72.59
  -8   2  10 2516.85   48.40
   9  -1 -10   36.10   16.80
   9  -1 -10   38.60   13.50
   9  -1 -10   22.80   16.50
   9  -1 -10   32.70    6.10
   9  -1 -10   33.30    6.50
  -9   1  10   36.40   10.80
  10   0 -10 1135.09   49.30
  10   0 -10 1228.28   36.20
  10   0 -10 1148.69   48.40
 -10   0  10 1131.49   40.70
 -10   0  10 1164.78   32.70
  11   1 -10   -4.40   14.60
  11   1 -10   22.60   14.30
  11   1 -10   -7.40   16.20
  11   1 -10   -9.30   27.40
 -11  -1  10   -8.40   13.10
 -11  -1  10    6.10    9.70
  12   2 -10  466.75   35.50
  12   2 -10  477.45   40.80
  12   2 -10  426.06   57.29
  12   2 -10  439.56   30.40
 -12  -2  10  438.56   33.30
 -12  -2  10  457.05   28.60
  13   3 -10  420.16   28.90
  13   3 -10  484.05   72.39
  13   3 -10  409.56   35.90
 -13  -3  10  440.46   34.90
 -13  -3  10  465.35   39.20
  14   4 -10   83.19   24.50
  14   4 -10   32.90   50.69
 -14  -4  10   67.69   25.30
 -14  -4  10   61.39   22.50
  15   5 -10  252.77   67.09
  15   5 -10  310.67   37.20
 -15  -5  10  321.57   38.90
 -15  -5  10  245.08   36.50
  16   6 -10    2.70   16.40
  16   6 -10   22.90   51.49
 -16  -6  10   -3.00   21.60
 -16  -6  10    4.40   20.20
  17   7 -10  189.88   30.30
  17   7 -10   99.49   65.49
 -17  -7  10   68.19   27.70
 -17  -7  10  125.19   31.70
  18   8 -10   53.69   65.89
 -18  -8  10   29.90   26.30
 -19  -9  10   45.40   29.10
  -3 -11  -9  102.09   46.90
  -3 -11  -9  212.48   36.70
  -2 -10  -9   22.90   38.40
  -2 -10  -9   68.29   26.00
   2  10   9  106.69   50.79
  -1  -9  -9  280.37   52.79
  -1  -9  -9  291.77   39.30
   1   9   9  334.87   71.09
   0  -8  -9  388.66   43.40
   0  -8  -9  390.36   58.39
   0  -8  -9  432.46   44.00
   0   8   9  434.26   77.99
   1  -7  -9   73.19   24.80
   1  -7  -9  104.49   24.00
   1  -7  -9   80.49   33.40
  -1   7   9   84.39   45.40
   2  -6  -9  921.91   27.70
   2  -6  -9  904.41   53.79
   2  -6  -9  898.31   28.60
   2  -6  -9  930.61   66.39
   2  -6  -9  903.31   45.40
  -2   6   9  826.62   79.49
  -2   6   9  850.31   31.20
   3  -5  -9   83.09   30.30
   3  -5  -9  148.49   28.10
   3  -5  -9  143.09   16.60
   3  -5  -9  131.89   20.00
  -3   5   9  101.69   10.00
  -3   5   9  109.29   45.50
   4  -4  -9  422.16   35.70
   4  -4  -9  435.66   24.40
   4  -4  -9  443.46   24.80
   4  -4  -9  442.26   43.80
   5  -3  -9  197.48   27.40
   5  -3  -9  208.08   13.70
  -5   3   9  191.18   16.00
   6  -2  -9 1277.87   46.70
   6  -2  -9 1431.56   54.99
   7  -1  -9 2655.33   58.89
   7  -1  -9 2692.53   77.79
   7  -1  -9 2635.24   72.59
  -7   1   9 2769.22   57.59
   8   0  -9   -9.30   12.00
   8   0  -9   -7.20   12.50
   8   0  -9    4.70   12.30
   8   0  -9   -5.10    7.70
  -8   0   9   -3.10   10.80
  -8   0   9    1.00    5.70
   9   1  -9  681.43   57.29
   9   1  -9  772.92   38.80
   9   1  -9  722.53   35.70
   9   1  -9  715.93   37.80
  -9  -1   9  762.22   35.40
  -9  -1   9  706.33   28.70
  10   2  -9  132.29   24.40
  10   2  -9   88.29   16.70
  10   2  -9  114.19   22.00
  10   2  -9  114.09   38.80
 -10  -2   9   70.29   18.80
 -10  -2   9   93.69   16.90
  11   3  -9  123.79   46.40
  11   3  -9  106.09   22.80
  11   3  -9  111.09   18.10
 -11  -3   9  110.19   23.80
 -11  -3   9  155.88   22.70
  12   4  -9  238.48   60.99
  12   4  -9  297.07   33.40
 -12  -4   9  267.77   34.40
 -12  -4   9  262.97   32.40
  13   5  -9   27.80   20.00
  13   5  -9   22.80   52.19
 -13  -5   9   65.99   26.50
 -13  -5   9   50.89   13.30
 -13  -5   9   28.10   21.10
  14   6  -9  326.07   75.79
  14   6  -9  365.76   32.10
 -14  -6   9  375.96   44.00
 -14  -6   9  452.75   46.80
  15   7  -9   33.20   17.60
  15   7  -9   -8.30   52.99
 -15  -7   9   23.60   24.70
 -15  -7   9   19.60   23.90
  16   8  -9  209.18   79.59
 -16  -8   9  189.18   36.80
  17   9  -9   18.40   68.39
 -17  -9   9   20.90   28.40
  -5 -11  -8  -22.00   33.20
  -4 -10  -8  228.98   52.79
  -4 -10  -8  156.58   34.10
   4  10   8  171.38   58.79
  -3  -9  -8   36.00   34.90
  -3  -9  -8   26.40   21.20
   3   9   8   88.99   50.89
  -2  -8  -8    8.50   19.90
  -2  -8  -8  -11.90   30.50
  -2  -8  -8   19.60   17.90
   2   8   8   37.90   43.00
  -1  -7  -8  346.27   36.90
  -1  -7  -8  335.77   24.70
  -1  -7  -8  385.56   52.49
   1   7   8  350.46   68.19
   0  -6  -8   56.99   23.80
   0  -6  -8   53.69   30.70
   0  -6  -8   56.89   13.30
   0  -6  -8   67.09   20.90
   0   6   8  110.29   47.90
   0   6   8   32.20   16.80
   1  -5  -8  861.31   46.90
   1  -5  -8  909.61   29.30
   1  -5  -8  961.20   42.50
   1  -5  -8  858.71   56.19
   1  -5  -8  936.01   28.00
  -1   5   8  913.51   33.30
  -1   5   8  953.20   27.90
  -1   5   8  837.22   74.19
   2  -4  -8  336.67   14.50
   2  -4  -8  315.07   32.60
   2  -4  -8  379.06   40.20
   2  -4  -8  297.47   23.10
   2  -4  -8  337.37   19.50
  -2   4   8  331.77   17.30
  -2   4   8  352.06   54.39
  -2   4   8  322.17   19.80
   3  -3  -8 1299.17   39.70
   3  -3  -8 1243.08   55.19
   3  -3  -8 1283.97   50.99
   3  -3  -8 1260.17   35.30
  -3   3   8 1231.68   36.50
   4  -2  -8 3087.29   57.19
   4  -2  -8 3110.39   72.99
   4  -2  -8 3110.39   83.89
  -4   2   8 3097.29   58.39
   5  -1  -8  222.18   22.80
   5  -1  -8  292.67   27.70
   5  -1  -8  261.37   15.20
  -5   1   8  274.07   15.30
   6   0  -8 3463.95   76.29
   6   0  -8 3612.34   87.99
   6   0  -8 3647.24   67.39
  -6   0   8 3616.34   76.19
  -6   0   8 3449.75   65.59
  -6   0   8 3515.65  121.89
   7   1  -8   51.99   12.40
   7   1  -8   37.80   13.50
   7   1  -8   28.70   14.40
   7   1  -8   43.90   14.70
   7   1  -8   39.50   26.10
  -7  -1   8   52.89   15.10
  -7  -1   8   50.99   10.60
   8   2  -8 1560.64   50.09
   8   2  -8 1671.33   57.09
   8   2  -8 1599.44   84.49
   8   2  -8 1618.34   54.19
  -8  -2   8 1611.84   48.40
  -8  -2   8 1580.24   55.39
   9   3  -8 1044.80   38.80
   9   3  -8 1036.40   43.80
   9   3  -8 1019.00   49.80
   9   3  -8  982.30   75.39
  -9  -3   8  988.50   43.80
  -9  -3   8 1042.70   48.90
  10   4  -8  358.16   64.29
  10   4  -8  360.96   29.90
 -10  -4   8  386.16   38.50
 -10  -4   8  308.47   21.70
 -10  -4   8  330.37   33.80
  11   5  -8  325.87   71.39
  11   5  -8  352.66   33.80
 -11  -5   8  333.87   24.00
 -11  -5   8  340.77   40.30
 -11  -5   8  356.26   38.70
  12   6  -8   18.80   15.90
  12   6  -8    2.40   49.60
 -12  -6   8   -8.20   20.90
 -12  -6   8  -16.70   19.40
 -12  -6   8    8.00   12.40
  13   7  -8  216.68   27.40
  13   7  -8  201.28   70.49
 -13  -7   8  259.17   40.40
 -13  -7   8  191.38   36.60
  14   8  -8   40.50   60.49
 -14  -8   8   46.50   26.20
 -14  -8   8    0.20   22.40
  15   9  -8   95.79   72.49
 -15  -9   8   59.89   31.10
 -16 -10   8  102.49   35.40
  -6 -10  -7   57.19   27.70
  -6 -10  -7   78.59   40.80
   6  10   7   32.30   45.30
  -5  -9  -7  146.09   32.30
  -5  -9  -7  108.09   40.50
   5   9   7  190.18   63.79
  -4  -8  -7  133.69   30.00
  -4  -8  -7  130.19   39.60
   4   8   7  146.49   55.29
  -3  -7  -7  116.79   35.20
  -3  -7  -7  143.09   21.30
  -3  -7  -7   90.79   24.50
  -3  -7  -7  144.29   25.50
   3   7   7  134.19   51.29
  -2  -6  -7  707.03   56.49
  -2  -6  -7  755.62   43.30
  -2  -6  -7  800.82   35.20
  -2  -6  -7  774.72   44.90
   2   6   7  811.72   42.20
   2   6   7  684.53   75.79
  -1  -5  -7   42.00   17.70
  -1  -5  -7   47.00   25.90
  -1  -5  -7   62.19   18.40
  -1  -5  -7   68.89   13.70
   1   5   7   52.69   16.40
   1   5   7   70.19   36.80
   0  -4  -7  216.08   21.90
   0  -4  -7  203.68   25.40
   0  -4  -7  223.68   14.40
   0  -4  -7  173.48   14.60
   0  -4  -7  182.28   30.10
   0   4   7  221.88   15.30
   0   4   7  171.38   42.90
   0   4   7  223.48   19.10
   1  -3  -7  598.44   23.80
   1  -3  -7  556.14   25.40
   1  -3  -7  578.24   40.10
   1  -3  -7  627.24   35.90
   1  -3  -7  579.74   19.60
  -1   3   7  591.84   24.30
  -1   3   7  542.15   20.80
   2  -2  -7  811.82   40.70
   2  -2  -7  850.61   25.00
   2  -2  -7  815.12   37.40
  -2   2   7  833.12   21.20
  -2   2   7  804.32   25.50
   3  -1  -7 1149.29   43.00
   3  -1  -7 1143.49   37.40
  -3   1   7 1080.89   24.00
  -3   1   7 1106.19   28.50
   4   0  -7    9.00   10.70
   4   0  -7    5.20   10.40
   4   0  -7    1.40    6.20
   4   0  -7  -11.90    9.40
  -4   0   7   -1.30    6.20
  -4   0   7   12.60   10.00
   5   1  -7 1016.00   38.30
   5   1  -7  964.30   57.29
   5   1  -7 1033.80   38.10
   5   1  -7 1081.49   38.70
   5   1  -7 1021.70   32.60
  -5  -1   7 1057.49   37.70
  -5  -1   7  971.80   31.60
  -5  -1   7 1065.49   60.99
   6   2  -7 1014.80   39.20
   6   2  -7  967.70   36.60
   6   2  -7  990.30   41.40
   6   2  -7 1032.20   63.29
  -6  -2   7  982.50   40.40
  -6  -2   7  937.41   35.40
   7   3  -7  675.03   62.29
   7   3  -7  628.24   39.90
   7   3  -7  671.23   32.60
  -7  -3   7  614.14   34.30
  -7  -3   7  670.63   38.00
   8   4  -7  991.70   41.10
   8   4  -7 1007.10   78.89
  -8  -4   7 1074.99   47.50
  -8  -4   7 1024.80   35.60
  -8  -4   7  972.90   49.00
   9   5  -7   55.59   16.90
   9   5  -7   71.29   47.90
  -9  -5   7   56.09   22.10
  -9  -5   7   85.19   15.90
  -9  -5   7   85.19   25.40
  10   6  -7  656.13   85.49
  10   6  -7  578.54   33.70
 -10  -6   7  539.65   46.40
 -10  -6   7  588.24   30.60
 -10  -6   7  535.25   45.20
  11   7  -7  126.19   63.09
  11   7  -7   76.09   17.90
 -11  -7   7  108.59   29.20
 -11  -7   7  111.59   30.10
  12   8  -7  149.69   69.89
 -12  -8   7  104.79   31.40
 -12  -8   7  116.19   32.70
  13   9  -7   59.29   65.29
 -13  -9   7  167.58   36.80
  14  10  -7  -13.60   64.29
 -14 -10   7    3.80   26.40
  -8 -10  -6  115.09   32.80
  -8 -10  -6  177.18   48.70
  -7  -9  -6  178.58   45.90
  -7  -9  -6  190.28   36.40
   7   9   6  187.48   64.69
  -6  -8  -6   36.50   31.30
  -6  -8  -6  129.69   31.80
  -6  -8  -6  140.09   23.60
   6   8   6  203.08   63.39
  -5  -7  -6  316.57   29.20
  -5  -7  -6  337.77   40.30
  -5  -7  -6  203.18   41.90
  -5  -7  -6  253.57   28.60
   5   7   6  445.36   77.69
  -4  -6  -6  260.67   29.50
  -4  -6  -6  257.57   26.30
  -4  -6  -6  210.98   40.20
  -4  -6  -6  219.98   31.70
   4   6   6  244.58   60.79
   4   6   6  226.58   30.50
  -3  -5  -6  998.90   39.20
  -3  -5  -6  979.90   58.49
  -3  -5  -6  996.00   47.10
  -3  -5  -6 1079.79   45.60
   3   5   6  958.80   80.19
   3   5   6 1010.20   44.60
  -2  -4  -6   27.80   11.10
  -2  -4  -6   22.30   21.10
  -2  -4  -6   50.29   15.50
  -2  -4  -6   18.00    7.50
   2   4   6   50.39    9.40
   2   4   6    0.80   28.80
   2   4   6   37.30   13.60
  -1  -3  -6  392.36   19.50
  -1  -3  -6  381.96   26.30
  -1  -3  -6  410.26   34.40
  -1  -3  -6  380.86   23.60
  -1  -3  -6  406.06   18.50
   1   3   6  391.46   45.80
   1   3   6  418.86   18.60
   1   3   6  414.96   21.60
   0  -2  -6 3198.38   68.99
   0  -2  -6 3243.58   67.39
   0  -2  -6 3229.18   64.49
   0  -2  -6 3347.17   79.69
   0  -2  -6 3225.48   84.99
   0   2   6 3229.78   66.69
   0   2   6 3124.29   64.29
   1  -1  -6 1066.59   28.20
   1  -1  -6 1062.49   33.20
   1  -1  -6 1028.10   38.60
  -1   1   6 1079.79   33.50
  -1   1   6 1038.30   27.50
  -1   1   6 1038.00   38.10
  -1   1   6 1068.89   27.70
   2   0  -6  108.99   16.40
   2   0  -6  161.18   17.00
  -2   0   6  149.29   12.00
  -2   0   6  154.98   17.80
  -2   0   6  139.29   14.80
  -2   0   6  166.48   13.00
   3   1  -6  161.78   17.60
   3   1  -6  182.48   19.50
   3   1  -6  217.98   16.90
   3   1  -6  212.58   19.70
  -3  -1   6  161.08   30.90
  -3  -1   6  193.48   19.10
  -3  -1   6  209.78   19.00
  -3  -1   6  171.98   18.00
   4   2  -6 3105.09   74.39
   4   2  -6 3327.87   74.29
   4   2  -6 3244.88   78.29
   4   2  -6 3088.79  110.19
  -4  -2   6 3081.09   73.09
  -4  -2   6 3228.08   77.49
  -4  -2   6 3206.08   74.29
  -4  -2   6 3272.17  114.59
   5   3  -6  363.06   47.50
   5   3  -6  329.87   29.50
   5   3  -6  356.26   22.90
  -5  -3   6  346.97   27.80
  -5  -3   6  315.37   20.60
  -5  -3   6  317.07   23.00
  -5  -3   6  346.47   29.10
   6   4  -6   15.20   18.20
   6   4  -6   45.20   36.90
   6   4  -6   13.50   12.20
  -6  -4   6   33.60   11.80
  -6  -4   6   26.50   18.20
  -6  -4   6   36.70   16.80
   7   5  -6  651.63   31.90
   7   5  -6  697.43   73.99
  -7  -5   6  594.54   43.00
  -7  -5   6  625.14   42.10
  -7  -5   6  641.44   30.30
   8   6  -6   20.80   14.00
   8   6  -6  -12.00   49.80
  -8  -6   6   29.40   15.40
  -8  -6   6   29.30   23.20
  -8  -6   6   26.70   23.70
   9   7  -6  350.06   25.70
   9   7  -6  441.26   82.69
  -9  -7   6  468.65   49.70
  -9  -7   6  376.16   28.80
  -9  -7   6  419.46   45.00
  10   8  -6  166.18   69.49
 -10  -8   6  104.89   31.80
 -10  -8   6  102.69   32.30
  11   9  -6   28.30   58.09
 -11  -9   6    9.00   25.30
 -11  -9   6   17.60   26.40
  12  10  -6   62.19   73.19
 -12 -10   6  153.18   40.20
 -13 -11   6   -1.70   27.30
 -10 -10  -5  133.79   36.40
 -10 -10  -5   38.30   36.90
  -9  -9  -5  192.68   39.40
  -9  -9  -5  138.29   43.20
   9   9   5  110.59   61.39
  -8  -8  -5  173.08   35.00
  -8  -8  -5  151.68   41.40
  -8  -8  -5  143.69   25.90
   8   8   5  201.28   66.69
  -7  -7  -5   13.80   29.40
  -7  -7  -5  -11.70   18.60
  -7  -7  -5   -8.40   14.10
   7   7   5   29.20   43.60
  -6  -6  -5 1362.36   72.69
  -6  -6  -5 1513.85   66.49
  -6  -6  -5 1412.46   54.99
  -6  -6  -5 1477.85   49.70
   6   6   5 1383.76  101.89
  -5  -5  -5   51.19   16.10
  -5  -5  -5   35.30   26.50
  -5  -5  -5   37.00   15.10
  -5  -5  -5   39.10   19.00
   5   5   5   24.20   18.90
   5   5   5   25.20   40.10
   5   5   5   46.70    7.30
  -4  -4  -5  850.81   36.20
  -4  -4  -5  832.92   49.10
  -4  -4  -5  863.81   35.40
  -4  -4  -5  793.62   40.40
   4   4   5  887.21   39.10
   4   4   5  837.52   24.70
   4   4   5  782.52   67.29
  -3  -3  -5 1418.76   42.40
  -3  -3  -5 1382.26   57.49
  -3  -3  -5 1420.06   45.40
  -3  -3  -5 1406.56   47.60
   3   3   5 1383.96   76.99
   3   3   5 1483.95   36.70
   3   3   5 1429.56   45.30
   3   3   5 1455.85   44.10
  -2  -2  -5  939.91   33.60
  -2  -2  -5  873.91   28.80
  -2  -2  -5  956.10   33.30
  -2  -2  -5  906.21   40.80
  -2  -2  -5  888.61   29.60
   2   2   5  934.41   33.90
   2   2   5  939.41   30.50
   2   2   5  863.41   54.89
   2   2   5  906.91   28.40
  -1  -1  -5 2003.30   54.39
  -1  -1  -5 2143.69   48.30
  -1  -1  -5 2087.89   49.50
  -1  -1  -5 2056.79   49.20
  -1  -1  -5 2037.90   58.19
   1   1   5 2035.00   47.10
   1   1   5 2121.59   49.30
   1   1   5 2085.99   54.39
   0   0  -5    2.50   10.40
   0   0  -5   -7.40    9.00
   0   0  -5    6.80    7.80
   0   0   5    3.20    7.40
   0   0   5  -15.70    8.70
   0   0   5   -8.70    9.20
   0   0   5   -8.30    9.00
   1   1  -5 1671.43   43.10
   1   1  -5 1574.04   43.10
  -1  -1   5 1648.44   45.70
  -1  -1   5 1573.04   43.60
  -1  -1   5 1551.14   64.09
   2   2  -5  131.19   29.40
   2   2  -5  168.58   19.90
   2   2  -5  173.38   17.70
  -2  -2   5  202.88   33.20
  -2  -2   5  141.59   17.10
  -2  -2   5  154.18   17.90
  -2  -2   5  134.49   18.50
   3   3  -5  404.16   23.20
   3   3  -5  434.16   47.90
   3   3  -5  471.45   30.00
  -3  -3   5  467.55   23.80
  -3  -3   5  436.56   29.80
  -3  -3   5  492.85   30.60
  -3  -3   5  442.46   47.30
   4   4  -5  621.94   37.50
   4   4  -5  607.74   58.49
   4   4  -5  599.04   28.00
  -4  -4   5  635.34   37.20
  -4  -4   5  529.55   25.80
  -4  -4   5  650.73   35.60
   5   5  -5   19.20   11.60
   5   5  -5   55.69   40.10
  -5  -5   5   34.30   20.50
  -5  -5   5    4.30   17.20
  -5  -5   5   39.60   14.00
   6   6  -5  859.11   35.50
   6   6  -5  786.22   82.59
  -6  -6   5  912.01   52.49
  -6  -6   5  854.91   39.50
  -6  -6   5  810.62   48.20
   7   7  -5  186.78   21.40
   7   7  -5  211.28   68.79
  -7  -7   5  171.58   34.70
  -7  -7   5  219.18   26.20
  -7  -7   5  204.78   35.90
   8   8  -5  340.07   79.49
  -8  -8   5  297.37   43.50
  -8  -8   5  306.47   42.60
  -8  -8   5  300.37   28.90
   9   9  -5  377.16   87.09
  -9  -9   5  273.07   42.70
  -9  -9   5  311.37   46.10
  10  10  -5  -47.10   54.19
 -10 -10   5   44.60   27.30
 -11 -11   5  107.69   36.40
 -12 -10  -4   26.80   25.30
 -12 -10  -4   51.09   37.20
 -11  -9  -4   82.79   39.00
 -11  -9  -4   24.00   27.50
  11   9   4   45.80   57.99
 -10  -8  -4   20.30   30.70
 -10  -8  -4   55.09   21.00
 -10  -8  -4   44.10   25.30
  10   8   4   49.40   50.29
  -9  -7  -4  167.38   33.70
  -9  -7  -4  124.19   25.60
  -9  -7  -4   89.59   34.30
   9   7   4  143.59   59.19
  -8  -6  -4   69.79   24.80
  -8  -6  -4   72.69   30.10
  -8  -6  -4   65.79   20.20
   8   6   4  108.09   50.79
  -7  -5  -4  376.66   45.20
  -7  -5  -4  314.47   28.30
  -7  -5  -4  450.35   42.10
  -7  -5  -4  365.26   23.70
   7   5   4  330.07   24.20
   7   5   4  347.77   17.50
   7   5   4  362.76   17.00
   7   5   4  443.36   72.19
  -6  -4  -4  505.85   31.00
  -6  -4  -4  466.55   25.40
  -6  -4  -4  483.65   35.30
  -6  -4  -4  542.05   45.60
   6   4   4  480.25   26.70
   6   4   4  483.55   20.80
   6   4   4  544.65   35.40
   6   4   4  418.06   57.09
  -5  -3  -4 1283.27   39.50
  -5  -3  -4 1252.87   47.70
  -5  -3  -4 1287.87   54.99
  -5  -3  -4 1220.78   42.50
   5   3   4 1301.27   45.50
   5   3   4 1292.47   35.70
   5   3   4 1263.07   75.29
   5   3   4 1289.27   40.10
  -4  -2  -4 3263.47   75.19
  -4  -2  -4 3381.86   80.59
  -4  -2  -4 3435.46   75.39
  -4  -2  -4 3330.87   85.69
   4   2   4 3410.86   74.69
   4   2   4 3237.78  119.29
   4   2   4 3474.35   70.39
   4   2   4 3368.06   76.29
  -3  -1  -4   83.99   12.60
  -3  -1  -4   71.39   12.50
  -3  -1  -4   79.79   16.70
  -3  -1  -4   94.09   13.60
  -3  -1  -4   80.89   12.60
   3   1   4   65.49   11.90
   3   1   4   81.19   12.50
   3   1   4   88.69   12.90
   3   1   4   68.39   23.00
  -2   0  -4 3700.13   75.79
  -2   0  -4 3679.13   77.09
  -2   0  -4 3483.15   79.89
   2   0   4 3825.72   80.29
   2   0   4 3590.64   75.09
  -1   1  -4  677.03   26.10
   1  -1   4  647.34   27.60
   1  -1   4  671.63   29.80
   1  -1   4  645.44   28.90
   0   2  -4  826.02   30.40
   0   2  -4  807.02   45.70
   0  -2   4  802.52   48.10
   0  -2   4  808.92   34.90
   0  -2   4  793.82   33.70
   0  -2   4  772.92   30.60
   1   3  -4  237.08   18.50
   1   3  -4  212.08   22.00
   1   3  -4  330.67   40.10
  -1  -3   4  250.37   24.80
  -1  -3   4  299.17   37.80
  -1  -3   4  235.98   20.00
  -1  -3   4  211.68   22.90
   2   4  -4  437.96   53.49
   2   4  -4  345.57   28.50
   2   4  -4  321.87   21.20
  -2  -4   4  340.77   32.20
  -2  -4   4  360.46   30.10
  -2  -4   4  338.87   25.30
   3   5  -4 1701.83   48.20
   3   5  -4 1598.44   93.59
  -3  -5   4 1781.42   53.39
  -3  -5   4 1621.44   61.79
  -3  -5   4 1550.74   62.59
   4   6  -4   -5.90   10.60
   4   6  -4   46.50   46.90
  -4  -6   4   23.90   21.90
  -4  -6   4    8.60   20.50
  -4  -6   4    8.90   10.70
   5   7  -4  332.27   73.89
   5   7  -4  305.47   24.80
  -5  -7   4  354.66   32.70
  -5  -7   4  291.17   39.40
  -5  -7   4  352.46   42.20
   6   8  -4  283.47   22.60
   6   8  -4  263.77   71.39
  -6  -8   4  276.77   41.10
  -6  -8   4  341.17   44.40
  -6  -8   4  335.87   32.10
   7   9  -4  106.79   64.09
  -7  -9   4  169.08   39.10
  -7  -9   4  115.59   32.40
   8  10  -4  307.57   87.09
  -8 -10   4  202.48   38.30
  -8 -10   4  175.88   39.80
   9  11  -4   40.20   67.59
  -9 -11   4  -12.60   23.20
 -13  -9  -3   21.50   25.00
 -13  -9  -3   90.39   40.90
  13   9   3   26.10   60.49
 -12  -8  -3  133.19   41.10
 -12  -8  -3  118.69   32.60
  12   8   3  102.09   60.09
 -11  -7  -3  140.49   32.60
 -11  -7  -3  147.89   27.70
 -11  -7  -3  140.09   39.40
  11   7   3  102.79   52.59
 -10  -6  -3  236.88   36.50
 -10  -6  -3  207.28   28.90
 -10  -6  -3  244.48   43.10
  10   6   3  162.88   54.59
  -9  -5  -3  171.18   31.60
  -9  -5  -3  116.19   24.40
  -9  -5  -3  123.39   32.00
   9   5   3  138.59   17.40
   9   5   3   85.39   49.90
  -8  -4  -3  238.08   27.60
  -8  -4  -3  249.97   36.50
  -8  -4  -3  210.58   28.80
   8   4   3  249.78   54.59
   8   4   3  243.18   18.20
   8   4   3  218.28   18.20
  -7  -3  -3  293.67   25.20
  -7  -3  -3  337.67   34.70
  -7  -3  -3  329.77   26.40
   7   3   3  310.97   26.60
   7   3   3  318.27   20.00
   7   3   3  331.27   51.49
  -6  -2  -3 1052.99   44.50
  -6  -2  -3 1031.20   42.10
  -6  -2  -3  980.30   37.60
   6   2   3 1021.40   61.59
   6   2   3 1077.29   33.50
   6   2   3  979.40   38.20
  -5  -1  -3 3197.58   75.59
  -5  -1  -3 3082.49   74.29
  -5  -1  -3 2973.80   71.89
   5   1   3 3107.49  105.99
   5   1   3 3176.88   73.19
   5   1   3 3230.18   67.59
   5   1   3 3212.88   69.89
  -4   0  -3   -3.90    8.00
  -4   0  -3   -9.90    8.80
   4   0   3    4.40    8.90
   4   0   3   -3.20    8.30
   4   0   3    3.30    9.40
   4   0   3   -3.70    8.60
  -3   1  -3  232.98   19.10
  -3   1  -3  254.27   19.30
   3  -1   3  223.58   19.40
   3  -1   3  293.17   20.40
   3  -1   3  262.87   24.30
  -2   2  -3  674.43   28.00
  -2   2  -3  618.14   34.90
   2  -2   3  610.94   32.00
   2  -2   3  667.53   38.40
   2  -2   3  683.13   29.40
  -1   3  -3  722.73   29.10
  -1   3  -3  678.93   41.90
   1  -3   3  739.53   31.90
   1  -3   3  745.83   34.50
   1  -3   3  747.23   44.80
   1  -3   3  756.02   37.50
   0   4  -3  438.46   49.90
   0   4  -3  463.45   25.10
   0   4  -3  458.85   31.50
   0  -4   3  421.16   32.40
   0  -4   3  446.66   27.80
   0  -4   3  467.25   36.80
   0  -4   3  463.55   44.80
   1   5  -3    0.60   31.10
   1   5  -3    6.30   10.30
   1   5  -3    2.80   15.30
  -1  -5   3   13.80   17.50
  -1  -5   3    4.10   13.50
  -1  -5   3    6.00   17.70
   2   6  -3 2508.25   61.99
   2   6  -3 2388.36  118.19
  -2  -6   3 2465.15   71.69
  -2  -6   3 2516.25   85.79
  -2  -6   3 2517.95   81.89
   3   7  -3   62.39   14.90
   3   7  -3   98.89   55.49
  -3  -7   3   13.30   17.10
  -3  -7   3   63.89   26.30
  -3  -7   3   72.49   28.30
   4   8  -3  285.37   70.19
  -4  -8   3  223.58   37.30
  -4  -8   3  314.77   41.30
  -4  -8   3  291.27   32.90
   5   9  -3  304.27   77.49
  -5  -9   3  297.67   45.80
  -5  -9   3  228.88   37.70
  -5  -9   3  278.47   34.10
   6  10  -3   84.39   66.59
  -6 -10   3   54.89   31.20
  -6 -10   3   34.80   28.40
   7  11  -3  275.57   86.99
  -7 -11   3  185.48   43.50
  -8 -12   3   -6.70   27.50
  -8 -12   3  -19.70   38.50
 -15  -9  -2   74.89   38.30
 -15  -9  -2   82.29   30.80
 -14  -8  -2   66.39   34.80
 -14  -8  -2  122.29   32.30
  14   8   2  148.59   67.39
 -13  -7  -2  478.25   58.99
 -13  -7  -2  349.57   40.60
 -13  -7  -2  297.57   42.10
  13   7   2  275.27   73.89
 -12  -6  -2    2.80   25.50
 -12  -6  -2    6.50   18.00
 -12  -6  -2   32.60   22.10
  12   6   2   86.49   49.40
 -11  -5  -2  431.46   36.00
 -11  -5  -2  504.65   45.50
 -11  -5  -2  438.06   39.80
  11   5   2  476.35   27.00
  11   5   2  479.05   74.79
 -10  -4  -2  -11.60   16.20
 -10  -4  -2  -10.60   20.80
 -10  -4  -2  -25.20   13.30
  10   4   2   27.90   13.70
  10   4   2   -6.10    5.70
  10   4   2  -14.70   38.60
  -9  -3  -2  457.15   34.90
  -9  -3  -2  395.16   37.80
  -9  -3  -2  407.56   31.40
   9   3   2  448.66   59.29
   9   3   2  457.65   25.00
   9   3   2  452.15   20.10
   9   3   2  447.16   18.20
  -8  -2  -2  652.73   36.30
  -8  -2  -2  664.93   37.20
  -8  -2  -2  677.93   34.30
   8   2   2  581.24   50.29
   8   2   2  619.74   23.10
   8   2   2  625.44   33.40
   8   2   2  648.04   25.00
  -7  -1  -2   11.00   12.20
  -7  -1  -2   11.50   12.30
  -7  -1  -2   16.10   11.90
   7   1   2  -10.30   19.60
   7   1   2   -4.70    8.00
   7   1   2    4.90    8.80
   7   1   2   -2.90    9.90
  -6   0  -2 8440.16  154.48
  -6   0  -2 8278.97  159.18
  -6   0  -2 8311.27  163.08
   6   0   2 8421.56  158.58
   6   0   2 8323.37  153.98
   6   0   2 8537.55  218.48
   6   0   2 8136.49  152.78
  -5   1  -2  189.18   17.40
  -5   1  -2  189.38   18.00
   5  -1   2  188.28   18.20
   5  -1   2  172.78   14.00
   5  -1   2  158.58   20.30
   5  -1   2  173.38   17.50
   4  -2   2  736.63   35.90
   4  -2   2  804.32   33.60
   4  -2   2  796.52   32.90
  -3   3  -2 1770.82   64.19
   3  -3   2 1813.32   62.49
   3  -3   2 1758.42   53.99
   3  -3   2 1792.12   55.19
   3  -3   2 1818.62   53.49
  -2   4  -2 1083.09   58.49
   2  -4   2 1095.89   48.60
   2  -4   2 1108.89   43.40
   2  -4   2 1106.79   55.59
   2  -4   2 1058.49   43.90
  -1   5  -2 1014.70   43.90
  -1   5  -2 1008.80   67.79
   1  -5   2 1065.79   45.20
   1  -5   2 1066.69   47.30
   1  -5   2 1013.70   51.49
   0   6  -2   27.60   37.50
   0  -6   2   12.10   17.80
   0  -6   2   50.49   23.20
   0  -6   2   28.60   21.90
   1   7  -2  786.72   79.79
  -1  -7   2  759.02   50.19
  -1  -7   2  732.93   48.30
  -1  -7   2  750.42   43.70
   2   8  -2  183.08   61.49
  -2  -8   2  156.88   28.90
  -2  -8   2  166.98   36.20
  -2  -8   2  214.38   35.20
   3   9  -2  145.59   62.79
  -3  -9   2  125.09   34.80
  -3  -9   2  151.18   34.30
   4  10  -2  209.08   75.29
  -4 -10   2  148.49   34.80
  -4 -10   2  261.17   45.90
   5  11  -2   12.20   61.39
  -5 -11   2   14.30   29.40
  -5 -11   2    7.90   25.60
  -6 -12   2   53.29   34.40
  -6 -12   2   28.70   41.30
 -16  -8  -1  182.08   45.90
 -16  -8  -1  142.19   34.90
  16   8   1   77.89   67.79
 -15  -7  -1   46.90   21.90
 -15  -7  -1   12.30   22.10
 -15  -7  -1   13.70   29.70
  15   7   1   14.40   53.89
 -14  -6  -1  127.19   29.70
 -14  -6  -1  177.88   37.80
 -14  -6  -1  234.88   33.70
  14   6   1  247.08   67.89
 -13  -5  -1   36.50   23.30
 -13  -5  -1   85.09   22.80
 -13  -5  -1   65.39   28.70
  13   5   1   56.19   46.60
  13   5   1  107.79   20.30
 -12  -4  -1 1643.94   71.79
 -12  -4  -1 1790.82   69.29
 -12  -4  -1 1751.62   72.19
  12   4   1 1662.93   54.29
  12   4   1 1618.04  102.89
 -11  -3  -1  399.96   35.30
 -11  -3  -1  390.36   36.80
 -11  -3  -1  357.86   31.50
  11   3   1  409.36   27.20
  11   3   1  386.86   17.00
  11   3   1  439.26   62.69
  11   3   1  378.86   17.20
 -10  -2  -1  383.66   28.70
 -10  -2  -1  389.66   33.20
  10   2   1  395.46   20.40
  10   2   1  404.96   20.70
  10   2   1  414.16   52.79
  -9  -1  -1 1088.59   39.80
  -9  -1  -1 1168.98   45.80
  -9  -1  -1  993.20   49.50
  -9  -1  -1 1131.39   44.30
   9   1   1 1203.58   37.60
   9   1   1 1172.68   35.30
   9   1   1 1132.79   61.29
   9   1   1 1194.88   45.00
  -8   0  -1   12.20    9.60
  -8   0  -1    7.50   11.90
  -8   0  -1    5.30    8.80
  -8   0  -1   -4.20   11.20
   8   0   1   10.60   11.40
   8   0   1   -1.50    9.90
   8   0   1   -1.70   17.30
  -7   1  -1 1300.77   43.90
  -7   1  -1 1329.27   46.30
   7  -1   1 1326.17   42.40
   7  -1   1 1375.26   43.80
   7  -1   1 1358.16   44.30
   6  -2   1    3.80    9.40
   6  -2   1    9.90   12.00
   6  -2   1  -15.30   11.30
  -5   3  -1  888.31   36.30
   5  -3   1  915.21   42.10
   5  -3   1  873.71   34.40
   5  -3   1  936.31   39.60
  -4   4  -1 1922.41   74.39
   4  -4   1 1984.90   66.29
   4  -4   1 1928.91   61.49
   4  -4   1 2015.10   62.79
   4  -4   1 2001.60   71.99
  -3   5  -1   16.80   27.00
   3  -5   1   14.30   18.00
   3  -5   1    5.60   15.80
   3  -5   1   -1.50   17.60
   3  -5   1    7.30   16.80
  -2   6  -1  470.25   59.59
   2  -6   1  460.15   36.80
   2  -6   1  415.66   37.30
   2  -6   1  389.06   34.70
  -1   7  -1  167.38   51.19
   1  -7   1  138.69   29.30
   1  -7   1  186.38   31.10
   1  -7   1  111.89   30.70
   0   8  -1  378.96   70.39
   0  -8   1  381.56   43.00
   0  -8   1  373.46   40.20
   0  -8   1  462.35   50.19
   1   9  -1  583.14   78.19
  -1  -9   1  636.64   47.20
  -1  -9   1  553.34   49.99
  -1  -9   1  599.24   50.69
   2  10  -1   29.90   54.59
  -2 -10   1   54.29   30.10
  -2 -10   1   30.90   27.10
  -2 -10   1   60.69   24.00
   3  11  -1  225.08   78.09
  -3 -11   1  263.27   49.30
  -3 -11   1  261.67   43.30
  -3 -11   1  295.37   53.29
   4  12  -1  -53.49   64.59
  -4 -12   1   62.09   40.60
  -4 -12   1   47.50   32.10
 -18  -8   0   50.49   26.40
 -18  -8   0   19.90   33.00
  18   8   0   36.90   67.39
 -17  -7   0   60.99   33.20
 -17  -7   0   51.49   25.10
  17   7   0   92.49   66.19
 -16  -6   0   14.50   20.60
 -16  -6   0   35.70   21.70
 -16  -6   0   14.70   26.40
  16   6   0   17.10   51.49
 -15  -5   0   52.19   22.20
 -15  -5   0   64.69   29.70
 -15  -5   0   78.89   25.60
  15   5   0  106.09   52.49
  15   5   0   71.39   20.40
 -14  -4   0  129.19   28.50
 -14  -4   0  228.38   33.30
 -14  -4   0  116.29   29.10
  14   4   0  152.98   54.99
  14   4   0  143.29   23.90
 -13  -3   0  788.02   47.60
 -13  -3   0  839.82   46.80
 -13  -3   0  785.52   49.60
  13   3   0  746.83   38.70
  13   3   0  752.72   77.69
 -12  -2   0 1329.17   56.69
 -12  -2   0 1349.27   55.29
 -12  -2   0 1370.76   52.99
  12   2   0 1400.36   81.19
  12   2   0 1407.76   50.39
  12   2   0 1453.05   39.40
  12   2   0 1452.75   39.80
 -11  -1   0  507.45   32.70
 -11  -1   0  526.25   33.70
 -11  -1   0  580.94   44.80
 -11  -1   0  505.75   30.10
  11   1   0  510.75   48.70
  11   1   0  518.45   26.80
 -10   0   0 1922.71   47.90
 -10   0   0 2050.19   73.29
  10   0   0 1963.30   54.39
  10   0   0 1869.91   74.09
  10   0   0 1971.30   61.19
  -9   1   0  518.85   30.10
  -9   1   0  530.25   30.00
   9  -1   0  530.45   31.70
   9  -1   0  598.54   31.00
   9  -1   0  571.64   30.60
   8  -2   0  352.66   31.50
   8  -2   0  414.26   26.80
   8  -2   0  417.16   29.50
   7  -3   0  274.37   29.10
   7  -3   0  260.67   22.90
   7  -3   0  282.27   28.00
  -6   4   0  463.55   35.40
   6  -4   0  477.65   34.30
   6  -4   0  470.35   32.70
  -5   5   0  632.64   47.50
   5  -5   0  731.13   38.80
   5  -5   0  609.14   41.20
   5  -5   0  631.44   40.10
   5  -5   0  705.23   45.30
  -4   6   0    5.90   30.80
   4  -6   0   -1.80   20.70
   4  -6   0    3.90   18.10
   4  -6   0   -2.30   19.30
  -3   7   0  499.05   68.49
   3  -7   0  428.26   42.90
   3  -7   0  422.06   38.80
   3  -7   0  430.66   47.70
  -2   8   0  260.47   59.59
   2  -8   0  249.88   36.40
   2  -8   0  355.66   45.40
   2  -8   0  284.97   38.40
  -1   9   0   87.29   51.19
   1  -9   0   62.99   26.60
   1  -9   0   70.29   31.00
   1  -9   0   44.00   27.70
   0  10   0  567.04   91.39
   0 -10   0  356.46   44.40
   0 -10   0  489.85   46.10
   0 -10   0  475.25   55.89
   0 -10   0  377.66   52.79
   1  11   0   35.70   57.89
  -1 -11   0   -5.00   27.60
  -1 -11   0  -25.60   30.70
  -1 -11   0  -51.49   23.10
   2  12   0  207.08   79.09
  -2 -12   0  172.18   50.19
  -2 -12   0  216.68   46.30
 -19  -7   1   18.10   32.80
 -19  -7   1   19.00   23.50
  19   7  -1  -32.40   58.79
 -18  -6   1  175.88   35.20
 -18  -6   1  195.98   40.60
  18   6  -1  220.78   73.99
 -17  -5   1    8.80   20.00
 -17  -5   1   -2.20   25.20
 -17  -5   1   31.20   22.10
  17   5  -1   27.60   19.60
  17   5  -1   38.20   51.49
 -16  -4   1    3.30   22.60
 -16  -4   1   17.30   20.40
 -16  -4   1    2.30   18.30
  16   4  -1   29.90   19.60
  16   4  -1    9.80   45.50
 -15  -3   1  174.98   29.50
 -15  -3   1  144.29   30.00
  15   3  -1  163.18   53.69
  15   3  -1  123.59   24.40
 -14  -2   1   34.90   21.60
 -14  -2   1   26.70   18.80
 -14  -2   1   51.69   20.70
  14   2  -1   47.30   13.30
  14   2  -1   50.29   42.20
  14   2  -1   51.49   12.50
  14   2  -1   54.89   20.70
 -13  -1   1 1743.53   64.59
 -13  -1   1 1634.54   62.19
 -13  -1   1 1647.64   52.89
  13   1  -1 1693.93   88.89
  13   1  -1 1754.12   51.29
  13   1  -1 1834.12   62.09
 -12   0   1    9.20   15.40
 -12   0   1    4.20   14.30
 -12   0   1   -1.30   14.40
 -12   0   1   -6.90    9.50
  12   0  -1   13.00   25.50
  12   0  -1    2.80   13.30
 -11   1   1 1249.88   51.19
 -11   1   1 1323.37   48.60
 -11   1   1 1311.87   49.40
  11  -1  -1 1294.67   49.60
  11  -1  -1 1324.27   48.90
  11  -1  -1 1315.17   51.59
 -10   2   1   10.70   12.90
 -10   2   1   24.70   13.60
  10  -2  -1    6.70   15.50
  10  -2  -1   12.80   12.10
  10  -2  -1   23.00   15.90
   9  -3  -1   58.99   19.50
   9  -3  -1   75.79   15.40
   9  -3  -1   78.79   19.90
  -8   4   1 1950.90   62.89
   8  -4  -1 1955.90   50.09
   8  -4  -1 2046.40   68.89
   8  -4  -1 1985.50   57.99
   8  -4  -1 1953.70   68.69
  -7   5   1  171.28   31.00
   7  -5  -1  159.28   21.10
   7  -5  -1  127.99   23.40
   7  -5  -1  137.19   27.30
   7  -5  -1  118.29   25.70
  -6   6   1  552.54   52.99
   6  -6  -1  505.75   43.10
   6  -6  -1  488.95   45.80
   6  -6  -1  508.95   40.10
   6  -6  -1  557.14   39.90
  -5   7   1  114.69   43.40
   5  -7  -1   96.29   27.60
   5  -7  -1  100.49   26.70
   5  -7  -1  129.49   29.80
   5  -7  -1   91.19   31.50
  -4   8   1  887.01   80.39
   4  -8  -1  987.80   55.49
   4  -8  -1  943.81   60.79
   4  -8  -1  970.30   60.29
   4  -8  -1  901.31   56.49
  -3   9   1  402.36   69.49
   3  -9  -1  379.46   46.00
   3  -9  -1  288.87   40.10
   3  -9  -1  350.76   48.00
   3  -9  -1  307.67   44.30
  -2  10   1   59.69   53.19
   2 -10  -1   81.29   34.80
   2 -10  -1   20.80   28.10
   2 -10  -1   65.69   31.60
   2 -10  -1   21.10   25.20
  -1  11   1  386.96   82.29
   1 -11  -1  294.17   48.40
   1 -11  -1  388.06   58.59
   1 -11  -1  360.56   46.90
   0  12   1   34.60   62.39
   0 -12  -1   26.00   35.40
   0 -12  -1  -16.80   27.80
 -21  -7   2  145.19   42.50
 -21  -7   2  110.89   33.20
  21   7  -2   93.19   74.19
 -20  -6   2   -3.60   21.60
 -20  -6   2   17.10   29.70
  20   6  -2  -54.59   52.29
 -19  -5   2  185.28   35.50
 -19  -5   2  218.48   40.90
 -19  -5   2  185.48   34.40
  19   5  -2  181.08   65.99
 -18  -4   2  101.79   28.90
 -18  -4   2   56.69   24.20
 -18  -4   2   60.69   23.40
  18   4  -2   70.89   53.99
  18   4  -2   40.70   21.80
 -17  -3   2  204.08   32.80
 -17  -3   2  194.68   32.70
 -17  -3   2  154.18   29.80
  17   3  -2  182.98   30.90
  17   3  -2  234.48   60.79
 -16  -2   2   81.59   22.40
 -16  -2   2   65.39   21.70
 -16  -2   2   85.39   25.60
  16   2  -2   59.89   47.40
  16   2  -2   50.89   23.20
  16   2  -2   80.69   14.60
 -15  -1   2  225.88   32.70
 -15  -1   2  166.58   28.00
 -15  -1   2  228.38   25.50
  15   1  -2  198.28   30.80
  15   1  -2  247.48   25.30
  15   1  -2  231.68   50.99
 -14   0   2 1616.74   69.69
 -14   0   2 1482.95   59.39
 -14   0   2 1546.55   62.79
 -14   0   2 1411.16   42.80
  14   0  -2 1516.25   54.39
  14   0  -2 1557.64   60.29
  14   0  -2 1575.74   75.89
 -13   1   2  121.79   23.80
 -13   1   2  139.69   21.40
 -13   1   2  104.49   21.50
  13  -1  -2  117.59   23.20
  13  -1  -2  121.89   24.10
  13  -1  -2  136.09   26.00
 -12   2   2  503.25   32.20
 -12   2   2  544.35   37.40
  12  -2  -2  518.65   38.70
  12  -2  -2  481.35   35.80
  11  -3  -2  665.53   34.70
  11  -3  -2  590.54   41.70
  11  -3  -2  600.94   40.90
  10  -4  -2  232.68   32.40
  10  -4  -2  234.78   31.90
  10  -4  -2  261.97   18.80
  10  -4  -2  241.88   24.60
  -9   5   2  632.24   43.20
   9  -5  -2  640.94   35.40
   9  -5  -2  651.23   33.20
   9  -5  -2  597.74   45.60
   9  -5  -2  684.23   47.30
  -8   6   2   -8.10   26.00
   8  -6  -2   17.90   18.30
   8  -6  -2   15.20   23.20
   8  -6  -2   -9.10   18.40
   8  -6  -2    2.60   22.40
  -7   7   2  808.22   65.49
   7  -7  -2  769.02   47.60
   7  -7  -2  825.22   51.49
   7  -7  -2  747.93   54.49
   7  -7  -2  785.72   56.19
  -6   8   2  194.78   49.20
   6  -8  -2  187.48   37.30
   6  -8  -2  142.69   29.40
   6  -8  -2  180.68   33.60
   6  -8  -2  147.79   33.70
  -5   9   2  517.65   66.09
   5  -9  -2  508.55   53.09
   5  -9  -2  429.66   50.39
   5  -9  -2  447.96   45.40
   5  -9  -2  478.45   54.09
  -4  10   2  291.47   68.29
   4 -10  -2  212.68   37.20
   4 -10  -2  159.48   37.60
   4 -10  -2  215.68   41.20
   4 -10  -2  198.78   38.80
  -3  11   2   55.69   51.49
   3 -11  -2    1.60   29.50
   3 -11  -2  -34.70   25.80
   3 -11  -2   28.70   28.70
  -2  12   2  225.88   74.69
   2 -12  -2  154.48   47.00
   2 -12  -2  106.79   39.90
 -22  -6   3  109.89   33.70
  22   6  -3  102.99   72.49
 -21  -5   3   11.70   23.60
  21   5  -3  -24.20   54.69
 -20  -4   3  217.88   36.70
 -20  -4   3  150.88   33.70
  20   4  -3  204.08   34.10
  20   4  -3  193.38   67.89
 -19  -3   3  222.58   34.30
 -19  -3   3  234.98   38.10
 -19  -3   3  309.87   40.60
  19   3  -3  332.07   68.59
  19   3  -3  299.97   38.60
 -18  -2   3  112.69   24.60
 -18  -2   3  142.29   29.20
 -18  -2   3  137.49   29.30
  18   2  -3  106.89   47.90
  18   2  -3   97.69   26.90
 -17  -1   3  437.26   41.90
 -17  -1   3  475.35   32.90
 -17  -1   3  450.35   39.10
  17   1  -3  459.15   44.50
  17   1  -3  456.75   61.59
  17   1  -3  503.55   32.70
 -16   0   3   15.90   19.00
 -16   0   3   10.00   19.90
 -16   0   3   -3.30   12.20
  16   0  -3   -0.20   20.50
  16   0  -3   -2.10   18.20
  16   0  -3  -10.40   33.60
 -15   1   3  472.15   35.00
 -15   1   3  408.06   38.30
 -15   1   3  320.17   34.20
  15  -1  -3  382.66   38.60
  15  -1  -3  353.56   34.90
  15  -1  -3  427.46   41.90
 -14   2   3  403.76   38.70
 -14   2   3  371.76   31.40
 -14   2   3  420.66   22.10
  14  -2  -3  427.36   36.10
  14  -2  -3  436.26   40.70
  14  -2  -3  276.77   34.90
  13  -3  -3 1603.04   66.69
  13  -3  -3 1558.24   62.09
  13  -3  -3 1579.54   65.49
  12  -4  -3  789.62   51.19
  12  -4  -3  872.81   52.39
 -11   5   3    5.00   17.50
  11  -5  -3   17.80   21.20
  11  -5  -3    1.20   21.20
  11  -5  -3   -8.30   13.00
 -10   6   3  714.23   53.99
  10  -6  -3  784.52   53.19
  10  -6  -3  685.53   52.39
  10  -6  -3  803.72   40.50
  10  -6  -3  789.52   46.20
  -9   7   3   18.70   29.00
   9  -7  -3   27.90   21.80
   9  -7  -3    2.60   16.30
   9  -7  -3   40.60   20.90
   9  -7  -3   -5.00   24.90
   9  -7  -3   24.70   25.60
  -8   8   3  600.94   61.29
   8  -8  -3  505.05   43.00
   8  -8  -3  603.14   46.50
   8  -8  -3  545.25   34.40
   8  -8  -3  555.34   55.89
   8  -8  -3  497.85   53.59
  -7   9   3  279.27   55.99
   7  -9  -3  291.97   44.80
   7  -9  -3  315.57   47.40
   7  -9  -3  236.38   36.10
   7  -9  -3  272.27   41.70
   7  -9  -3  223.18   27.90
  -6  10   3   42.80   47.60
   6 -10  -3   76.29   31.70
   6 -10  -3   -0.60   27.60
   6 -10  -3   75.39   32.30
  -5  11   3  217.98   66.19
   5 -11  -3  329.37   51.49
   5 -11  -3  312.27   48.90
   5 -11  -3  337.27   52.99
   4 -12  -3  -16.20   26.90
   4 -12  -3   53.29   31.20
   4 -12  -3   23.10   33.10
 -23  -5   4   77.09   30.30
  23   5  -4   21.40   59.59
 -22  -4   4   79.89   29.60
  22   4  -4  -22.10   49.90
  22   4  -4   59.89   27.00
 -21  -3   4   81.59   28.30
 -21  -3   4  176.98   33.90
  21   3  -4  107.69   55.89
  21   3  -4  145.99   31.60
 -20  -2   4  501.25   47.80
 -20  -2   4  542.85   46.10
  20   2  -4  547.45   76.19
  20   2  -4  508.35   51.09
 -19  -1   4   94.29   25.80
 -19  -1   4  110.39   26.80
  19   1  -4   87.39   19.80
  19   1  -4   61.99   41.80
  19   1  -4   97.49   28.20
 -18   0   4  934.21   54.49
 -18   0   4  760.22   48.60
  18   0  -4  860.91   45.30
  18   0  -4  838.12   63.19
  18   0  -4  825.32   51.39
 -17   1   4   18.60   18.60
 -17   1   4   17.60   20.30
  17  -1  -4   61.09   25.10
  17  -1  -4   39.60   22.60
 -16   2   4  314.07   34.60
 -16   2   4  304.27   36.80
  16  -2  -4  273.47   35.40
  16  -2  -4  244.88   35.80
  16  -2  -4  335.47   40.30
  15  -3  -4  196.48   33.00
  15  -3  -4  190.48   33.20
  15  -3  -4  170.68   31.00
  14  -4  -4  301.97   38.40
  14  -4  -4  301.87   37.90
  14  -4  -4  272.97   39.50
  13  -5  -4  255.57   39.10
  13  -5  -4  207.28   35.90
  13  -5  -4  235.88   32.90
 -12   6   4   23.90   21.40
  12  -6  -4   -3.20   17.70
  12  -6  -4   19.80   24.70
  12  -6  -4   -6.40   15.20
  12  -6  -4    9.20   23.60
  12  -6  -4  -33.90   14.70
 -11   7   4  384.06   46.20
  11  -7  -4  372.06   46.30
  11  -7  -4  365.66   37.00
  11  -7  -4  342.77   47.00
  11  -7  -4  305.97   35.00
  11  -7  -4  355.46   34.60
 -10   8   4   98.79   35.70
  10  -8  -4   45.90   28.60
  10  -8  -4   50.99   23.60
  10  -8  -4   93.79   23.10
  10  -8  -4   86.79   26.40
  10  -8  -4   15.70   27.10
   9  -9  -4   45.90   20.70
   9  -9  -4   47.30   30.40
   9  -9  -4    8.60   27.60
   9  -9  -4   26.70   24.80
   9  -9  -4   48.10   25.20
   8 -10  -4  258.87   45.70
   8 -10  -4  206.08   41.60
   8 -10  -4  277.57   43.10
   7 -11  -4   96.19   35.80
   7 -11  -4  -38.80   26.40
   7 -11  -4   13.90   28.80
   6 -12  -4  234.28   45.20
   6 -12  -4  193.78   45.70
   6 -12  -4  246.28   50.29
 -24  -4   5   61.39   29.20
  24   4  -5   50.29   29.30
 -23  -3   5  100.99   31.70
  23   3  -5  123.09   32.50
 -22  -2   5  149.88   33.80
 -22  -2   5  132.79   31.20
  22   2  -5  143.19   34.90
 -21  -1   5  403.46   46.50
 -21  -1   5  343.97   43.20
  21   1  -5  428.46   63.29
  21   1  -5  381.16   47.50
 -20   0   5   31.00   20.30
 -20   0   5   15.80   20.90
  20   0  -5    3.80   23.00
  20   0  -5   -8.30   16.80
  20   0  -5   23.50   29.90
 -19   1   5  417.36   43.20
 -19   1   5  451.65   43.20
  19  -1  -5  356.36   43.20
  19  -1  -5  455.15   38.60
 -18   2   5   24.70   20.20
 -18   2   5   35.60   21.90
  18  -2  -5   72.89   26.90
  18  -2  -5   50.09   23.00
  18  -2  -5   32.60   21.60
  17  -3  -5  347.47   41.80
  17  -3  -5  297.77   38.70
  17  -3  -5  331.77   41.40
  16  -4  -5  347.27   41.60
  16  -4  -5  387.16   45.40
  16  -4  -5  269.87   37.80
  15  -5  -5   35.50   22.40
  15  -5  -5   42.40   27.40
  15  -5  -5   55.19   25.10
  14  -6  -5  172.98   30.60
  14  -6  -5  188.18   38.60
  14  -6  -5  216.48   36.40
  13  -7  -5   40.90   26.60
  13  -7  -5   24.00   20.30
  13  -7  -5   14.00   25.40
  13  -7  -5   17.10   19.40
  12  -8  -5  209.98   32.30
  12  -8  -5  201.98   31.10
  12  -8  -5  135.29   36.00
  12  -8  -5  137.39   29.40
  12  -8  -5  175.88   40.00
  11  -9  -5  177.18   40.10
  11  -9  -5  187.18   41.80
  11  -9  -5  230.78   36.60
  10 -10  -5   46.40   29.00
  10 -10  -5  111.79   36.00
  10 -10  -5   17.50   30.50
   9 -11  -5  104.09   40.10
   9 -11  -5  190.58   44.60
   9 -11  -5  155.88   40.90
   8 -12  -5  -14.60   29.10
   8 -12  -5   48.20   33.60
 -26  -4   6   20.40   26.10
 -25  -3   6   22.30   26.50
  25   3  -6   21.50   28.30
 -24  -2   6  101.59   31.90
  24   2  -6  124.69   35.60
 -23  -1   6   72.59   27.30
 -23  -1   6   65.29   27.00
  23   1  -6    8.90   25.50
 -22   0   6  178.68   34.00
 -22   0   6  180.18   35.00
  22   0  -6  170.78   38.10
 -21   1   6   53.49   23.90
 -21   1   6   94.69   27.00
  21  -1  -6  115.29   27.20
  21  -1  -6   70.39   31.10
 -20   2   6  338.37   39.90
 -20   2   6  350.76   42.60
  20  -2  -6  266.37   37.10
  20  -2  -6  385.46   45.10
  20  -2  -6  294.07   42.40
  19  -3  -6   97.59   28.00
  19  -3  -6   79.29   29.20
  19  -3  -6  102.29   30.00
  18  -4  -6    4.90   20.60
  18  -4  -6   -3.40   22.80
  18  -4  -6  -17.90   21.20
  17  -5  -6  346.77   43.50
  17  -5  -6  244.48   36.50
  17  -5  -6  276.17   42.90
  16  -6  -6    5.80   22.40
  16  -6  -6   -5.00   24.70
  16  -6  -6   -7.90   22.20
  15  -7  -6  280.97   35.50
  15  -7  -6  231.98   36.20
  15  -7  -6  297.57   47.40
  15  -7  -6  227.88   38.30
  14  -8  -6   15.40   27.90
  14  -8  -6   39.70   29.00
  14  -8  -6   85.59   26.50
  13  -9  -6   29.10   30.10
  13  -9  -6  176.58   40.20
  13  -9  -6  130.39   30.50
  12 -10  -6  189.98   45.70
  12 -10  -6  129.79   38.90
  11 -11  -6   60.79   33.70
  11 -11  -6  -38.30   28.80
 -27  -3   7   41.60   28.70
  27   3  -7   51.89   31.50
 -26  -2   7   16.70   26.70
  26   2  -7   -8.60   26.80
 -25  -1   7  100.89   31.60
  25   1  -7   80.89   33.20
 -24   0   7   -6.40   22.50
 -24   0   7   -7.90   22.40
  24   0  -7  -11.60   26.30
 -23   1   7  129.69   32.40
 -23   1   7  188.18   34.40
  23  -1  -7  242.98   36.00
  23  -1  -7  178.78   40.50
 -22   2   7  -10.90   22.10
 -22   2   7   -3.60   18.40
  22  -2  -7    6.70   26.70
  22  -2  -7   35.60   24.20
  22  -2  -7    9.20   20.90
  21  -3  -7   41.70   26.50
  21  -3  -7   20.20   27.40
  21  -3  -7   72.49   26.50
  20  -4  -7  180.18   36.30
  20  -4  -7  168.88   33.60
  20  -4  -7  172.08   36.80
  19  -5  -7   19.40   25.00
  19  -5  -7  -46.20   19.80
  19  -5  -7   30.20   27.40
  18  -6  -7  211.48   38.60
  18  -6  -7  282.87   40.00
  18  -6  -7  193.88   39.90
  17  -7  -7   68.09   28.10
  17  -7  -7   92.09   32.20
  17  -7  -7   84.19   34.40
  16  -8  -7  164.18   39.20
  16  -8  -7  158.68   34.70
  16  -8  -7  175.48   42.10
  15  -9  -7  127.39   33.80
  15  -9  -7  129.79   40.10
  15  -9  -7  115.49   40.00
  14 -10  -7   36.90   34.80
  14 -10  -7    1.60   29.90
  13 -11  -7   77.09   37.50
  13 -11  -7  205.48   46.90
 -27  -1   8   11.10   27.10
  27   1  -8    9.20   30.30
 -26   0   8  173.48   38.20
  26   0  -8  100.09   37.80
 -25   1   8   20.90   25.20
  25  -1  -8   16.40   31.10
 -24   2   8  155.58   33.00
  24  -2  -8  180.08   42.20
  24  -2  -8  201.18   36.70
  24  -2  -8  111.59   29.50
  23  -3  -8  205.58   38.40
  23  -3  -8  133.79   37.80
  23  -3  -8  177.98   34.70
  22  -4  -8   57.59   26.70
  22  -4  -8  114.19   33.30
  22  -4  -8   23.00   31.80
  21  -5  -8  252.87   40.50
  21  -5  -8  257.77   44.50
  21  -5  -8  268.77   45.70
  20  -6  -8   65.19   32.70
  20  -6  -8   39.60   28.90
  20  -6  -8   10.00   26.10
  19  -7  -8   81.09   35.30
  19  -7  -8   27.60   28.90
  19  -7  -8   66.69   30.30
  18  -8  -8  109.39   39.50
  18  -8  -8   71.49   30.50
  18  -8  -8   30.80   32.60
  17  -9  -8    9.40   30.90
  17  -9  -8  -44.40   28.70
  17  -9  -8   17.10   27.30
  16 -10  -8  102.19   41.40
  16 -10  -8  153.28   43.30
 -28   0   9  -39.30   23.80
  28   0  -9   -2.10   31.80
 -27   1   9  112.89   37.00
  27  -1  -9   61.29   35.90
  27  -1  -9  222.38   38.30
  26  -2  -9   77.59   27.30
  26  -2  -9   91.79   40.30
  25  -3  -9   53.19   35.20
  25  -3  -9  134.79   34.60
  25  -3  -9   86.89   29.20
  24  -4  -9  142.69   37.60
  24  -4  -9  138.49   34.10
  24  -4  -9  172.48   43.40
  23  -5  -9   22.30   28.80
  23  -5  -9   -4.00   29.10
  23  -5  -9   -3.00   24.60
  22  -6  -9  247.38   47.90
  22  -6  -9  105.59   37.10
  22  -6  -9   92.89   34.40
  21  -7  -9  -10.60   25.80
  21  -7  -9   -8.80   28.50
  21  -7  -9    4.60   30.30
  20  -8  -9   48.00   30.90
  20  -8  -9   41.70   33.30
  20  -8  -9   94.69   38.60
  19  -9  -9  152.18   44.10
  19  -9  -9  115.29   36.70
  28  -2 -10   54.79   39.70
  28  -2 -10  138.09   33.00
  27  -3 -10   38.70   36.20
  27  -3 -10   63.99   27.70
  26  -4 -10   51.49   36.50
  26  -4 -10   19.10   25.60
  26  -4 -10   46.10   30.10
  25  -5 -10  124.19   36.80
  25  -5 -10  174.58   42.10
  25  -5 -10   90.59   38.50
  24  -6 -10   19.90   33.20
  24  -6 -10   -8.10   26.50
  24  -6 -10   81.69   35.30
  23  -7 -10  129.09   40.50
  23  -7 -10   22.20   31.20
  22  -8 -10   27.30   30.30
  22  -8 -10   88.79   38.90
  21  -7 -20   67.79   30.00
  22  -6 -20   23.50   27.20
  22  -6 -20   44.40   29.10
  23  -5 -20   92.99   35.20
  23  -5 -20   92.59   33.80
  24  -4 -20   78.79   33.80
  24  -4 -20   59.69   29.20
  25  -3 -20  130.29   38.40
  25  -3 -20   87.79   31.70
  26  -2 -20   59.19   33.50
  26  -2 -20   93.99   32.30
  27  -1 -20   14.50   28.50
  28   0 -20  116.49   40.30
  18  -8 -19   82.19   33.70
  19  -7 -19   15.80   26.50
  20  -6 -19  143.19   39.40
  20  -6 -19  139.89   34.90
  21  -5 -19  -15.10   22.70
  21  -5 -19    1.60   25.40
  22  -4 -19   84.69   32.70
  22  -4 -19  129.09   37.00
  23  -3 -19   89.19   31.20
  23  -3 -19   67.99   32.40
  24  -2 -19   20.40   28.60
  24  -2 -19   90.49   31.00
  25  -1 -19   93.79   35.30
  25  -1 -19  143.19   32.80
  26   0 -19   -5.90   26.20
  27   1 -19  107.79   37.10
  28   2 -19   20.90   29.40
  16  -8 -18   75.79   35.70
  18  -6 -18  -16.10   20.40
  18  -6 -18   37.60   28.20
  19  -5 -18  138.89   33.40
  19  -5 -18  186.38   41.10
  20  -4 -18   15.30   23.80
  20  -4 -18   10.70   25.00
  21  -3 -18  141.09   34.40
  21  -3 -18  149.09   36.30
  22  -2 -18  147.39   37.30
  22  -2 -18   96.89   31.10
  23  -1 -18  112.49   30.70
  23  -1 -18   86.69   33.20
  24   0 -18   60.19   26.10
  24   0 -18   48.50   30.30
  25   1 -18   34.30   30.60
 -25  -1  18   21.20   22.80
  26   2 -18   69.19   33.00
  27   3 -18   30.30   29.00
  16  -6 -17  160.98   37.70
  16  -6 -17  214.98   35.80
  17  -5 -17   -1.20   21.80
  17  -5 -17   -3.90   20.40
  18  -4 -17  157.58   33.90
  18  -4 -17  186.08   38.30
  19  -3 -17   80.49   29.50
  19  -3 -17   96.99   30.70
  20  -2 -17  161.28   34.10
  20  -2 -17   96.89   32.10
  21  -1 -17  269.27   44.50
  21  -1 -17  238.58   39.50
 -21   1  17  162.68   25.10
  22   0 -17   14.20   19.20
  22   0 -17   -7.50   22.50
 -22   0  17    7.20   17.00
  23   1 -17  140.59   37.20
  23   1 -17  110.39   27.40
 -23  -1  17  157.78   29.50
  24   2 -17   33.50   26.80
 -24  -2  17   33.30   23.70
  25   3 -17   69.09   32.80
  26   4 -17  130.49   51.99
  26   4 -17  100.29   33.90
  10 -10 -16  251.87   45.80
  13  -7 -16  219.68   32.00
  13  -7 -16  252.17   44.50
  14  -6 -16   24.40   21.40
  14  -6 -16   -2.10   23.40
  15  -5 -16  121.89   29.60
  15  -5 -16  105.89   32.30
  16  -4 -16   89.79   30.20
  16  -4 -16   45.00   24.40
  17  -3 -16   65.59   27.70
  17  -3 -16   60.79   27.40
  18  -2 -16  411.46   46.70
  18  -2 -16  419.56   48.30
 -18   2  16  464.65   29.10
  19  -1 -16    8.00   22.60
  19  -1 -16   40.10   22.40
 -19   1  16   37.40   17.10
  20   0 -16  711.43   49.60
 -20   0  16  780.82   45.10
  21   1 -16   29.10   25.10
  21   1 -16   32.30   21.60
 -21  -1  16   27.60   17.40
 -21  -1  16   44.70   21.90
  22   2 -16  249.97   43.00
  22   2 -16  234.98   33.90
 -22  -2  16  288.47   33.70
 -22  -2  16  192.08   32.30
  23   3 -16   51.99   41.90
  23   3 -16   -8.10   22.50
 -23  -3  16   20.40   21.90
 -23  -3  16   13.80   18.70
  24   4 -16   23.30   26.40
  24   4 -16   27.50   44.90
 -24  -4  16   38.20   22.50
  25   5 -16  116.89   34.20
  25   5 -16  109.29   57.39
 -25  -5  16   89.99   27.40
 -10   8  15  442.86   53.69
  11  -7 -15    6.70   23.80
 -11   7  15  165.18   49.30
  12  -6 -15  395.66   40.50
  12  -6 -15  462.05   53.99
  13  -5 -15   -2.20   21.20
  13  -5 -15   11.50   19.20
  14  -4 -15   81.99   26.90
  14  -4 -15   67.89   24.60
  15  -3 -15  126.79   31.30
  15  -3 -15  141.29   30.90
 -15   3  15  167.98   15.70
  16  -2 -15   77.19   27.30
  16  -2 -15   38.20   24.10
 -16   2  15   34.70   13.60
  17  -1 -15  306.67   42.30
  17  -1 -15  275.17   37.00
 -17   1  15  231.18   21.70
 -17   1  15  322.67   27.50
  18   0 -15    2.50   18.40
  18   0 -15   -2.20   20.60
 -18   0  15  -12.00   14.70
 -18   0  15   -6.60   10.60
  19   1 -15  265.57   35.60
  19   1 -15  204.68   37.00
 -19  -1  15  202.98   29.90
 -19  -1  15  326.57   30.50
  20   2 -15  164.08   28.60
  20   2 -15  183.08   36.70
 -20  -2  15  248.48   30.70
 -20  -2  15  227.68   33.10
  21   3 -15   32.50   42.20
  21   3 -15   36.00   25.50
 -21  -3  15   77.09   23.00
 -21  -3  15   63.69   24.90
  22   4 -15  139.49   57.89
  22   4 -15   93.69   30.10
 -22  -4  15   69.89   23.60
 -22  -4  15   84.99   28.60
  23   5 -15   15.80   50.99
  23   5 -15   23.70   24.70
 -23  -5  15   11.50   19.80
  24   6 -15  104.09   63.19
  24   6 -15   91.49   31.10
 -24  -6  15   54.19   26.50
   6 -10 -14  137.49   34.00
   6 -10 -14   -2.90   39.20
   7  -9 -14   85.99   30.80
   7  -9 -14   49.00   40.80
   8  -8 -14   32.80   26.00
  -8   8  14  181.88   50.99
   9  -7 -14  228.18   39.90
  -9   7  14  372.16   74.99
  10  -6 -14   32.80   24.50
  10  -6 -14    2.30   15.60
 -10   6  14   33.50   42.10
  11  -5 -14  298.67   34.90
  11  -5 -14  387.26   47.60
  12  -4 -14  220.08   36.70
  12  -4 -14  187.28   30.70
  13  -3 -14  651.73   45.30
  13  -3 -14  716.83   52.09
  14  -2 -14  209.58   35.00
  14  -2 -14  206.48   34.90
  14  -2 -14  234.88   24.80
 -14   2  14  270.77   20.60
  15  -1 -14  112.79   28.30
  15  -1 -14  136.79   31.20
  15  -1 -14  124.19   24.80
 -15   1  14  111.19   14.80
 -15   1  14  108.59   19.70
  16   0 -14  480.55   40.60
  16   0 -14  503.15   45.00
 -16   0  14  527.95   34.40
 -16   0  14  533.55   28.30
  17   1 -14  -16.90   16.40
  17   1 -14   13.10   21.80
 -17  -1  14   12.60   17.90
 -17  -1  14    6.20   12.70
  18   2 -14  159.08   28.00
  18   2 -14  189.98   53.89
  18   2 -14  165.48   33.90
 -18  -2  14  157.08   28.50
 -18  -2  14  156.08   24.20
  19   3 -14  272.37   40.30
  19   3 -14  407.56   73.89
  19   3 -14  317.47   34.20
 -19  -3  14  296.07   37.60
 -19  -3  14  363.36   34.20
  20   4 -14   53.19   26.00
  20   4 -14   79.39   53.19
 -20  -4  14   91.09   25.70
 -20  -4  14   82.09   26.80
  21   5 -14  118.39   59.79
  21   5 -14  119.29   30.80
 -21  -5  14  120.39   29.10
 -21  -5  14  121.69   32.00
  22   6 -14  -12.10   19.90
  22   6 -14   31.00   55.89
 -22  -6  14  -16.20   20.50
 -23  -7  14   20.70   25.40
   4 -10 -13  110.59   31.30
   4 -10 -13   44.10   44.90
   5  -9 -13  216.08   39.00
   5  -9 -13  202.58   54.59
   6  -8 -13  122.79   43.30
   6  -8 -13  140.99   33.80
  -6   8  13  239.48   62.59
   7  -7 -13   12.90   28.90
   7  -7 -13   10.30   22.20
  -7   7  13   40.10   43.20
   8  -6 -13  397.16   30.70
   8  -6 -13  404.26   47.30
  -8   6  13  520.65   68.39
   9  -5 -13  113.59   30.40
  10  -4 -13  574.44   47.60
  10  -4 -13  560.74   38.80
  11  -3 -13  182.38   33.60
  11  -3 -13  128.79   26.70
  12  -2 -13  450.55   38.50
  12  -2 -13  408.76   27.00
  12  -2 -13  324.37   38.40
 -12   2  13  410.86   21.10
  13  -1 -13  843.32   29.30
  13  -1 -13  833.82   41.10
  13  -1 -13  824.92   49.60
  13  -1 -13  802.22   48.70
 -13   1  13  822.12   34.80
  14   0 -13    3.50   13.40
  14   0 -13    7.00   19.90
  14   0 -13   17.30   19.30
 -14   0  13    3.50   15.10
 -14   0  13    5.80   10.10
  15   1 -13  992.50   52.09
  15   1 -13  963.50   55.29
 -15  -1  13  992.70   47.80
 -15  -1  13 1019.10   41.50
  16   2 -13   19.80   22.80
  16   2 -13   57.19   43.70
  16   2 -13   61.09   20.70
 -16  -2  13   40.90   21.70
 -16  -2  13   68.69   19.20
  17   3 -13  192.88   34.30
  17   3 -13  253.47   62.19
  17   3 -13  213.48   28.10
 -17  -3  13  188.68   31.50
 -17  -3  13  220.78   29.30
  18   4 -13  178.38   25.30
  18   4 -13  180.18   60.39
  18   4 -13  188.28   35.10
 -18  -4  13  192.68   30.10
 -18  -4  13  147.49   30.60
  19   5 -13   62.79   54.59
  19   5 -13   52.79   24.00
 -19  -5  13    3.80   21.90
 -19  -5  13   45.60   22.60
  20   6 -13  228.58   71.99
  20   6 -13  237.18   37.10
 -20  -6  13  198.58   35.80
  21   7 -13   -9.30   56.79
 -21  -7  13   14.50   23.10
 -22  -8  13   36.30   28.80
   2 -10 -12  129.69   48.30
  -2  10  12  256.57   55.29
   3  -9 -12  134.49   33.20
   3  -9 -12   86.99   41.90
  -3   9  12  258.47   59.29
   4  -8 -12  206.78   36.10
   4  -8 -12  199.58   47.10
  -4   8  12  282.77   65.99
   5  -7 -12  348.17   45.90
   5  -7 -12  319.57   29.50
   5  -7 -12  327.57   52.59
  -5   7  12  513.75   81.09
   6  -6 -12   20.30   13.00
   6  -6 -12   39.70   23.60
   6  -6 -12   22.50   14.00
   6  -6 -12  -21.80   26.80
  -6   6  12   10.80   38.90
   7  -5 -12  461.45   43.00
   7  -5 -12  507.05   26.40
   7  -5 -12  417.56   30.90
   8  -4 -12    2.90    6.40
   8  -4 -12   -2.50   15.20
   8  -4 -12    8.50   20.80
   9  -3 -12   17.60   19.30
   9  -3 -12   15.20   17.60
  10  -2 -12 1024.60   54.09
  10  -2 -12 1105.89   33.20
  10  -2 -12 1079.99   50.69
 -10   2  12 1114.99   30.00
  11  -1 -12   -1.20   14.30
  11  -1 -12  -13.50   15.60
  11  -1 -12   13.20   18.00
  11  -1 -12   -5.50    6.60
 -11   1  12    2.80   10.70
  12   0 -12 2583.54   83.39
 -12   0  12 2620.14   69.99
 -12   0  12 2586.74   58.49
  13   1 -12    5.00   17.70
  13   1 -12  -12.20   14.60
  13   1 -12  -18.90   18.60
 -13  -1  12   13.40   11.50
 -13  -1  12  -10.80   15.70
  14   2 -12  551.64   42.70
  14   2 -12  495.55   64.89
  14   2 -12  537.55   35.90
 -14  -2  12  537.35   33.70
 -14  -2  12  564.94   38.70
  15   3 -12  299.47   66.39
  15   3 -12  260.67   29.50
  15   3 -12  283.47   37.90
 -15  -3  12  305.87   32.40
 -15  -3  12  229.08   32.70
  16   4 -12   90.69   20.00
  16   4 -12  104.59   28.30
  16   4 -12   72.79   50.69
 -16  -4  12  111.49   24.80
 -16  -4  12  110.19   27.90
  17   5 -12  461.35   40.10
  17   5 -12  326.87   75.09
 -17  -5  12  422.76   46.60
 -17  -5  12  529.15   42.20
  18   6 -12   11.90   18.90
  18   6 -12   20.90   53.09
 -18  -6  12   21.60   20.50
 -18  -6  12  -21.80   21.40
  19   7 -12   65.59   63.99
  19   7 -12  112.09   27.70
 -19  -7  12   82.39   28.70
  20   8 -12   24.70   62.99
 -20  -8  12   19.30   26.00
   0 -10 -11   82.59   44.40
   0  10  11  234.88   57.79
   1  -9 -11  189.28   33.90
   1  -9 -11  219.18   32.40
   1  -9 -11  160.98   46.90
  -1   9  11  279.57   61.79
   2  -8 -11  302.07   53.19
   2  -8 -11  317.57   42.50
   2  -8 -11  399.16   37.00
  -2   8  11  455.35   81.19
   3  -7 -11  206.68   28.10
   3  -7 -11  153.58   40.80
   3  -7 -11  156.58   32.50
  -3   7  11  135.59   51.79
   4  -6 -11  741.43   38.70
   4  -6 -11  690.93   49.70
   4  -6 -11  769.62   64.99
   4  -6 -11  753.42   31.50
  -4   6  11  676.03   72.39
   5  -5 -11  141.39   36.30
   5  -5 -11  175.18   19.60
   5  -5 -11  135.49   20.40
   5  -5 -11  182.88   34.00
  -5   5  11  179.88   54.59
   6  -4 -11  371.06   27.30
   6  -4 -11  379.66   19.70
   6  -4 -11  411.86   38.70
   7  -3 -11  284.97   34.60
   7  -3 -11  311.77   31.00
   8  -2 -11   14.50   16.50
   8  -2 -11   10.20   15.20
  -8   2  11    6.60    6.00
   9  -1 -11 1261.87   52.69
   9  -1 -11 1312.57   40.80
   9  -1 -11 1283.87   55.49
  -9   1  11 1335.97   38.20
  10   0 -11  -20.40   14.20
  10   0 -11   -0.70   14.00
  10   0 -11   -6.30    9.40
  10   0 -11   -9.30   12.80
 -10   0  11    9.70   12.10
 -10   0  11    2.10    6.50
  11   1 -11  917.31   44.60
  11   1 -11  969.90   48.40
  11   1 -11  985.50   45.40
 -11  -1  11  972.50   34.60
 -11  -1  11  954.50   42.50
  12   2 -11  287.07   35.30
  12   2 -11  235.18   53.69
  12   2 -11  268.07   29.10
 -12  -2  11  295.07   27.10
 -12  -2  11  225.78   28.70
  13   3 -11  142.79   28.00
  13   3 -11  191.28   25.00
  13   3 -11  209.98   58.49
 -13  -3  11  168.68   24.90
 -13  -3  11  207.78   31.40
  14   4 -11  572.14   84.29
  14   4 -11  425.16   37.80
  14   4 -11  500.95   32.90
 -14  -4  11  513.25   44.60
 -14  -4  11  529.15   40.90
  15   5 -11   82.59   25.10
  15   5 -11   82.89   55.29
 -15  -5  11   48.10   22.40
 -15  -5  11  109.49   28.70
 -15  -5  11  128.99   17.20
  16   6 -11  238.08   72.99
  16   6 -11  285.27   36.80
 -16  -6  11  199.18   35.60
 -16  -6  11  216.88   35.10
  17   7 -11   78.19   22.80
  17   7 -11   86.99   63.89
 -17  -7  11   88.79   28.80
 -17  -7  11   30.30   26.90
  18   8 -11   70.59   64.89
 -18  -8  11   95.89   31.90
 -19  -9  11   18.40   26.50
  -2 -10 -10  181.48   50.69
  -2 -10 -10  211.58   36.80
   2  10  10  250.07   66.49
  -1  -9 -10  181.98   32.70
  -1  -9 -10  160.48   46.70
   1   9  10  244.78   63.59
   0  -8 -10   72.99   24.60
   0  -8 -10   64.89   37.90
   0  -8 -10   27.20   20.70
   0   8  10   45.20   38.10
   1  -7 -10   63.29   23.40
   1  -7 -10   51.29   31.60
   1  -7 -10   73.49   20.30
  -1   7  10   99.59   46.80
   2  -6 -10    9.30   26.90
   2  -6 -10   19.20   15.90
   2  -6 -10   15.30    8.20
   2  -6 -10    3.10    9.00
   2  -6 -10   10.30   20.90
  -2   6  10   28.20   42.00
  -2   6  10    7.90   10.50
   3  -5 -10  797.12   31.90
   3  -5 -10  749.03   58.49
   3  -5 -10  817.62   37.20
   3  -5 -10  777.02   49.00
  -3   5  10  718.63   73.09
   4  -4 -10  578.34   26.20
   4  -4 -10  636.44   31.00
   4  -4 -10  603.04   42.50
   4  -4 -10  620.94   51.79
   5  -3 -10 1906.41   69.89
   5  -3 -10 2001.00   58.29
   5  -3 -10 1943.21   41.80
  -5   3  10 1915.71   43.60
   6  -2 -10  933.71   46.80
   6  -2 -10  956.30   40.70
   7  -1 -10  -11.90   13.30
   7  -1 -10    3.20    9.30
   7  -1 -10   22.80   14.50
  -7   1  10    6.80    9.30
   8   0 -10  232.08   16.30
   8   0 -10  247.08   22.70
   8   0 -10  231.48   27.20
   8   0 -10  247.08   28.40
  -8   0  10  271.77   21.20
  -8   0  10  255.27   13.30
   9   1 -10   29.60   15.30
   9   1 -10   16.30   15.90
   9   1 -10   33.00   16.70
  -9  -1  10   41.50   10.80
  -9  -1  10   41.20   15.90
  10   2 -10  644.74   35.70
  10   2 -10  645.74   58.09
  10   2 -10  607.64   37.50
  10   2 -10  662.53   42.40
 -10  -2  10  650.43   32.30
 -10  -2  10  686.33   39.50
  11   3 -10  400.16   33.20
  11   3 -10  362.66   63.69
  11   3 -10  339.87   28.00
 -11  -3  10  363.56   33.90
 -11  -3  10  370.46   31.50
  12   4 -10  152.68   27.30
  12   4 -10  164.58   56.79
 -12  -4  10  142.49   26.10
 -12  -4  10  153.88   30.30
  13   5 -10  452.75   36.80
  13   5 -10  518.85   84.39
 -13  -5  10  452.05   27.90
 -13  -5  10  428.96   39.70
 -13  -5  10  447.86   46.10
  14   6 -10   21.20   51.09
  14   6 -10  -14.00   15.40
 -14  -6  10    2.30   23.20
 -14  -6  10   -1.00   20.70
  15   7 -10  118.79   25.40
  15   7 -10  109.69   64.49
 -15  -7  10  135.09   31.70
 -15  -7  10   91.89   30.40
[truncated: 484,330 more chars]
