# Supplementary material for: Crystal structure and supra­molecular features of bis­{ethyl 2-[1-methyl-3-(pyridin-2-yl)-1H-1,2,4-triazol-5-yl]acetate}­tri­nitratolanthanum(III)
Source: Acta Crystallogr E Crystallogr Commun. 2025 Jun 24;81(Pt 7):632–5. doi: 10.1107/S2056989025005419 (PMC12230605; doi:10.1107/S2056989025005419)
Supplement: Supplementary file 2 [file e-81-00632-Isup2.hkl]

data_I                                                                          
_shelx_title ' smol2_a.res in C2/c'                                             
_shelx_refln_list_code          4                                               
_shelx_F_calc_maximum      387.61                                               
_exptl_crystal_F_000      1640.00                                               
_reflns_d_resolution_high  0.7699                                               
                                                                                
loop_                                                                           
 _space_group_symop_operation_xyz                                               
 'x, y, z'                                                                      
 '-x, y, -z+1/2'                                                                
 'x+1/2, y+1/2, z'                                                              
 '-x+1/2, y+1/2, -z+1/2'                                                        
 '-x, -y, -z'                                                                   
 'x, -y, z-1/2'                                                                 
 '-x+1/2, -y+1/2, -z'                                                           
 'x+1/2, -y+1/2, z-1/2'                                                         
                                                                                
_cell_length_a    20.9094                                                       
_cell_length_b     9.0361                                                       
_cell_length_c    19.3753                                                       
_cell_angle_alpha  90.000                                                       
_cell_angle_beta  122.360                                                       
_cell_angle_gamma  90.000                                                       
                                                                                
_shelx_F_squared_multiplier     1.000                                           
                                                                                
loop_                                                                           
 _refln_index_h                                                                 
 _refln_index_k                                                                 
 _refln_index_l                                                                 
 _refln_F_squared_calc                                                          
 _refln_F_squared_meas                                                          
 _refln_F_squared_sigma                                                         
 _refln_observed_status                                                         
   2   0   0     100792.38      99879.77       971.83 o                         
   4   0   0      11311.00      10982.04       132.41 o                         
   6   0   0     115794.52     114547.64      1341.47 o                         
   8   0   0      35085.21      33941.88       400.05 o                         
  10   0   0      29323.59      28752.58       392.18 o                         
  12   0   0      10026.53       9972.34       229.34 o                         
  14   0   0      25260.56      25806.10       416.45 o                         
  16   0   0      11464.35      11513.03       329.04 o                         
  18   0   0       1159.05       1166.58       183.11 o                         
  20   0   0       8004.37       8071.58       438.68 o                         
  22   0   0       4194.31       3874.91       461.60 o                         
   1   1   0        236.74        191.83        14.33 o                         
   3   1   0       4359.92       4281.90        56.06 o                         
   5   1   0       5083.91       5127.25       115.56 o                         
   7   1   0       2282.18       2013.77        75.71 o                         
   9   1   0       7465.96       7820.58       132.29 o                         
  11   1   0       6973.53       7418.12       156.28 o                         
  13   1   0       1535.23       1603.86       108.12 o                         
  15   1   0        524.85        416.08        97.33 o                         
  17   1   0        547.95        838.87       121.51 o                         
  19   1   0        163.62        370.48       118.47 o                         
  21   1   0        176.45        221.66       162.34 o                         
   0   2   0       2849.13       3138.42        78.36 o                         
   2   2   0      21753.96      22327.81       165.47 o                         
   4   2   0      30804.67      30306.94       213.91 o                         
   6   2   0        371.36        258.28        41.04 o                         
   8   2   0       6045.57       5629.64       115.47 o                         
  10   2   0       9971.62       9892.00       157.81 o                         
  12   2   0      21240.21      20830.07       253.89 o                         
  14   2   0       1407.73       1291.19       116.88 o                         
  16   2   0       2190.74       2331.38       139.80 o                         
  18   2   0       3543.57       3105.66       229.98 o                         
  20   2   0       1277.13       1424.15       195.66 o                         
  22   2   0       2377.61       2188.12       402.81 o                         
   1   3   0      25850.39      27279.47       221.50 o                         
   3   3   0       6774.78       6762.85        99.43 o                         
   5   3   0       6044.83       6243.59       103.66 o                         
   7   3   0       4464.95       4130.91       132.19 o                         
   9   3   0      14636.72      14453.48       248.02 o                         
  11   3   0      17551.14      16870.44       299.72 o                         
  13   3   0      11841.47      11333.03       272.19 o                         
  15   3   0       4585.60       4962.60       247.51 o                         
  17   3   0       1370.62       1403.78       162.40 o                         
  19   3   0       3778.83       3821.87       442.99 o                         
  21   3   0       2090.83       1979.53       230.64 o                         
   0   4   0       2016.44       2337.63       139.95 o                         
   2   4   0         66.53        101.45        49.61 o                         
   4   4   0      14769.24      15574.61       206.87 o                         
   6   4   0       6989.68       6946.16       116.46 o                         
   8   4   0       1611.48       1784.43        99.35 o                         
  10   4   0       3684.03       3701.54       191.74 o                         
  12   4   0       2083.02       2125.93       163.93 o                         
  14   4   0       2550.01       2460.02       198.76 o                         
  16   4   0       1117.02       1128.58       151.31 o                         
  18   4   0       1294.54       1543.90       188.47 o                         
  20   4   0       2298.92       2393.59       262.77 o                         
   1   5   0      10500.76      11063.99       162.57 o                         
   3   5   0      23505.09      23370.58       226.60 o                         
   5   5   0       9466.33       9819.21       137.24 o                         
   7   5   0       7215.20       6726.33       124.90 o                         
   9   5   0      10512.37      10143.44       219.98 o                         
  11   5   0      21492.49      19986.54       290.91 o                         
  13   5   0       4871.06       4492.16       239.16 o                         
  15   5   0       1240.76       1194.23       152.41 o                         
  17   5   0       5101.89       4663.18       280.13 o                         
  19   5   0       2199.37       1887.64       244.39 o                         
   0   6   0        650.29        865.11       142.39 o                         
   2   6   0         33.07         44.13        65.95 o                         
   4   6   0          1.81          0.00        91.85 o                         
   6   6   0       1246.01       1209.56       100.91 o                         
   8   6   0        839.49        839.71        83.69 o                         
  10   6   0         67.44         45.93        88.37 o                         
  12   6   0        167.07        138.03       145.63 o                         
  14   6   0         63.18         25.40       146.76 o                         
  16   6   0        343.97        310.30       156.47 o                         
  18   6   0          4.64          0.00       193.98 o                         
   1   7   0      17496.51      18014.27       276.74 o                         
   3   7   0       5868.87       6210.52       230.99 o                         
   5   7   0       5055.31       5239.10       235.58 o                         
   7   7   0       9989.05       9703.92       233.93 o                         
   9   7   0       6311.10       6241.45       327.86 o                         
  11   7   0       3416.92       3265.88       251.86 o                         
  13   7   0       3516.25       3448.62       233.37 o                         
  15   7   0       3181.75       3310.49       258.84 o                         
  17   7   0       1539.01        762.40       216.56 o                         
   0   8   0       6297.42       6557.65       533.98 o                         
   2   8   0       3643.23       3900.39       231.63 o                         
   4   8   0       3459.93       3746.38       216.30 o                         
   6   8   0       2337.61       2631.93       167.84 o                         
   8   8   0       1889.36       1894.53       183.29 o                         
  10   8   0       4919.27       5033.26       350.11 o                         
  12   8   0       3137.27       3224.71       234.67 o                         
  14   8   0        834.91        962.65       183.16 o                         
  16   8   0       1383.46       1456.83       253.52 o                         
   1   9   0        921.35        997.78       158.86 o                         
   3   9   0       5702.66       5474.13       234.31 o                         
   5   9   0       2139.31       2173.80       194.88 o                         
   7   9   0       1365.07       1328.98       170.20 o                         
   9   9   0       2322.77       2155.06       207.42 o                         
  11   9   0       2512.73       2592.11       224.95 o                         
  13   9   0        649.59        468.54       199.74 o                         
   0  10   0       6919.66       6514.89       523.40 o                         
   2  10   0        877.01        678.07       105.58 o                         
   4  10   0        432.17        157.11       144.28 o                         
   6  10   0       2119.31       2116.29       198.23 o                         
   8  10   0       1251.17       1086.24       188.42 o                         
  10  10   0       1226.83       1133.00       198.04 o                         
  12  10   0       2543.14       2329.89       416.01 o                         
   1  11   0         69.21          0.00       159.87 o                         
   3  11   0          2.44          0.00       145.80 o                         
   5  11   0        554.79        417.55       243.68 o                         
   7  11   0        111.80          0.00       182.94 o                         
 -23   1   1       2534.12       2463.11       254.89 o                         
 -21   1   1       2806.71       2767.49       204.36 o                         
 -19   1   1       3248.31       3258.54       202.72 o                         
 -17   1   1       4132.14       4254.93       164.95 o                         
 -15   1   1      14401.78      14136.29       244.50 o                         
 -13   1   1      25438.75      25457.85       288.36 o                         
 -11   1   1      19024.25      19104.02       191.89 o                         
  -9   1   1      24597.71      24893.57       209.03 o                         
  -7   1   1      34241.45      34836.67       234.96 o                         
  -5   1   1      17229.81      17874.47       139.50 o                         
  -3   1   1      21484.81      21660.68       128.33 o                         
  -1   1   1      96868.30      96954.77       807.44 o                         
   1   1   1      13546.89      13914.03        85.38 o                         
   3   1   1        713.66        684.53        36.56 o                         
   5   1   1      23750.72      23418.32       170.03 o                         
   7   1   1      20561.96      19620.68       181.65 o                         
   9   1   1      17451.77      17034.21       179.24 o                         
  11   1   1      12372.57      12486.94       247.66 o                         
  13   1   1      10866.18      10315.45       211.26 o                         
  15   1   1       7729.25       7821.17       191.56 o                         
  17   1   1       2964.38       2929.35       173.25 o                         
  19   1   1       4431.61       4247.69       229.21 o                         
  21   1   1       3803.48       3596.18       277.84 o                         
 -22   2   1       1449.56       1339.15       211.47 o                         
 -20   2   1       1535.67       1587.66       185.64 o                         
 -18   2   1          8.97        153.15       115.81 o                         
 -16   2   1        809.85        869.60       108.95 o                         
 -14   2   1        774.53        734.13        84.95 o                         
 -12   2   1        277.65        238.59        65.98 o                         
 -10   2   1        284.23        235.42        48.22 o                         
  -8   2   1       4801.90       5603.47       123.66 o                         
  -6   2   1        531.03        447.61        51.85 o                         
  -4   2   1       9713.91      10121.92       105.23 o                         
  -2   2   1       9210.45       8799.72        97.92 o                         
   0   2   1      48997.72      49947.72       260.93 o                         
   2   2   1        463.50        483.83        46.44 o                         
   4   2   1        922.73       1040.25        53.25 o                         
   6   2   1         31.13         12.02        38.87 o                         
   8   2   1       5844.40       5611.40       115.35 o                         
  10   2   1       5610.91       5863.20       157.08 o                         
  12   2   1        479.60        488.55        84.13 o                         
  14   2   1       3950.28       3898.87       177.50 o                         
  16   2   1        746.96        698.99       155.06 o                         
  18   2   1        165.56        151.99       139.77 o                         
  20   2   1       1440.73        990.07       189.37 o                         
  22   2   1        880.30        918.21       273.89 o                         
 -21   3   1       2000.88       1770.44       219.60 o                         
 -19   3   1       1261.22       1411.33       172.60 o                         
 -17   3   1       3734.21       3960.71       219.81 o                         
 -15   3   1       2062.15       2230.22       185.24 o                         
 -13   3   1       3903.98       3757.57       206.89 o                         
 -11   3   1      13623.43      13400.66       287.10 o                         
  -9   3   1       1085.62       1035.22        94.76 o                         
  -7   3   1       9063.05       9420.50       144.01 o                         
  -5   3   1       7267.76       6710.10        89.52 o                         
  -3   3   1      28234.73      27722.62       207.92 o                         
  -1   3   1       6003.21       6292.34        93.09 o                         
   1   3   1      10646.66      10716.46       120.51 o                         
   3   3   1      76290.48      75842.36       485.37 o                         
   5   3   1      13653.14      13411.68       144.61 o                         
   7   3   1        104.25        132.65        49.69 o                         
   9   3   1      17637.91      17641.76       209.22 o                         
  11   3   1       5694.83       5641.56       153.09 o                         
  13   3   1       1833.73       1918.24       124.47 o                         
  15   3   1       1082.20        709.08       151.95 o                         
  17   3   1        904.18       1050.56       152.18 o                         
  19   3   1       4168.17       4094.65       259.35 o                         
  21   3   1        552.34        505.15       185.78 o                         
 -22   4   1       1036.67        913.56       229.57 o                         
 -20   4   1       2994.60       2665.81       233.40 o                         
 -18   4   1       5933.50       6010.11       286.81 o                         
 -16   4   1        367.29        234.48       125.42 o                         
 -14   4   1       8746.97       8462.73       278.71 o                         
 -12   4   1      24701.76      23534.00       404.35 o                         
 -10   4   1      18349.80      17477.35       263.05 o                         
  -8   4   1      29786.13      29632.95       294.29 o                         
  -6   4   1      11622.39      11522.82       146.84 o                         
  -4   4   1      71219.49      73517.32       446.52 o                         
  -2   4   1      52758.82      52486.27       316.26 o                         
   0   4   1      22685.02      23317.23       190.32 o                         
   2   4   1      78771.52      79273.95       545.20 o                         
   4   4   1      29806.30      28826.84       269.92 o                         
   6   4   1       9347.25       9146.63       134.00 o                         
   8   4   1      18858.90      18405.84       272.20 o                         
  10   4   1      22864.48      21776.64       275.47 o                         
  12   4   1      25954.96      24906.76       394.42 o                         
  14   4   1       3156.28       3124.30       196.08 o                         
  16   4   1       6540.43       6225.88       254.56 o                         
  18   4   1       5053.77       5023.94       377.45 o                         
  20   4   1       1741.24       1536.65       343.22 o                         
 -21   5   1         71.44         44.12       189.58 o                         
 -19   5   1        138.55        164.59       156.43 o                         
 -17   5   1        130.09        241.86       134.57 o                         
 -15   5   1         89.76         92.92       119.33 o                         
 -13   5   1        145.30         68.71       123.34 o                         
 -11   5   1          5.88          0.00        90.49 o                         
  -9   5   1        345.35        224.10        90.29 o                         
  -7   5   1       1958.57       2077.92        82.62 o                         
  -5   5   1       2184.52       2248.70        80.59 o                         
  -3   5   1       3664.35       4047.41       100.22 o                         
  -1   5   1         15.61         53.49        51.97 o                         
   1   5   1       1238.83       1304.31        78.69 o                         
   3   5   1          3.73          0.00        65.11 o                         
   5   5   1       3584.89       3438.00       124.23 o                         
   7   5   1       5025.28       5154.23       117.43 o                         
   9   5   1        442.17        602.02       116.45 o                         
  11   5   1       2428.87       2320.83       167.42 o                         
  13   5   1       1088.09       1139.80       144.53 o                         
  15   5   1        854.17        823.38       145.59 o                         
  17   5   1        436.84        734.28       171.50 o                         
  19   5   1        340.78        368.09       195.68 o                         
 -20   6   1       2173.51       1734.04       221.14 o                         
 -18   6   1       2329.91       2553.85       241.15 o                         
 -16   6   1       4723.41       4628.10       285.22 o                         
 -14   6   1       6429.00       6327.04       305.30 o                         
 -12   6   1       4693.58       4519.71       217.55 o                         
 -10   6   1      10216.99      10108.88       210.10 o                         
  -8   6   1      10196.49      10099.86       173.76 o                         
  -6   6   1       7847.93       7770.24       145.68 o                         
  -4   6   1       4531.56       4600.16       147.87 o                         
  -2   6   1      11056.49      10988.47       196.57 o                         
   0   6   1      26462.01      27414.50       285.80 o                         
   2   6   1       6033.03       6402.63       184.72 o                         
   4   6   1       6095.04       5818.52       187.38 o                         
   6   6   1       5271.24       5512.92       163.90 o                         
   8   6   1      10555.63      10673.46       213.68 o                         
  10   6   1       5467.50       5528.11       210.69 o                         
  12   6   1       1801.05       1849.19       198.45 o                         
  14   6   1       2978.39       2975.36       290.45 o                         
  16   6   1       5767.59       5725.39       363.26 o                         
  18   6   1       1847.74       1501.72       249.49 o                         
 -17   7   1        105.36          0.00       192.87 o                         
 -15   7   1        118.49         90.28       141.15 o                         
 -13   7   1       1158.96        929.97       161.82 o                         
 -11   7   1       3207.84       3453.43       238.82 o                         
  -9   7   1       1542.82       1811.16       160.20 o                         
  -7   7   1        520.68        741.25       120.38 o                         
  -5   7   1       1353.52       1508.22       142.75 o                         
  -3   7   1       2211.02       2670.78       140.47 o                         
  -1   7   1        977.11       1123.58       145.28 o                         
   1   7   1       2401.84       2300.31       121.56 o                         
   3   7   1       4429.99       4636.45       211.02 o                         
   5   7   1       1291.20       1405.71       149.31 o                         
   7   7   1        158.61         65.48        99.94 o                         
   9   7   1       2604.85       2685.83       176.77 o                         
  11   7   1       3032.15       3043.73       214.89 o                         
  13   7   1        912.67        851.28       158.21 o                         
  15   7   1        224.99        312.54       150.69 o                         
  17   7   1        308.62         62.21       216.22 o                         
 -16   8   1       1648.61       1745.67       208.85 o                         
 -14   8   1       3591.78       2978.62       233.52 o                         
 -12   8   1       4992.78       4454.33       277.39 o                         
 -10   8   1       5135.23       5033.58       250.19 o                         
  -8   8   1       3898.63       4100.33       221.69 o                         
  -6   8   1       7943.93       7889.48       240.96 o                         
  -4   8   1      14072.64      13708.83       288.67 o                         
  -2   8   1       6718.16       7181.74       235.41 o                         
   0   8   1       5697.13       6032.61       234.05 o                         
   2   8   1       4172.21       4396.01       203.59 o                         
   4   8   1       4130.83       4274.49       203.67 o                         
   6   8   1       5395.55       5458.07       272.01 o                         
   8   8   1       8306.93       7769.75       285.16 o                         
  10   8   1       4484.65       3984.44       261.98 o                         
  12   8   1       3217.86       3153.41       234.66 o                         
  14   8   1       2809.87       2684.86       240.98 o                         
  16   8   1       2104.52       1853.72       349.74 o                         
 -15   9   1       1782.03       1696.12       238.73 o                         
 -13   9   1       2589.75       2121.79       228.48 o                         
 -11   9   1       1082.00        942.51       179.78 o                         
  -9   9   1       1145.13       1278.35       180.49 o                         
  -7   9   1       2791.42       2578.09       202.97 o                         
  -5   9   1       1309.39       1348.79       154.73 o                         
  -3   9   1       5352.61       5034.11       227.70 o                         
  -1   9   1       9199.42       8888.73       269.18 o                         
   1   9   1       4417.57       4135.18       214.57 o                         
   3   9   1       3663.68       3845.61       210.05 o                         
   5   9   1       3873.77       4089.08       238.27 o                         
   7   9   1       3442.68       3359.93       217.51 o                         
   9   9   1       4072.10       3611.61       244.97 o                         
  11   9   1       1667.13       1308.59       189.34 o                         
  13   9   1       1592.25        976.44       254.48 o                         
 -12  10   1        395.24        494.92       197.40 o                         
 -10  10   1        237.59         45.02       168.91 o                         
  -8  10   1        215.48        173.51       150.74 o                         
  -6  10   1       1342.23       1167.99       186.56 o                         
  -4  10   1       2529.94       2537.70       216.31 o                         
  -2  10   1        774.30        679.57       150.59 o                         
   0  10   1        560.24        673.93       168.17 o                         
   2  10   1       2466.04       2142.40       188.28 o                         
   4  10   1       2125.15       2010.02       192.26 o                         
   6  10   1        578.54        548.95       157.96 o                         
   8  10   1       1193.51        908.16       183.66 o                         
  10  10   1        453.68        117.45       215.01 o                         
  -7  11   1       3742.38       3252.48       294.64 o                         
  -5  11   1       2054.98       1933.25       226.97 o                         
  -3  11   1       4060.70       3902.08       268.10 o                         
  -1  11   1       5451.92       4914.33       259.58 o                         
   1  11   1       1771.96       1467.83       209.64 o                         
   3  11   1       1625.16       1487.44       216.12 o                         
   5  11   1       3754.84       3421.87       277.10 o                         
   7  11   1       2402.48       1921.78       289.80 o                         
 -24   0   2       1406.17       1556.32       370.65 o                         
 -22   0   2       7027.18       7838.56       594.29 o                         
 -20   0   2       5245.66       5968.71       363.55 o                         
 -18   0   2       1802.40       1811.80       190.13 o                         
 -16   0   2      21821.26      21495.72       352.83 o                         
 -14   0   2      22216.76      22249.74       330.59 o                         
 -12   0   2       4770.07       4211.69       176.93 o                         
 -10   0   2      31922.27      31457.31       325.79 o                         
  -8   0   2     101316.99     101969.84       791.35 o                         
  -6   0   2      90091.02      89369.42       754.76 o                         
  -4   0   2       7367.92       7088.81       102.59 o                         
  -2   0   2     150245.11     143760.28      1261.10 o                         
   0   0   2      83895.00      85657.75       601.06 o                         
   2   0   2      29279.48      29413.30       228.35 o                         
   4   0   2      77732.45      77395.05       545.22 o                         
   6   0   2     122173.70     122735.55       904.91 o                         
   8   0   2      90592.58      92291.43       806.42 o                         
  10   0   2      15576.84      15255.94       289.94 o                         
  12   0   2      21480.28      20704.82       434.20 o                         
  14   0   2      17205.81      16974.42       422.88 o                         
  16   0   2       6418.62       5219.59       366.17 o                         
  18   0   2       5241.96       4772.16       345.51 o                         
  20   0   2       2608.86       2300.47       424.67 o                         
 -23   1   2        434.47        479.78       188.77 o                         
 -21   1   2        114.22          0.00       123.74 o                         
 -19   1   2        702.95        517.76       127.13 o                         
 -17   1   2        130.10        142.21        88.57 o                         
 -15   1   2       3308.65       3335.40       135.58 o                         
 -13   1   2       1485.68       1831.17       101.95 o                         
 -11   1   2       3798.52       4010.37        96.28 o                         
  -9   1   2      12472.03      12182.42       136.01 o                         
  -7   1   2        850.84        679.36        45.10 o                         
  -5   1   2      87392.05      90203.34       405.83 o                         
  -3   1   2       8411.09       8063.92        61.72 o                         
  -1   1   2        395.82        351.53        17.54 o                         
   1   1   2      45726.53      46485.55       240.67 o                         
   3   1   2       4762.55       4818.74        83.22 o                         
   5   1   2       2844.95       2773.32        70.96 o                         
   7   1   2         39.96         78.21        43.39 o                         
   9   1   2        205.85        364.88        58.81 o                         
  11   1   2        773.88        784.24        93.65 o                         
  13   1   2          6.71          0.00        91.88 o                         
  15   1   2       1162.93       1455.45       139.99 o                         
  17   1   2         41.00          0.00       102.57 o                         
  19   1   2         90.94         98.35       195.87 o                         
  21   1   2        879.63       1136.72       203.08 o                         
 -22   2   2        975.25        918.23       190.38 o                         
 -20   2   2       1258.23       1341.29       166.74 o                         
 -18   2   2       6129.08       6082.23       204.87 o                         
 -16   2   2        909.10        959.36        99.48 o                         
 -14   2   2       6263.27       6286.02       183.89 o                         
 -12   2   2       8257.86       7428.60       160.34 o                         
 -10   2   2      32407.73      33322.73       297.07 o                         
  -8   2   2       8085.11       7959.39       133.02 o                         
  -6   2   2        344.33        288.53        49.64 o                         
  -4   2   2     114869.36     114790.45       660.78 o                         
  -2   2   2      12462.35      12247.63       109.64 o                         
   0   2   2       1718.29       1759.98        48.08 o                         
   2   2   2      48361.64      48593.18       281.85 o                         
   4   2   2      11912.08      11801.13       132.88 o                         
   6   2   2       4607.23       4293.32       103.30 o                         
   8   2   2       9909.60       9552.01       134.93 o                         
  10   2   2      14844.79      14553.11       240.81 o                         
  12   2   2      12607.13      12334.15       228.80 o                         
  14   2   2       2875.74       2797.52       156.45 o                         
  16   2   2       4788.62       4819.81       227.77 o                         
  18   2   2       3937.77       3788.67       253.28 o                         
  20   2   2       1231.62       1349.08       301.73 o                         
 -23   3   2        529.46        373.96       180.98 o                         
 -21   3   2       4270.15       4128.84       322.88 o                         
 -19   3   2       1907.07       2016.97       169.04 o                         
 -17   3   2       2417.92       2716.42       177.05 o                         
 -15   3   2       7658.77       7443.66       305.03 o                         
 -13   3   2      13223.20      12645.52       304.59 o                         
 -11   3   2       9662.73       9327.38       245.80 o                         
  -9   3   2        587.86        612.84        83.06 o                         
  -7   3   2      26931.96      27181.54       242.42 o                         
  -5   3   2      13444.95      13895.84       150.10 o                         
  -3   3   2      10952.07      10871.14       119.47 o                         
  -1   3   2      31833.08      30866.26       189.99 o                         
   1   3   2      52060.54      51627.50       333.54 o                         
   3   3   2      28383.18      27356.46       214.63 o                         
   5   3   2       6679.72       6275.12       106.26 o                         
   7   3   2      11033.35      11375.18       183.16 o                         
   9   3   2       6706.39       6472.58       138.15 o                         
  11   3   2       1206.02       1354.37        93.75 o                         
  13   3   2       7259.34       6941.68       193.24 o                         
  15   3   2       1594.60       1643.82       165.43 o                         
  17   3   2       2135.53       1908.34       176.65 o                         
  19   3   2       3798.92       3947.51       308.34 o                         
 -22   4   2        425.98        453.80       177.19 o                         
 -20   4   2        457.37        453.40       164.02 o                         
 -18   4   2        982.93        922.37       140.68 o                         
 -16   4   2       2242.02       2188.82       211.78 o                         
 -14   4   2       3721.04       3691.94       301.74 o                         
 -12   4   2       5018.77       5087.24       262.35 o                         
 -10   4   2       3722.64       3769.59       141.72 o                         
  -8   4   2       2210.18       2293.79       102.66 o                         
  -6   4   2       7277.80       7713.25       122.71 o                         
  -4   4   2       6385.06       6595.89       108.66 o                         
  -2   4   2      13346.47      13868.81       148.45 o                         
   0   4   2       7560.23       8037.83        95.53 o                         
   2   4   2      15737.32      16214.39       191.66 o                         
   4   4   2       3463.93       3512.67       106.94 o                         
   6   4   2       1245.95       1106.90        59.09 o                         
   8   4   2       3142.22       3206.12       126.99 o                         
  10   4   2         36.32          0.00        63.78 o                         
  12   4   2       2941.46       2910.05       182.31 o                         
  14   4   2         75.51         84.75       114.68 o                         
  16   4   2        325.69        513.40       137.23 o                         
  18   4   2       2331.17       2604.96       313.18 o                         
  20   4   2        508.38        277.52       238.95 o                         
 -21   5   2       1720.99       1707.93       370.27 o                         
 -19   5   2       2888.44       2913.52       224.75 o                         
 -17   5   2       5167.84       5002.48       231.52 o                         
 -15   5   2       4050.77       3784.00       227.26 o                         
 -13   5   2       3547.59       3618.01       324.01 o                         
 -11   5   2      16743.17      15817.19       283.06 o                         
  -9   5   2      10290.26       9613.38       195.93 o                         
  -7   5   2       3384.14       3325.57       104.13 o                         
  -5   5   2       7436.89       7381.59       124.27 o                         
  -3   5   2      21623.01      21061.24       217.27 o                         
  -1   5   2      14456.56      15021.36       172.68 o                         
   1   5   2      15239.16      15115.62       225.72 o                         
   3   5   2       9992.57       9209.70       164.48 o                         
   5   5   2      16701.54      16261.37       208.69 o                         
   7   5   2       5313.78       5199.18       100.92 o                         
   9   5   2      16085.29      15737.15       332.10 o                         
  11   5   2       6898.03       6888.96       226.03 o                         
  13   5   2       5147.22       4935.34       260.35 o                         
  15   5   2       8937.94       8370.03       321.38 o                         
  17   5   2       3770.43       3635.29       263.27 o                         
  19   5   2       1839.81       1692.59       291.14 o                         
 -20   6   2          3.03          0.00       204.53 o                         
 -18   6   2          0.21         33.56       140.34 o                         
 -16   6   2        113.28        176.61       133.76 o                         
 -14   6   2         34.62          0.00       117.74 o                         
 -12   6   2        427.91        404.41       125.28 o                         
 -10   6   2         20.70         38.74        92.80 o                         
  -8   6   2        101.05         57.63        72.59 o                         
  -6   6   2       2021.62       2333.73        95.07 o                         
  -4   6   2        563.90        542.71        77.50 o                         
  -2   6   2        346.38        431.39        82.71 o                         
   0   6   2        450.32        512.47        61.18 o                         
   2   6   2        932.51       1076.94       112.47 o                         
   4   6   2        818.09        991.04       111.77 o                         
   6   6   2        149.51        248.66        82.97 o                         
   8   6   2         23.83         21.58        84.35 o                         
  10   6   2        101.86         61.47       124.44 o                         
  12   6   2        563.14        447.18       156.74 o                         
  14   6   2          0.58        188.51       147.55 o                         
  16   6   2         18.25        252.53       157.84 o                         
  18   6   2        108.47         52.97       188.42 o                         
 -19   7   2       1883.71       1718.74       230.26 o                         
 -17   7   2       2469.95       1938.38       224.57 o                         
 -15   7   2       7020.21       7110.84       292.56 o                         
 -13   7   2       4421.91       4024.27       256.71 o                         
 -11   7   2       2803.47       2673.61       185.62 o                         
  -9   7   2       4981.08       5331.63       229.82 o                         
  -7   7   2      11288.83      11491.95       206.49 o                         
  -5   7   2       6301.34       6848.48       225.97 o                         
  -3   7   2       7513.62       7602.00       255.53 o                         
  -1   7   2      10830.61      10910.30       174.01 o                         
   1   7   2      10702.96      10759.84       234.85 o                         
   3   7   2       1026.42       1181.69       141.62 o                         
   5   7   2      10451.90      10453.70       254.96 o                         
   7   7   2      15053.83      14322.53       321.93 o                         
   9   7   2       3847.12       3760.20       226.61 o                         
  11   7   2       2266.69       2467.93       202.04 o                         
  13   7   2       4791.44       4673.81       383.42 o                         
  15   7   2       2615.28       2720.63       247.85 o                         
  17   7   2       1263.84        715.02       225.63 o                         
 -16   8   2       1479.82       1237.44       196.25 o                         
 -14   8   2       1486.22       1419.83       169.54 o                         
 -12   8   2       1805.44       1803.71       208.90 o                         
 -10   8   2       3811.06       3752.28       279.96 o                         
  -8   8   2       1945.42       1941.51       175.83 o                         
  -6   8   2       2594.99       2556.69       166.85 o                         
  -4   8   2       6027.42       6041.82       198.26 o                         
  -2   8   2       2654.21       2681.92       146.28 o                         
   0   8   2       3603.83       3516.39       193.87 o                         
   2   8   2       4197.82       4073.91       200.94 o                         
   4   8   2       2003.95       1886.79       159.67 o                         
   6   8   2       1356.51       1549.18       173.05 o                         
   8   8   2       2203.29       2351.51       202.99 o                         
  10   8   2       1984.02       2241.38       208.23 o                         
  12   8   2        676.11        771.06       172.10 o                         
  14   8   2       1380.21       1333.64       247.97 o                         
 -15   9   2        732.37        549.74       199.25 o                         
 -13   9   2       1577.32       1692.45       181.93 o                         
 -11   9   2       1059.35        956.86       176.69 o                         
  -9   9   2        105.06         69.98       110.35 o                         
  -7   9   2       1889.46       1899.14       166.47 o                         
  -5   9   2       6486.25       6715.16       248.35 o                         
  -3   9   2       2018.23       1912.16       188.82 o                         
  -1   9   2        384.13        411.53       137.41 o                         
   1   9   2       3610.22       3857.99       208.00 o                         
   3   9   2       2203.51       2389.74       179.46 o                         
   5   9   2       1743.42       1604.87       198.30 o                         
   7   9   2       2229.26       2304.59       213.00 o                         
   9   9   2       3668.78       3717.04       250.56 o                         
  11   9   2       1159.43       1547.40       199.41 o                         
  13   9   2       1048.79        840.93       249.98 o                         
 -12  10   2       1179.59       1142.31       264.34 o                         
 -10  10   2       1093.11        829.37       225.11 o                         
  -8  10   2       3251.50       3393.41       347.95 o                         
  -6  10   2       2531.94       2744.65       220.93 o                         
  -4  10   2       3395.09       3054.87       222.60 o                         
  -2  10   2       3625.80       3270.87       241.50 o                         
   0  10   2        468.12        340.91       143.28 o                         
   2  10   2       1270.34       1359.87       195.74 o                         
   4  10   2       2375.21       2211.80       206.86 o                         
   6  10   2       2425.01       2277.47       205.80 o                         
   8  10   2       2068.45       1943.52       214.24 o                         
  10  10   2       1405.31       1752.64       237.57 o                         
  -7  11   2        452.66        612.44       210.91 o                         
  -5  11   2          5.04        148.39       184.48 o                         
  -3  11   2        170.54        247.63       205.95 o                         
  -1  11   2        323.66        354.53       167.31 o                         
   1  11   2          6.23          0.00       171.61 o                         
   3  11   2         38.55          0.00       174.41 o                         
   5  11   2         33.06          0.00       184.84 o                         
 -23   1   3       1647.41       1267.24       209.84 o                         
 -21   1   3       3322.28       3645.52       218.07 o                         
 -19   1   3       4152.30       4676.32       216.07 o                         
 -17   1   3       6627.97       6991.81       176.96 o                         
 -15   1   3       5512.56       5735.99       168.89 o                         
 -13   1   3        231.19        168.29        64.24 o                         
 -11   1   3      12744.17      12186.98       147.31 o                         
  -9   1   3      39587.21      39134.85       273.20 o                         
  -7   1   3      20930.47      19598.83       160.23 o                         
  -5   1   3      75076.18      75411.23       399.82 o                         
  -3   1   3      18033.22      17791.38       104.52 o                         
  -1   1   3      22361.23      22076.31       118.96 o                         
   1   1   3      64301.78      63231.39       309.10 o                         
   3   1   3       4314.24       3835.29        84.37 o                         
   5   1   3      47001.07      45898.40       314.33 o                         
   7   1   3       6793.09       6117.82       113.99 o                         
   9   1   3       5172.54       4779.52       151.69 o                         
  11   1   3       7402.57       7496.59       193.58 o                         
  13   1   3       5686.17       5888.50       205.57 o                         
  15   1   3      11774.50      11697.72       285.66 o                         
  17   1   3       6250.34       6066.96       398.68 o                         
  19   1   3        916.22        653.81       173.04 o                         
 -24   2   3        534.42        564.93       213.86 o                         
 -22   2   3       2110.00       2327.30       230.00 o                         
 -20   2   3       1089.07       1136.18       140.64 o                         
 -18   2   3       1603.83       1720.14       133.46 o                         
 -16   2   3       2984.12       3235.94       145.17 o                         
 -14   2   3       5679.82       5586.45       241.37 o                         
 -12   2   3       2863.14       2958.79        90.17 o                         
 -10   2   3        322.41        379.80        45.26 o                         
  -8   2   3      16939.72      18289.63       147.11 o                         
  -6   2   3      20747.29      21025.12       169.55 o                         
  -4   2   3      70705.26      71676.61       349.39 o                         
  -2   2   3      16150.41      16098.13       115.67 o                         
   0   2   3      12567.55      12299.66        96.99 o                         
   2   2   3       9257.28       9692.48       113.44 o                         
   4   2   3       3529.43       3645.59        87.87 o                         
   6   2   3      14786.67      15209.38       192.53 o                         
   8   2   3       6663.41       6885.46       119.49 o                         
  10   2   3        833.21        589.16        75.95 o                         
  12   2   3       2666.86       2601.02       159.37 o                         
  14   2   3       3703.16       3589.03       206.99 o                         
  16   2   3       1272.83       1352.49       170.28 o                         
  18   2   3       1883.72       1665.50       202.71 o                         
  20   2   3        363.46        139.86       183.44 o                         
 -23   3   3       1570.96       1593.34       220.05 o                         
 -21   3   3       1656.13       1631.69       201.00 o                         
 -19   3   3       4166.45       4145.52       214.27 o                         
 -17   3   3       8830.62       9030.29       272.22 o                         
 -15   3   3       2494.63       2492.72       212.76 o                         
 -13   3   3      23271.99      23508.81       364.12 o                         
 -11   3   3      17947.53      18124.39       244.27 o                         
  -9   3   3        181.76        174.24        67.32 o                         
  -7   3   3      16806.05      17106.88       160.72 o                         
  -5   3   3      27317.45      27918.96       209.77 o                         
  -3   3   3      18888.47      18354.69       176.41 o                         
  -1   3   3        253.42        171.84        38.01 o                         
   1   3   3      10674.57      10832.16       138.57 o                         
   3   3   3      30546.42      29594.96       230.21 o                         
   5   3   3       4797.88       4676.91       107.36 o                         
   7   3   3       4345.74       4596.29       132.51 o                         
   9   3   3       9831.08       9859.50       173.93 o                         
  11   3   3       6592.89       6822.31       228.23 o                         
  13   3   3       3923.22       3751.64       168.89 o                         
  15   3   3        616.74        576.33       133.00 o                         
  17   3   3       3437.61       3687.67       244.90 o                         
  19   3   3        785.12        692.10       200.70 o                         
 -22   4   3       1389.41       1281.04       204.34 o                         
 -20   4   3       2839.41       2937.91       215.36 o                         
 -18   4   3       5438.53       5053.93       338.44 o                         
 -16   4   3       2786.94       2598.15       182.30 o                         
 -14   4   3       7429.20       6943.01       239.52 o                         
 -12   4   3      12453.44      12100.09       294.60 o                         
 -10   4   3      14805.63      15039.37       248.54 o                         
  -8   4   3      11904.45      12357.41       156.94 o                         
  -6   4   3      28423.51      29352.08       237.03 o                         
  -4   4   3      28432.68      28737.88       222.08 o                         
  -2   4   3      24654.69      25035.80       208.31 o                         
   0   4   3       6731.20       6547.28       126.67 o                         
   2   4   3      25914.63      25160.80       232.53 o                         
   4   4   3      33664.80      33823.30       274.03 o                         
   6   4   3      13718.27      14190.86       161.39 o                         
   8   4   3       3481.51       3366.68       136.14 o                         
  10   4   3       9642.87       9339.35       196.64 o                         
  12   4   3       9785.05       9460.88       255.91 o                         
  14   4   3       5960.13       5339.36       232.92 o                         
  16   4   3       4124.55       3606.85       219.55 o                         
  18   4   3       3551.02       3091.63       394.22 o                         
 -21   5   3         71.28          0.00       179.89 o                         
 -19   5   3         13.86         97.16       125.48 o                         
 -17   5   3          9.45          0.00       121.20 o                         
 -15   5   3        640.94        726.82       142.01 o                         
 -13   5   3          4.06          0.00       114.29 o                         
 -11   5   3         54.59         52.43        92.35 o                         
  -9   5   3        194.48        350.26        86.26 o                         
  -7   5   3        614.53        816.28        73.23 o                         
  -5   5   3       1073.97       1257.25        74.41 o                         
  -3   5   3        341.11        458.18        70.66 o                         
  -1   5   3         60.76         25.73        44.52 o                         
   1   5   3         21.58        129.45        63.60 o                         
   3   5   3       2421.06       2587.79       121.00 o                         
   5   5   3       3199.18       3434.39       123.09 o                         
   7   5   3        687.21        706.34        70.40 o                         
   9   5   3       1803.46       1904.70       151.49 o                         
  11   5   3       2696.35       2746.78       174.94 o                         
  13   5   3        636.77        633.46       132.19 o                         
  15   5   3        935.72       1009.87       179.64 o                         
  17   5   3        406.98        496.46       201.37 o                         
 -20   6   3       1210.11       1147.90       212.20 o                         
 -18   6   3       5043.11       4732.60       291.26 o                         
 -16   6   3       8650.37       8553.84       446.45 o                         
 -14   6   3       5410.98       6019.30       236.70 o                         
 -12   6   3       4953.35       4918.16       189.04 o                         
 -10   6   3      11005.60      11184.66       229.99 o                         
  -8   6   3      13496.30      13804.81       197.36 o                         
  -6   6   3      11775.14      11648.62       190.14 o                         
  -4   6   3      10469.74       9846.30       175.74 o                         
  -2   6   3      36627.58      36525.34       296.76 o                         
   0   6   3      15822.50      15540.28       251.17 o                         
   2   6   3      11853.15      11391.46       223.84 o                         
   4   6   3      17729.03      17607.31       288.65 o                         
   6   6   3      20390.29      20453.51       298.09 o                         
   8   6   3       8416.00       7914.77       215.12 o                         
  10   6   3       3187.24       3222.96       208.39 o                         
  12   6   3       4769.63       4598.05       341.59 o                         
  14   6   3       4588.51       4683.47       281.21 o                         
  16   6   3       2497.56       2260.62       270.67 o                         
 -19   7   3        479.00        213.16       177.16 o                         
 -17   7   3        248.72        138.33       177.85 o                         
 -15   7   3         64.13        230.62       140.23 o                         
 -13   7   3        181.49          0.00       133.42 o                         
 -11   7   3       1956.56       1801.30       154.40 o                         
  -9   7   3        175.20        218.39        86.99 o                         
  -7   7   3        922.71       1164.40       102.22 o                         
  -5   7   3       3757.75       4184.01       145.60 o                         
  -3   7   3        863.51        891.46        97.70 o                         
  -1   7   3       1556.16       1711.98        88.55 o                         
   1   7   3       1080.97       1023.60       133.00 o                         
   3   7   3       1003.00        976.18       135.09 o                         
   5   7   3       2429.23       2393.50       160.74 o                         
   7   7   3         82.65        107.28       126.01 o                         
   9   7   3         48.25        231.53       135.95 o                         
  11   7   3       1941.60       2082.50       197.01 o                         
  13   7   3       1496.28       1442.76       202.64 o                         
  15   7   3        435.03        803.66       213.84 o                         
 -18   8   3       1474.01       1277.38       225.41 o                         
 -16   8   3       1675.94       1436.50       209.54 o                         
 -14   8   3       3223.90       3043.05       286.32 o                         
 -12   8   3       2735.81       2738.56       209.49 o                         
 -10   8   3       2684.75       3097.47       191.96 o                         
  -8   8   3       7608.03       8011.73       241.03 o                         
  -6   8   3      14121.60      13538.19       257.91 o                         
  -4   8   3       3957.45       4016.72       168.56 o                         
  -2   8   3       9280.56       8872.11       251.61 o                         
   0   8   3       8791.28       8890.35       254.77 o                         
   2   8   3       4438.53       4518.01       259.08 o                         
   4   8   3       5504.90       5446.65       222.95 o                         
   6   8   3       5869.62       5889.71       257.75 o                         
   8   8   3       3352.18       3393.96       227.61 o                         
  10   8   3       1780.52       1727.69       189.52 o                         
  12   8   3       2483.07       2076.87       243.06 o                         
  14   8   3       2301.73       1988.02       279.16 o                         
 -15   9   3       2796.99       2059.31       242.60 o                         
 -13   9   3       1387.98       1303.35       185.50 o                         
 -11   9   3       1529.15       1622.44       187.40 o                         
  -9   9   3       2913.43       2929.72       196.51 o                         
  -7   9   3       3720.67       3849.59       203.09 o                         
  -5   9   3       4478.94       4396.86       217.00 o                         
  -3   9   3       1429.80       1494.11       172.00 o                         
  -1   9   3       1483.25       1760.02       168.75 o                         
   1   9   3       6853.66       6636.62       274.60 o                         
   3   9   3       3852.01       3854.07       211.19 o                         
   5   9   3       4442.42       4486.28       259.30 o                         
   7   9   3       4380.00       4246.44       255.24 o                         
   9   9   3       2372.66       2425.54       223.22 o                         
  11   9   3       1833.51       2040.92       263.11 o                         
 -12  10   3        616.20        494.96       256.17 o                         
 -10  10   3        237.33        240.66       274.64 o                         
  -8  10   3        238.84        287.73       174.28 o                         
  -6  10   3        748.07        719.28       186.97 o                         
  -4  10   3        684.45        857.62       193.63 o                         
  -2  10   3        378.95        276.31       156.44 o                         
   0  10   3        918.11        617.14       181.54 o                         
   2  10   3       1639.28       1429.28       189.06 o                         
   4  10   3        381.36        190.79       194.12 o                         
   6  10   3        893.39        834.34       212.63 o                         
   8  10   3        894.35        775.04       243.80 o                         
  -9  11   3       2605.05       1908.87       393.92 o                         
  -7  11   3       3313.53       2990.71       310.48 o                         
  -5  11   3       5056.05       4934.41       347.91 o                         
  -3  11   3       4222.47       4018.45       289.67 o                         
  -1  11   3       2674.69       2552.48       278.88 o                         
   1  11   3       2000.31       1939.44       241.90 o                         
   3  11   3       2833.51       2727.79       309.53 o                         
   5  11   3       2731.43       2535.89       276.83 o                         
 -24   0   4        721.61        849.60       323.01 o                         
 -22   0   4       3676.01       3381.71       525.75 o                         
 -20   0   4       6713.61       6633.86       421.50 o                         
 -18   0   4      12811.83      12439.30       339.86 o                         
 -16   0   4      13652.47      13879.26       339.49 o                         
 -14   0   4      18203.01      17628.38       327.54 o                         
 -12   0   4      18557.04      19027.80       283.40 o                         
 -10   0   4      54173.31      55442.00       476.74 o                         
  -8   0   4      70141.47      72863.59       579.74 o                         
  -6   0   4       7843.64       7798.45       135.23 o                         
  -4   0   4       2743.52       2546.94        72.09 o                         
  -2   0   4      45042.79      43880.16       305.78 o                         
   0   0   4      62179.74      62157.79       455.56 o                         
   2   0   4      56639.34      53862.21       695.96 o                         
   4   0   4      25232.11      25421.18       322.54 o                         
   6   0   4      53452.70      53648.61       594.61 o                         
   8   0   4       6698.05       6689.84       239.77 o                         
  10   0   4       2437.74       2139.86       186.13 o                         
  12   0   4       6072.09       5908.43       284.35 o                         
  14   0   4      21807.33      21735.24       755.79 o                         
  16   0   4       7663.62       6769.80       436.75 o                         
  18   0   4        256.68        216.42       344.51 o                         
  20   0   4       3059.83       3551.69       461.01 o                         
 -23   1   4        157.21        202.29       164.39 o                         
 -21   1   4       1734.07       1788.71       173.61 o                         
 -19   1   4        988.99       1182.09       125.49 o                         
 -17   1   4        200.21        293.14       100.51 o                         
 -15   1   4       1541.94       1498.44       106.89 o                         
 -13   1   4        343.80        429.54        64.91 o                         
 -11   1   4       9410.36       9297.79       128.51 o                         
  -9   1   4      18829.89      19874.64       176.22 o                         
  -7   1   4      15090.83      15447.81       137.60 o                         
  -5   1   4      18106.38      18261.64       123.31 o                         
  -3   1   4        717.23        770.53        33.19 o                         
  -1   1   4      57402.88      56998.88       299.85 o                         
   1   1   4      10357.55       9685.29       108.47 o                         
   3   1   4       1297.20       1194.02        56.12 o                         
   5   1   4      14016.57      14500.08       182.92 o                         
   7   1   4        104.50         52.66        48.95 o                         
   9   1   4         17.92         78.17        76.78 o                         
  11   1   4         51.12          0.00        88.79 o                         
  13   1   4       1037.66        847.27       120.84 o                         
  15   1   4       1856.81       1927.75       163.75 o                         
  17   1   4        183.61        261.27       151.40 o                         
  19   1   4         26.20        198.10       206.89 o                         
 -24   2   4       1706.74       1256.47       249.02 o                         
 -22   2   4       1492.44       1430.29       177.26 o                         
 -20   2   4       7332.53       7389.55       254.30 o                         
 -18   2   4       9984.08       9397.80       238.30 o                         
 -16   2   4       4197.98       4261.66       156.18 o                         
 -14   2   4       2523.00       2587.32       100.05 o                         
 -12   2   4      20604.96      20738.81       201.18 o                         
 -10   2   4      10498.33      10609.28       135.11 o                         
  -8   2   4      15636.85      15656.33       145.26 o                         
  -6   2   4     105187.92     107388.78       582.30 o                         
  -4   2   4      18331.44      18361.45       139.10 o                         
  -2   2   4      42764.01      42991.27       239.99 o                         
   0   2   4      11765.15      11873.66       109.44 o                         
   2   2   4      70211.81      71476.98       483.39 o                         
   4   2   4      48111.29      49390.49       360.81 o                         
   6   2   4       2109.75       2217.09       112.06 o                         
   8   2   4      10650.60      10147.21       176.68 o                         
  10   2   4      10654.29      10374.72       179.27 o                         
  12   2   4       4255.19       4328.50       197.94 o                         
  14   2   4      11625.13      11030.66       273.47 o                         
  16   2   4       4414.02       4280.94       310.17 o                         
  18   2   4       2303.27       2300.03       250.61 o                         
  20   2   4       2224.88       1796.16       287.68 o                         
 -23   3   4       1270.07       1102.57       201.60 o                         
 -21   3   4       2139.01       2093.16       190.27 o                         
 -19   3   4       1987.15       2177.56       185.33 o                         
 -17   3   4        383.70        320.67       124.05 o                         
 -15   3   4       2798.06       2750.19       179.36 o                         
 -13   3   4       7113.83       6850.79       193.45 o                         
 -11   3   4        133.21        157.57        77.84 o                         
  -9   3   4      36257.69      37519.15       316.87 o                         
  -7   3   4      37180.62      38307.96       278.29 o                         
  -5   3   4       1166.03       1043.10        58.32 o                         
  -3   3   4       4964.93       4886.06        96.09 o                         
  -1   3   4       3729.41       3669.39        78.62 o                         
   1   3   4      36578.33      36472.60       246.46 o                         
   3   3   4      36278.84      36429.51       264.07 o                         
   5   3   4      18060.53      18612.10       205.16 o                         
   7   3   4       7732.30       7123.66       167.96 o                         
   9   3   4       3771.88       3793.97       160.74 o                         
  11   3   4       8361.38       8492.29       231.80 o                         
  13   3   4       3300.11       3654.86       230.42 o                         
  15   3   4       2805.63       3230.94       206.29 o                         
  17   3   4       3601.46       3501.97       323.47 o                         
  19   3   4        443.63        243.96       189.76 o                         
 -22   4   4        589.87        652.21       182.74 o                         
 -20   4   4        719.81        657.27       128.17 o                         
 -18   4   4        165.66         83.66       124.07 o                         
 -16   4   4        917.82        747.16       140.04 o                         
 -14   4   4       3871.09       4039.62       208.78 o                         
 -12   4   4        303.98        385.91        86.07 o                         
 -10   4   4        113.23        286.94        81.15 o                         
  -8   4   4       6903.51       7643.70       117.12 o                         
  -6   4   4      12866.96      14384.72       163.61 o                         
  -4   4   4       4908.34       4881.19       110.49 o                         
  -2   4   4       5056.35       4839.03       109.74 o                         
   0   4   4       7617.28       8123.89       135.46 o                         
   2   4   4       6547.12       6809.81       129.02 o                         
   4   4   4       4030.53       4226.74       102.54 o                         
   6   4   4       6893.18       7092.10       151.29 o                         
   8   4   4       1399.05       1538.34       112.22 o                         
  10   4   4       7113.52       6868.78       186.77 o                         
  12   4   4       1024.14        917.23       136.14 o                         
  14   4   4          8.97          0.00       109.05 o                         
  16   4   4        861.55        979.86       154.47 o                         
  18   4   4        649.81        525.02       226.79 o                         
 -21   5   4       1424.22       1401.75       214.39 o                         
 -19   5   4       4914.97       4770.77       253.66 o                         
 -17   5   4       9813.23       9433.85       286.14 o                         
 -15   5   4       1898.69       2154.46       173.76 o                         
 -13   5   4       3730.20       3731.96       203.82 o                         
 -11   5   4      11114.02      11230.97       207.22 o                         
  -9   5   4      15713.02      15376.82       181.89 o                         
  -7   5   4      11410.06      11224.71       163.33 o                         
  -5   5   4      15323.85      15478.76       194.40 o                         
  -3   5   4      24628.97      25245.35       267.29 o                         
  -1   5   4       1526.81       1403.68        72.93 o                         
   1   5   4       3549.80       3261.76       129.91 o                         
   3   5   4      41758.00      41779.08       388.62 o                         
   5   5   4       6799.03       6565.05       155.24 o                         
   7   5   4       5562.75       5255.75       183.75 o                         
   9   5   4       7818.39       7790.94       223.46 o                         
  11   5   4       5789.33       5420.12       215.72 o                         
  13   5   4       9290.11       9443.32       448.32 o                         
  15   5   4       3262.65       2981.07       324.80 o                         
  17   5   4       3196.66       2678.77       267.85 o                         
 -20   6   4        254.35          9.42       165.44 o                         
 -18   6   4        153.10        172.21       156.81 o                         
 -16   6   4          1.89        138.32       162.87 o                         
 -14   6   4        360.55        385.68       124.40 o                         
 -12   6   4         76.50          0.00        86.34 o                         
 -10   6   4          6.40        111.68        64.78 o                         
  -8   6   4        527.71        992.23        84.40 o                         
  -6   6   4        176.66        162.11        77.02 o                         
  -4   6   4        160.45        199.44        72.48 o                         
  -2   6   4       2668.01       2888.86       108.22 o                         
   0   6   4         65.24          0.00        79.81 o                         
   2   6   4         94.67        154.01        94.60 o                         
   4   6   4       2006.17       2189.13       138.36 o                         
   6   6   4        147.21        206.28       102.57 o                         
   8   6   4        958.11        879.30       145.74 o                         
  10   6   4        767.07        945.73       153.58 o                         
  12   6   4         94.67        194.30       133.39 o                         
  14   6   4         85.12          0.00       139.16 o                         
  16   6   4         46.67        202.52       195.10 o                         
 -19   7   4       3211.05       2622.26       254.70 o                         
 -17   7   4       4239.52       3755.18       264.65 o                         
 -15   7   4       8425.06       8015.84       294.45 o                         
 -13   7   4       5593.22       5011.56       248.49 o                         
 -11   7   4       5253.25       5165.23       175.92 o                         
  -9   7   4      21627.76      20495.70       264.38 o                         
  -7   7   4       5132.92       5163.53       158.81 o                         
  -5   7   4       4759.28       4760.24       157.38 o                         
  -3   7   4       7732.02       7904.52       182.29 o                         
  -1   7   4       9424.57       9323.84       226.15 o                         
   1   7   4       4521.32       4316.50       194.11 o                         
   3   7   4       3189.56       3396.89       181.64 o                         
   5   7   4      14137.72      13217.24       273.96 o                         
   7   7   4       3964.81       3965.62       226.65 o                         
   9   7   4       1703.24       1743.23       183.96 o                         
  11   7   4       4868.06       4601.01       279.17 o                         
  13   7   4       3052.08       2822.62       236.27 o                         
  15   7   4       2107.17       2641.48       366.12 o                         
 -18   8   4        971.15       1284.50       210.31 o                         
 -16   8   4        562.74        488.31       173.36 o                         
 -14   8   4        243.78        189.87       141.56 o                         
 -12   8   4        501.52        502.35       149.00 o                         
 -10   8   4        711.43        965.74       137.39 o                         
  -8   8   4       2807.02       3319.55       211.02 o                         
  -6   8   4       4004.33       4462.81       160.45 o                         
  -4   8   4         82.86          0.00        94.90 o                         
  -2   8   4        892.76        957.37       146.19 o                         
   0   8   4       1468.25       1588.65       150.33 o                         
   2   8   4       2946.04       3187.24       188.47 o                         
   4   8   4       2640.11       2502.56       204.25 o                         
   6   8   4        727.11        706.43       153.34 o                         
   8   8   4       1316.63       1311.35       256.61 o                         
  10   8   4        615.57        559.39       159.30 o                         
  12   8   4        456.41        609.46       246.98 o                         
  14   8   4       1195.34        994.92       265.16 o                         
 -15   9   4        630.74        765.72       218.31 o                         
 -13   9   4       2128.79       1905.46       223.31 o                         
 -11   9   4        590.90        496.85       167.39 o                         
  -9   9   4        521.49        522.24       140.86 o                         
  -7   9   4       1814.47       2079.18       194.42 o                         
  -5   9   4       1024.82       1209.26       224.06 o                         
  -3   9   4        722.65        622.43       141.43 o                         
  -1   9   4       1926.77       1897.17       170.55 o                         
   1   9   4       2170.54       2419.11       199.32 o                         
   3   9   4       2466.87       2271.44       177.66 o                         
   5   9   4       1056.11        952.23       169.54 o                         
   7   9   4       2387.51       2563.17       212.35 o                         
   9   9   4       2724.41       2773.34       299.04 o                         
  11   9   4       1024.36        995.61       248.63 o                         
 -12  10   4       1875.10       1775.01       314.54 o                         
 -10  10   4       2535.15       1808.23       332.89 o                         
  -8  10   4       3323.17       3411.58       284.84 o                         
  -6  10   4       3344.03       3657.41       260.96 o                         
  -4  10   4       2871.91       3036.32       260.97 o                         
  -2  10   4       3375.19       3247.20       227.15 o                         
   0  10   4       3989.19       4038.69       346.36 o                         
   2  10   4       4659.58       4170.65       286.09 o                         
   4  10   4       3345.51       3014.75       275.93 o                         
   6  10   4       2425.12       2084.12       382.57 o                         
   8  10   4       1842.13       1602.31       273.47 o                         
  -9  11   4        202.09          0.00       226.06 o                         
  -7  11   4         22.02        230.27       224.56 o                         
  -5  11   4        368.07        278.20       204.84 o                         
  -3  11   4        891.09        819.91       220.23 o                         
  -1  11   4        169.85        169.13       200.47 o                         
   1  11   4         37.29         27.34       249.62 o                         
   3  11   4         50.85          0.00       196.36 o                         
 -25   1   5       1036.11       1317.70       224.85 o                         
 -23   1   5       1690.42       1599.86       212.36 o                         
 -21   1   5       5043.64       5727.22       244.84 o                         
 -19   1   5       5631.26       6077.17       199.47 o                         
 -17   1   5       3671.26       3887.28       168.03 o                         
 -15   1   5       3914.85       4303.86       153.53 o                         
 -13   1   5       6093.08       6014.98       131.00 o                         
 -11   1   5      12408.17      12094.50       149.59 o                         
  -9   1   5      25158.05      25459.82       206.28 o                         
  -7   1   5       3914.70       3635.35        74.52 o                         
  -5   1   5      10939.48      10261.70        96.92 o                         
  -3   1   5        867.14        962.01        47.90 o                         
  -1   1   5      24867.61      23612.89       175.78 o                         
   1   1   5      31120.97      30265.30       238.87 o                         
   3   1   5      37818.21      38902.62       291.17 o                         
   5   1   5      24941.26      25382.82       275.06 o                         
   7   1   5      18958.09      19596.25       258.70 o                         
   9   1   5       4297.62       4477.18       160.49 o                         
  11   1   5       7561.88       7669.70       214.15 o                         
  13   1   5      20706.44      19854.71       355.85 o                         
  15   1   5       5021.73       4759.46       271.24 o                         
  17   1   5        877.07       1089.75       243.54 o                         
  19   1   5       2940.69       2937.84       449.04 o                         
 -24   2   5        387.96        618.43       203.03 o                         
 -22   2   5       1683.45       1843.60       175.41 o                         
 -20   2   5       2841.32       2829.77       173.00 o                         
 -18   2   5        648.40        607.30       113.91 o                         
 -16   2   5       5186.38       5598.88       215.89 o                         
 -14   2   5       9872.56       9765.84       159.79 o                         
 -12   2   5        399.28        396.40        54.02 o                         
 -10   2   5      14501.44      16074.74       168.40 o                         
  -8   2   5      24874.19      26493.56       213.83 o                         
  -6   2   5      11165.19      11485.84       117.18 o                         
  -4   2   5       9123.22       9499.71       112.20 o                         
  -2   2   5       2186.09       2429.29        69.48 o                         
   0   2   5      26167.74      25948.65       181.12 o                         
   2   2   5      13310.92      13447.35       141.14 o                         
   4   2   5       2209.39       2239.74        91.13 o                         
   6   2   5       4544.26       4457.98       152.28 o                         
   8   2   5        582.47        639.96        91.89 o                         
  10   2   5       2861.72       3337.17       149.60 o                         
  12   2   5       2481.59       2559.98       166.66 o                         
  14   2   5       2135.32       2611.58       179.10 o                         
  16   2   5       2767.32       3085.57       256.80 o                         
  18   2   5        355.70        576.24       200.07 o                         
 -23   3   5       1990.50       2269.05       326.41 o                         
 -21   3   5       2655.19       2549.93       204.84 o                         
 -19   3   5       5441.94       5394.61       254.49 o                         
 -17   3   5       4862.02       4777.88       229.13 o                         
 -15   3   5       8121.94       8002.32       218.89 o                         
 -13   3   5      18143.84      18249.91       273.76 o                         
 -11   3   5       2857.58       3084.09       106.14 o                         
  -9   3   5      40983.98      44345.05       405.73 o                         
  -7   3   5      40997.67      42207.21       303.07 o                         
  -5   3   5       7531.67       7560.56       126.27 o                         
  -3   3   5       7019.71       6584.82       108.26 o                         
  -1   3   5       5827.88       5752.24        87.25 o                         
   1   3   5      18591.08      19098.56       163.84 o                         
   3   3   5      20966.85      20751.67       198.21 o                         
   5   3   5        427.41        324.46        69.88 o                         
   7   3   5       9646.72       9687.53       220.78 o                         
   9   3   5       6947.06       7272.72       180.03 o                         
  11   3   5       2850.07       2999.92       170.08 o                         
  13   3   5       1628.93       1837.20       204.74 o                         
  15   3   5       1106.59       1336.35       180.18 o                         
  17   3   5       4020.40       3873.18       303.22 o                         
 -22   4   5       2645.77       2742.06       242.11 o                         
 -20   4   5       4567.65       5066.64       258.25 o                         
 -18   4   5       5608.43       5352.19       250.22 o                         
 -16   4   5       4605.33       4672.09       275.41 o                         
 -14   4   5         69.48         72.38        99.23 o                         
 -12   4   5       8410.59       8450.13       186.75 o                         
 -10   4   5      20349.67      19445.12       203.05 o                         
  -8   4   5       8203.58       8041.53       127.98 o                         
  -6   4   5      19817.54      20195.16       209.87 o                         
  -4   4   5       9629.88       9169.46       140.04 o                         
  -2   4   5       1694.59       1506.41        69.96 o                         
   0   4   5       5966.16       5699.74        91.81 o                         
   2   4   5      26326.00      26597.56       235.24 o                         
   4   4   5      12283.98      12237.91       175.12 o                         
   6   4   5        860.59        925.17       101.23 o                         
   8   4   5       2342.86       2543.66       163.66 o                         
  10   4   5       4402.41       4567.23       208.70 o                         
  12   4   5       2397.92       2414.92       200.16 o                         
  14   4   5       3715.39       3431.10       206.25 o                         
  16   4   5       2237.93       2324.90       227.14 o                         
  18   4   5       2124.97       1706.83       403.22 o                         
 -23   5   5         20.71         99.11       245.20 o                         
 -21   5   5         65.77          0.00       142.53 o                         
 -19   5   5          8.96        134.89       132.29 o                         
 -17   5   5        170.81        211.66       127.83 o                         
 -15   5   5        802.45        650.00       135.55 o                         
 -13   5   5        210.22        287.75       113.26 o                         
 -11   5   5         29.05        295.85        68.50 o                         
  -9   5   5        107.57        687.83        67.30 o                         
  -7   5   5        326.58        438.56        59.75 o                         
  -5   5   5        344.56        326.60        71.91 o                         
  -3   5   5        884.20       1132.16        73.77 o                         
  -1   5   5       6244.83       6253.66       117.33 o                         
   1   5   5        135.55        237.65        58.24 o                         
   3   5   5        250.35        274.68        83.89 o                         
   5   5   5        561.65        606.50        72.13 o                         
   7   5   5         20.37         74.21        77.07 o                         
   9   5   5         19.55         35.63        98.90 o                         
  11   5   5         39.52         59.85       129.33 o                         
  13   5   5        246.32        150.76       142.23 o                         
  15   5   5         62.88          0.00       215.39 o                         
  17   5   5        174.64        178.30       221.27 o                         
 -22   6   5       1724.45       1058.39       217.68 o                         
 -20   6   5       3715.64       3599.04       456.08 o                         
 -18   6   5       5226.96       5017.10       297.13 o                         
 -16   6   5       7043.93       6693.15       255.04 o                         
 -14   6   5       2330.48       2614.30       194.79 o                         
 -12   6   5       9684.28       9682.66       241.14 o                         
 -10   6   5      30345.76      30678.34       301.22 o                         
  -8   6   5      11090.18      10774.76       190.13 o                         
  -6   6   5      12809.69      12591.97       204.98 o                         
  -4   6   5      22263.95      21951.55       261.89 o                         
  -2   6   5       9756.90       9214.66       166.66 o                         
   0   6   5      19917.08      20086.93       264.31 o                         
   2   6   5      23924.77      23442.41       311.30 o                         
   4   6   5      19312.08      19200.49       289.30 o                         
   6   6   5      21801.73      21300.92       341.16 o                         
   8   6   5       8780.29       8759.66       276.30 o                         
  10   6   5      11509.87      10909.76       350.13 o                         
  12   6   5       7500.62       7725.86       328.71 o                         
  14   6   5       5464.28       6370.40       556.95 o                         
  16   6   5       2600.16       2777.74       348.85 o                         
 -19   7   5        240.94        341.36       197.83 o                         
 -17   7   5        427.77        374.62       168.08 o                         
 -15   7   5         10.35        192.00       137.18 o                         
 -13   7   5        243.49        234.70       127.92 o                         
 -11   7   5        100.30        180.02        92.86 o                         
  -9   7   5       4423.20       5016.20       156.03 o                         
  -7   7   5       2881.79       3069.90       140.48 o                         
  -5   7   5         63.47         57.32        87.30 o                         
  -3   7   5       1513.27       1608.83       112.74 o                         
  -1   7   5       1079.08       1092.89       113.76 o                         
   1   7   5        764.51        714.34        93.00 o                         
   3   7   5       3125.96       2964.75       170.87 o                         
   5   7   5        688.61        679.71       119.20 o                         
   7   7   5        163.78         42.88       123.97 o                         
   9   7   5         14.16        173.02       136.48 o                         
  11   7   5        380.27        331.60       142.25 o                         
  13   7   5        303.86        422.62       265.63 o                         
 -18   8   5        771.73        729.76       226.51 o                         
 -16   8   5       1786.60       1483.50       246.74 o                         
 -14   8   5       2668.67       2259.65       201.92 o                         
 -12   8   5       2654.85       2572.66       184.56 o                         
 -10   8   5       2632.78       2311.81       183.51 o                         
  -8   8   5       4337.76       4299.89       181.61 o                         
  -6   8   5       3564.16       3895.32       158.31 o                         
  -4   8   5       8909.80       8287.72       217.12 o                         
  -2   8   5      10472.88      10487.65       266.00 o                         
   0   8   5       4924.44       5060.71       215.76 o                         
   2   8   5       6127.94       6405.07       231.43 o                         
   4   8   5       3234.59       3447.61       189.18 o                         
   6   8   5       2650.85       2894.90       235.46 o                         
   8   8   5       1914.82       2282.62       204.39 o                         
  10   8   5       3507.59       3374.20       362.20 o                         
  12   8   5       2816.50       2522.61       237.26 o                         
 -15   9   5       2557.29       2175.47       280.10 o                         
 -13   9   5       3115.01       3208.90       258.72 o                         
 -11   9   5       3132.28       3037.59       253.25 o                         
  -9   9   5       4754.37       4915.84       358.47 o                         
  -7   9   5       4894.63       4712.47       275.23 o                         
  -5   9   5       3954.96       4074.42       212.74 o                         
  -3   9   5       1160.31       1044.77       150.41 o                         
  -1   9   5       4733.55       4616.78       220.94 o                         
   1   9   5       6095.79       6064.28       266.03 o                         
   3   9   5       2935.07       3119.80       218.03 o                         
   5   9   5       2026.65       2118.14       203.97 o                         
   7   9   5       2752.80       2916.83       320.49 o                         
   9   9   5       2009.99       2100.99       285.09 o                         
  11   9   5       1414.91       1322.77       258.73 o                         
 -14  10   5        624.06        377.70       266.91 o                         
 -12  10   5        692.30        896.57       281.66 o                         
 -10  10   5        410.62        599.46       282.19 o                         
  -8  10   5        364.00        302.36       178.88 o                         
  -6  10   5       1564.87       1322.83       331.21 o                         
  -4  10   5        663.31        779.44       160.82 o                         
  -2  10   5        231.81        389.92       158.82 o                         
   0  10   5        766.00        739.49       167.04 o                         
   2  10   5        215.20          0.00       192.30 o                         
   4  10   5        105.40        257.11       188.43 o                         
   6  10   5        191.20         87.08       213.31 o                         
   8  10   5        670.46        348.36       221.49 o                         
  -9  11   5       2210.70       1942.66       310.12 o                         
  -7  11   5       2460.64       2226.85       288.61 o                         
  -5  11   5       2506.54       2287.59       305.13 o                         
  -3  11   5       3917.60       3818.46       312.79 o                         
  -1  11   5       3070.03       3214.55       327.86 o                         
   1  11   5       3745.05       3375.86       401.13 o                         
   3  11   5       3056.63       2194.96       312.62 o                         
 -24   0   6       2029.12       2165.51       377.78 o                         
 -22   0   6       2302.53       2605.75       302.40 o                         
 -20   0   6       6763.90       6995.77       312.87 o                         
 -18   0   6       1246.36       1342.39       173.90 o                         
 -16   0   6       8826.33       9059.53       279.46 o                         
 -14   0   6      11339.88      11068.71       275.53 o                         
 -12   0   6       6675.09       6282.22       179.88 o                         
 -10   0   6      48503.25      47525.64       466.73 o                         
  -8   0   6      52161.71      51595.92       405.34 o                         
  -6   0   6      57489.33      57235.52       465.34 o                         
  -4   0   6      49054.02      48685.71       379.43 o                         
  -2   0   6       2636.69       2211.04        93.35 o                         
   0   0   6      61274.76      58288.18      1447.62 o                         
   2   0   6       1278.59        952.18       100.97 o                         
   4   0   6       8321.61       7658.24       215.38 o                         
   6   0   6      22100.99      21212.79       400.57 o                         
   8   0   6        197.19        210.47       147.54 o                         
  10   0   6       8317.82       9118.62       499.74 o                         
  12   0   6      10401.16      11103.65       418.95 o                         
  14   0   6       1042.05       1636.79       284.31 o                         
  16   0   6       1753.10       1944.51       272.41 o                         
  18   0   6       3333.06       3147.56       435.06 o                         
 -25   1   6        423.70        660.93       216.97 o                         
 -23   1   6        635.68        672.46       161.11 o                         
 -21   1   6       1043.88        991.03       141.26 o                         
 -19   1   6       1687.81       1920.60       136.60 o                         
 -17   1   6       6788.22       6761.44       194.12 o                         
 -15   1   6       3495.21       3736.35       145.72 o                         
 -13   1   6        295.59        326.24        66.76 o                         
 -11   1   6       1123.65       1352.65        71.16 o                         
  -9   1   6       2876.15       3546.66        93.83 o                         
  -7   1   6       3404.98       3455.55        72.50 o                         
  -5   1   6       1821.40       1897.15        52.22 o                         
  -3   1   6       2955.79       2830.22        55.35 o                         
  -1   1   6      15062.88      15481.42       145.02 o                         
   1   1   6       7110.23       7053.52       146.34 o                         
   3   1   6        957.40       1165.17        75.80 o                         
   5   1   6       3121.93       3249.32       139.55 o                         
   7   1   6       3876.95       4079.41       167.81 o                         
   9   1   6       1305.06       1400.85       127.03 o                         
  11   1   6        784.46        802.44       119.63 o                         
  13   1   6        588.13        545.12       124.58 o                         
  15   1   6       1123.50        910.66       188.30 o                         
  17   1   6         19.63          0.00       198.00 o                         
 -24   2   6       2291.12       2548.92       298.62 o                         
 -22   2   6       4082.02       4337.71       211.78 o                         
 -20   2   6       4644.16       4942.21       210.17 o                         
 -18   2   6       8920.38       8987.26       208.11 o                         
 -16   2   6       5452.74       5759.57       154.40 o                         
 -14   2   6       7522.76       7422.62       141.56 o                         
 -12   2   6      28112.60      28308.40       240.07 o                         
 -10   2   6      14215.57      14570.80       198.35 o                         
  -8   2   6      47243.11      48008.50       340.19 o                         
  -6   2   6      20537.52      20281.17       160.33 o                         
  -4   2   6      47890.45      47493.25       297.71 o                         
  -2   2   6      50532.78      49622.36       312.13 o                         
   0   2   6      47331.97      47398.61       315.57 o                         
   2   2   6      54319.94      54153.54       419.25 o                         
   4   2   6      24233.73      24115.71       390.95 o                         
   6   2   6      22909.36      22227.12       309.23 o                         
   8   2   6       9086.26       9324.13       217.69 o                         
  10   2   6       7313.85       8136.94       217.64 o                         
  12   2   6       8707.52       8585.44       245.19 o                         
  14   2   6       3800.92       3944.92       266.13 o                         
  16   2   6       3487.72       3561.86       292.87 o                         
  18   2   6       2923.94       2429.00       330.74 o                         
 -23   3   6       2014.08       2078.51       224.44 o                         
 -21   3   6       2383.68       2471.93       201.72 o                         
 -19   3   6       1461.35       1437.55       164.84 o                         
 -17   3   6       4165.55       4113.30       194.54 o                         
 -15   3   6       6062.69       6244.88       181.20 o                         
 -13   3   6       4886.42       4875.37       122.10 o                         
 -11   3   6       4858.16       4853.08       126.78 o                         
  -9   3   6       5421.81       6993.26       126.91 o                         
  -7   3   6      19945.41      19988.27       226.27 o                         
  -5   3   6       5344.31       5102.35        83.18 o                         
  -3   3   6        588.61        980.09        62.51 o                         
  -1   3   6      11948.10      12182.15       128.41 o                         
   1   3   6       6155.80       5860.97       101.59 o                         
   3   3   6      15263.83      15382.99       194.83 o                         
   5   3   6       5108.05       5161.63       158.00 o                         
   7   3   6       8264.71       7957.93       322.03 o                         
   9   3   6      16837.41      16514.63       363.33 o                         
  11   3   6       4592.43       4379.80       239.83 o                         
  13   3   6       2162.11       2311.56       200.59 o                         
  15   3   6       3658.74       3637.55       248.91 o                         
  17   3   6       1535.12       1339.90       224.67 o                         
 -24   4   6        397.91        529.78       186.26 o                         
 -22   4   6       1562.11       1586.61       246.35 o                         
 -20   4   6        208.98        312.33       136.56 o                         
 -18   4   6         32.94          0.00       118.92 o                         
 -16   4   6       6435.82       5624.72       293.47 o                         
 -14   4   6        852.15        671.92       137.94 o                         
 -12   4   6       1377.89       1454.39        93.03 o                         
 -10   4   6       9742.82      10363.46       161.63 o                         
  -8   4   6       1774.50       2101.73        85.90 o                         
  -6   4   6        280.53        384.49        51.97 o                         
  -4   4   6         15.66          0.00        52.83 o                         
  -2   4   6       5056.39       5287.34       119.24 o                         
   0   4   6       1978.76       2092.55        72.77 o                         
   2   4   6        462.32        524.42        57.88 o                         
   4   4   6       7259.84       7475.25       151.53 o                         
   6   4   6       1769.70       1844.87       125.86 o                         
   8   4   6       2776.21       2670.26       194.37 o                         
  10   4   6       5448.04       5273.34       292.85 o                         
  12   4   6        790.67        864.87       162.08 o                         
  14   4   6        851.54        942.83       153.08 o                         
  16   4   6        887.26       1182.68       254.56 o                         
 -23   5   6       1969.70       2057.25       261.88 o                         
 -21   5   6       1654.37       1538.50       202.87 o                         
 -19   5   6       8829.81       8206.62       354.50 o                         
 -17   5   6       4433.49       4164.77       223.96 o                         
 -15   5   6         45.71         87.49       119.60 o                         
 -13   5   6      14808.30      14010.45       286.11 o                         
 -11   5   6      19537.79      19623.23       224.65 o                         
  -9   5   6       6370.69       6151.38       128.36 o                         
  -7   5   6      10080.67       9611.72       154.78 o                         
  -5   5   6      18897.24      18686.70       241.58 o                         
  -3   5   6      12847.99      12008.50       164.22 o                         
  -1   5   6      13005.83      13067.18       166.27 o                         
   1   5   6      20163.45      20362.72       315.33 o                         
   3   5   6      14491.82      14761.22       226.56 o                         
   5   5   6       8869.45       8197.86       165.28 o                         
   7   5   6       8704.39       8586.37       230.73 o                         
   9   5   6       1552.26       1883.13       142.08 o                         
  11   5   6       5999.49       6269.80       346.00 o                         
  13   5   6       5109.27       5285.87       294.03 o                         
  15   5   6       3374.32       3512.73       296.62 o                         
 -22   6   6        213.97          0.00       185.44 o                         
 -20   6   6         60.27          2.75       181.25 o                         
 -18   6   6         30.96         65.74       163.88 o                         
 -16   6   6        125.65         64.43       124.20 o                         
 -14   6   6        122.66        161.80       116.56 o                         
 -12   6   6        281.96        482.00        93.01 o                         
 -10   6   6       1563.21       2448.85       113.82 o                         
  -8   6   6        267.88        337.17        77.84 o                         
  -6   6   6        825.80        811.71        96.42 o                         
  -4   6   6         76.42        164.13        79.71 o                         
  -2   6   6       1082.20       1075.83        80.14 o                         
   0   6   6          0.62         84.49        81.55 o                         
   2   6   6        253.56        397.53       100.53 o                         
   4   6   6       3298.95       3608.03       164.66 o                         
   6   6   6        308.50        290.34       108.35 o                         
   8   6   6        139.69         50.44       118.10 o                         
  10   6   6        123.76        226.70       129.55 o                         
  12   6   6          0.24        185.18       133.05 o                         
  14   6   6         53.97        382.58       215.27 o                         
 -21   7   6       2467.11       2136.11       291.04 o                         
 -19   7   6       2008.52       1616.63       251.38 o                         
 -17   7   6       3738.14       3667.14       233.77 o                         
 -15   7   6       3961.78       3832.33       229.29 o                         
 -13   7   6       4622.81       4755.52       186.01 o                         
 -11   7   6      12015.52      11359.54       231.07 o                         
  -9   7   6       5375.55       5668.01       167.58 o                         
  -7   7   6       7823.03       8127.58       189.20 o                         
  -5   7   6      10967.68      10209.68       215.07 o                         
  -3   7   6       7547.04       7355.35       238.51 o                         
  -1   7   6      17149.07      16616.19       256.54 o                         
   1   7   6       2769.29       2724.68       163.11 o                         
   3   7   6       7569.77       7443.59       212.00 o                         
   5   7   6       4409.36       4468.48       266.87 o                         
   7   7   6       1797.20       1788.14       178.75 o                         
   9   7   6       5066.38       5179.31       257.30 o                         
  11   7   6       3276.36       3131.12       240.23 o                         
  13   7   6       2523.20       2465.93       284.84 o                         
 -18   8   6        768.69        543.02       213.06 o                         
 -16   8   6        727.25        862.14       216.69 o                         
 -14   8   6        778.37        590.21       169.29 o                         
 -12   8   6        209.77        106.48       123.01 o                         
 -10   8   6       1520.99       1830.85       157.35 o                         
  -8   8   6       1191.30       1239.41       114.21 o                         
  -6   8   6        102.58         25.98       109.89 o                         
  -4   8   6        232.06        360.46       105.92 o                         
  -2   8   6        153.29        191.70       105.54 o                         
   0   8   6       1208.06       1689.01       150.73 o                         
   2   8   6        593.59        652.82       124.70 o                         
   4   8   6         71.41         11.07       125.79 o                         
   6   8   6       1539.50       1637.86       251.01 o                         
   8   8   6        200.20        385.81       142.12 o                         
  10   8   6        406.33        974.48       172.80 o                         
  12   8   6        885.62        773.29       235.23 o                         
 -17   9   6        612.35        105.24       277.71 o                         
 -15   9   6       1357.36       1018.65       228.76 o                         
 -13   9   6       2073.15       1658.91       284.13 o                         
 -11   9   6        174.84        225.11       148.98 o                         
  -9   9   6        529.01        819.68       178.86 o                         
  -7   9   6       2112.83       2055.19       214.34 o                         
  -5   9   6       1891.15       1890.67       212.14 o                         
  -3   9   6       1110.25       1190.67       175.11 o                         
  -1   9   6       1903.60       2199.20       201.76 o                         
   1   9   6       3898.96       4574.58       326.46 o                         
   3   9   6        940.85        747.09       186.27 o                         
   5   9   6         34.25          0.00       192.48 o                         
   7   9   6       2271.37       2460.55       289.01 o                         
   9   9   6       2768.58       2349.53       297.94 o                         
 -14  10   6       2481.31       1556.51       311.44 o                         
 -12  10   6       2104.50       2142.69       333.82 o                         
 -10  10   6       2217.88       2196.77       324.19 o                         
  -8  10   6       2922.10       3328.32       258.83 o                         
  -6  10   6       3931.53       4365.94       285.83 o                         
  -4  10   6       2948.68       2634.38       215.37 o                         
  -2  10   6       4179.29       3863.54       250.04 o                         
   0  10   6       6151.94       6443.27       287.28 o                         
   2  10   6       3032.92       3040.41       279.80 o                         
   4  10   6       3034.71       3284.90       318.16 o                         
   6  10   6       3047.20       3258.37       351.73 o                         
  -9  11   6        155.85        105.91       298.09 o                         
  -7  11   6          2.73        103.28       316.35 o                         
  -5  11   6        136.86        449.32       227.92 o                         
  -3  11   6        316.16        750.25       220.09 o                         
  -1  11   6        310.56        287.65       288.39 o                         
   1  11   6         47.08         43.05       221.30 o                         
 -25   1   7       1955.49       1842.86       230.57 o                         
 -23   1   7       2621.57       2742.66       197.77 o                         
 -21   1   7       5403.54       6045.82       240.26 o                         
 -19   1   7       9626.09       9891.59       228.83 o                         
 -17   1   7       9038.94       8860.76       208.95 o                         
 -15   1   7      11038.20      11229.39       205.12 o                         
 -13   1   7       8043.41       7949.52       147.43 o                         
 -11   1   7      13088.93      12987.42       170.10 o                         
  -9   1   7       8765.49       8472.08       113.83 o                         
  -7   1   7      16119.37      14901.36       135.40 o                         
  -5   1   7      14587.29      15104.29       151.69 o                         
  -3   1   7      16063.50      16332.20       157.27 o                         
  -1   1   7      10992.49      10554.09       135.67 o                         
   1   1   7        194.30         61.86        61.50 o                         
   3   1   7      18329.26      18119.97       260.12 o                         
   5   1   7      23746.19      23944.11       358.37 o                         
   7   1   7      10671.38      10147.03       282.24 o                         
   9   1   7      11316.28      11070.34       293.59 o                         
  11   1   7       8004.00       7887.20       261.68 o                         
  13   1   7       1947.76       1961.37       204.09 o                         
  15   1   7       3856.37       3901.93       354.67 o                         
  17   1   7       3226.77       2756.79       328.45 o                         
 -24   2   7        837.95        970.55       221.24 o                         
 -22   2   7        148.34        128.02       112.88 o                         
 -20   2   7        928.17       1054.66       128.08 o                         
 -18   2   7        556.90        557.07        94.86 o                         
 -16   2   7       2784.76       3147.66       136.11 o                         
 -14   2   7       2285.33       2414.68        99.01 o                         
 -12   2   7         69.70        103.67        53.48 o                         
 -10   2   7      16063.64      16839.03       181.92 o                         
  -8   2   7      32927.66      34465.57       252.77 o                         
  -6   2   7      15037.17      14760.98       134.44 o                         
  -4   2   7      27263.91      28234.39       236.91 o                         
  -2   2   7      12630.52      12126.10       144.24 o                         
   0   2   7      28203.06      29057.52       266.69 o                         
   2   2   7       4703.46       4618.94       119.32 o                         
   4   2   7       2851.85       2745.11       118.32 o                         
   6   2   7      15421.18      15950.63       398.41 o                         
   8   2   7      10937.73      11197.32       246.55 o                         
  10   2   7       1284.46       1347.44       139.39 o                         
  12   2   7        310.64        109.76       116.54 o                         
  14   2   7       2792.91       2808.38       245.79 o                         
  16   2   7       2112.90       1800.59       293.38 o                         
 -25   3   7       1473.61       1796.98       232.48 o                         
 -23   3   7       3045.54       2954.86       314.69 o                         
 -21   3   7        789.13        425.14       153.45 o                         
 -19   3   7        573.83        510.40       121.91 o                         
 -17   3   7       3290.07       3449.26       184.24 o                         
 -15   3   7       7054.42       6858.84       150.62 o                         
 -13   3   7       6881.00       6604.36       144.65 o                         
 -11   3   7      12322.98      12733.63       182.49 o                         
  -9   3   7       7773.17       7924.45       136.12 o                         
  -7   3   7      10532.55       9810.58       155.69 o                         
  -5   3   7      12962.48      13238.70       195.41 o                         
  -3   3   7      13556.10      13603.94       161.21 o                         
  -1   3   7       8540.23       8310.72       123.18 o                         
   1   3   7      11134.36      11617.88       147.46 o                         
   3   3   7      12358.59      12075.04       182.19 o                         
   5   3   7       1638.19       1819.62       119.70 o                         
   7   3   7       3885.38       3730.68       197.29 o                         
   9   3   7       9486.60       9909.51       234.73 o                         
  11   3   7       4590.93       4524.64       223.70 o                         
  13   3   7       1560.30       1633.05       190.51 o                         
  15   3   7       3693.35       3743.32       301.21 o                         
  17   3   7       1089.95        647.43       251.66 o                         
 -24   4   7       1533.91       1484.20       211.96 o                         
 -22   4   7       1727.08       1730.78       211.41 o                         
 -20   4   7       2783.13       2716.44       203.72 o                         
 -18   4   7       4784.76       4871.87       240.66 o                         
 -16   4   7       2228.87       2466.87       182.83 o                         
 -14   4   7       9652.67      10494.72       229.13 o                         
 -12   4   7      10577.61      11368.17       178.86 o                         
 -10   4   7        131.43        216.38        63.27 o                         
  -8   4   7      14502.91      14715.10       185.19 o                         
  -6   4   7       5992.45       5545.83       108.05 o                         
  -4   4   7       8906.08       8318.76       156.53 o                         
  -2   4   7      15901.03      15712.22       161.09 o                         
   0   4   7       2807.96       3015.71        87.41 o                         
   2   4   7       8573.23       8446.68       159.08 o                         
   4   4   7       6529.42       6685.58       166.70 o                         
   6   4   7       2059.34       2209.79       141.85 o                         
   8   4   7       5777.82       6268.14       317.32 o                         
  10   4   7        900.56       1141.21       134.87 o                         
  12   4   7       2266.05       2425.56       230.74 o                         
  14   4   7       1636.84       1841.91       330.27 o                         
  16   4   7        892.37       1133.26       356.45 o                         
 -23   5   7        105.72        292.44       173.27 o                         
 -21   5   7         38.51         10.47       152.47 o                         
 -19   5   7         12.43         78.35       130.97 o                         
 -17   5   7        348.06        363.95       129.69 o                         
 -15   5   7          2.39          0.00       104.86 o                         
 -13   5   7        256.12        254.79        73.66 o                         
 -11   5   7       2201.56       2575.54       110.53 o                         
  -9   5   7        909.66       1039.91        84.09 o                         
  -7   5   7        135.42        126.41        61.65 o                         
  -5   5   7        224.77        326.32        73.79 o                         
  -3   5   7       5569.05       5437.82       139.05 o                         
  -1   5   7       4561.70       4924.76       117.20 o                         
   1   5   7        718.77        879.47        91.54 o                         
   3   5   7        668.13        628.76        80.81 o                         
   5   5   7        732.42        788.53       108.62 o                         
   7   5   7        203.27        281.91       106.95 o                         
   9   5   7          1.95         18.36       115.42 o                         
  11   5   7        285.30        113.40       134.03 o                         
  13   5   7        151.43        385.10       167.56 o                         
  15   5   7         13.89        117.79       257.19 o                         
 -22   6   7       1788.85       1802.46       253.66 o                         
 -20   6   7       5730.58       5031.42       338.77 o                         
 -18   6   7       3565.16       3768.94       246.29 o                         
 -16   6   7       4495.36       4445.82       234.91 o                         
 -14   6   7      16895.74      16444.32       456.04 o                         
 -12   6   7      17974.08      17881.89       390.17 o                         
 -10   6   7       8697.34       8757.18       193.79 o                         
  -8   6   7      16093.73      15759.58       214.24 o                         
  -6   6   7      16196.17      15596.63       244.08 o                         
  -4   6   7      23394.16      22868.40       270.17 o                         
  -2   6   7      19779.57      19372.45       220.64 o                         
   0   6   7      14458.17      14372.30       229.97 o                         
   2   6   7      11277.02      11321.25       216.48 o                         
   4   6   7      15300.50      15120.54       274.27 o                         
   6   6   7       9512.33       9841.80       249.25 o                         
   8   6   7       8675.46       9121.54       285.13 o                         
  10   6   7       7589.28       7665.95       351.19 o                         
  12   6   7       7937.67       7301.58       419.70 o                         
  14   6   7       3600.71       3874.41       389.25 o                         
 -21   7   7         16.42          0.00       191.36 o                         
 -19   7   7         29.66        307.52       186.60 o                         
 -17   7   7       1129.86       1075.39       189.87 o                         
 -15   7   7        676.06        854.09       135.31 o                         
 -13   7   7          4.43        224.75       105.03 o                         
 -11   7   7       1061.37       1282.18       120.65 o                         
  -9   7   7       1148.60       1251.59       111.30 o                         
  -7   7   7        427.27        328.48        93.26 o                         
  -5   7   7       1325.82       1683.93       118.66 o                         
  -3   7   7       3886.22       3735.08       166.40 o                         
  -1   7   7        998.53       1116.21       109.40 o                         
   1   7   7       1076.82       1145.80       127.29 o                         
   3   7   7       1676.95       1877.10       146.40 o                         
   5   7   7       1956.26       2037.16       159.82 o                         
   7   7   7        129.39        403.38       135.09 o                         
   9   7   7        279.05        370.30       139.19 o                         
  11   7   7        213.11        405.48       188.17 o                         
  13   7   7         15.35        172.91       162.02 o                         
 -18   8   7       1890.97       1374.19       269.48 o                         
 -16   8   7       2483.44       2199.61       256.98 o                         
 -14   8   7       3832.99       3529.61       260.02 o                         
 -12   8   7       1780.77       1923.22       189.44 o                         
 -10   8   7       3403.69       3362.89       183.22 o                         
  -8   8   7       4393.21       4446.98       177.57 o                         
  -6   8   7       1200.00       1208.78       137.83 o                         
  -4   8   7       5143.16       5086.48       220.54 o                         
  -2   8   7       4242.72       4164.46       179.88 o                         
   0   8   7       7942.18       7236.57       233.00 o                         
   2   8   7       4574.44       5086.93       215.96 o                         
   4   8   7       2157.84       2074.54       225.95 o                         
   6   8   7       4045.65       4059.87       322.59 o                         
   8   8   7       3708.13       3420.42       310.22 o                         
  10   8   7       1160.14       1152.89       231.74 o                         
 -17   9   7       1385.80        885.90       312.56 o                         
 -15   9   7       1659.11       1637.99       260.71 o                         
 -13   9   7       2554.59       1911.68       250.55 o                         
 -11   9   7       2806.59       2525.75       243.01 o                         
  -9   9   7       3555.22       3839.34       315.58 o                         
  -7   9   7       6877.55       7255.04       297.24 o                         
  -5   9   7       3547.93       3932.57       216.87 o                         
  -3   9   7       4456.96       4746.89       303.59 o                         
  -1   9   7       6012.07       5867.25       383.73 o                         
   1   9   7       2007.44       2234.64       198.27 o                         
   3   9   7       2513.86       2025.40       235.07 o                         
   5   9   7       2322.46       2065.90       270.33 o                         
   7   9   7       2935.17       2852.87       302.53 o                         
   9   9   7       3442.38       3478.90       331.18 o                         
 -14  10   7        245.42        133.23       244.66 o                         
 -12  10   7        893.30       1070.87       278.72 o                         
 -10  10   7        153.90         75.78       195.42 o                         
  -8  10   7        898.09        645.66       300.19 o                         
  -6  10   7        624.96        468.05       176.13 o                         
  -4  10   7         50.19          0.00       147.15 o                         
  -2  10   7        552.62        803.00       194.11 o                         
   0  10   7        810.26        820.10       203.48 o                         
   2  10   7        522.59        368.20       366.25 o                         
   4  10   7         74.16        387.01       219.16 o                         
   6  10   7         94.16        462.22       229.58 o                         
  -7  11   7       1611.62       2350.95       450.09 o                         
  -5  11   7       2943.15       3044.31       311.51 o                         
  -3  11   7       2983.93       3368.90       325.77 o                         
  -1  11   7       2732.48       2862.21       298.15 o                         
 -26   0   8       2843.97       2121.52       540.25 o                         
 -24   0   8       1177.86       1419.10       301.91 o                         
 -22   0   8       4457.51       5029.81       383.29 o                         
 -20   0   8       6270.02       6193.93       270.90 o                         
 -18   0   8       2588.93       2675.20       201.95 o                         
 -16   0   8       7482.67       7364.00       253.10 o                         
 -14   0   8      11521.55      10995.73       247.53 o                         
 -12   0   8       9867.37       9505.12       213.55 o                         
 -10   0   8      11405.75      11279.83       220.46 o                         
  -8   0   8       7617.72       7076.98       150.82 o                         
  -6   0   8      53835.96      52301.86       490.05 o                         
  -4   0   8      92877.30      94984.95       737.60 o                         
  -2   0   8       2307.01       2091.61       103.80 o                         
   0   0   8        798.39        389.96       114.11 o                         
   2   0   8      13895.01      14693.59       268.29 o                         
   4   0   8      24916.43      26159.90       495.44 o                         
   6   0   8      10708.09      10368.12       421.02 o                         
   8   0   8      10485.73      10121.73       399.07 o                         
  10   0   8       8151.96       7631.56       372.98 o                         
  12   0   8       2964.35       3523.85       327.00 o                         
  14   0   8       2316.07       2341.52       497.07 o                         
  16   0   8       4888.34       4674.78      1430.15 o                         
 -25   1   8        474.68        369.53       206.86 o                         
 -23   1   8         20.34          0.00       116.13 o                         
 -21   1   8        362.69        327.21       117.19 o                         
 -19   1   8       2809.12       3074.00       157.68 o                         
 -17   1   8       1125.30       1186.32       115.75 o                         
 -15   1   8       1955.03       2143.53       116.08 o                         
 -13   1   8         54.72         17.78        60.89 o                         
 -11   1   8       4997.18       5188.04       121.11 o                         
  -9   1   8       3645.73       3553.31        91.48 o                         
  -7   1   8        614.65        716.09        41.22 o                         
  -5   1   8       3868.28       3899.59        94.21 o                         
  -3   1   8         31.77         26.70        39.48 o                         
  -1   1   8       1179.03       1230.63        75.84 o                         
   1   1   8        354.51        231.84        70.45 o                         
   3   1   8         39.49        270.00        68.95 o                         
   5   1   8       9343.59       9179.30       242.39 o                         
   7   1   8       3057.79       3258.09       211.43 o                         
   9   1   8        577.68        538.28       137.26 o                         
  11   1   8         80.90         79.85       159.34 o                         
  13   1   8       1764.77       1846.84       203.83 o                         
  15   1   8        557.46        673.33       229.46 o                         
  17   1   8         55.15        458.24       291.54 o                         
 -26   2   8       1531.63       1360.81       249.91 o                         
 -24   2   8       2021.54       2409.98       219.56 o                         
 -22   2   8       1397.99       1431.18       157.96 o                         
 -20   2   8       2938.00       3031.10       170.60 o                         
 -18   2   8      11717.88      11910.92       230.67 o                         
 -16   2   8       8873.19       8915.85       189.93 o                         
 -14   2   8      12682.38      12779.40       189.66 o                         
 -12   2   8      13216.68      13366.28       181.27 o                         
 -10   2   8       7372.46       7154.02       127.14 o                         
  -8   2   8      23502.48      23254.85       196.77 o                         
  -6   2   8      47100.87      47795.42       388.86 o                         
  -4   2   8      45479.53      45640.71       346.04 o                         
  -2   2   8      32408.90      33267.56       300.31 o                         
   0   2   8      29874.89      29748.03       301.74 o                         
   2   2   8      22181.26      23494.64       295.62 o                         
   4   2   8      20025.54      19821.05       244.76 o                         
   6   2   8      14538.51      14401.14       354.85 o                         
   8   2   8      21935.22      21771.48       491.14 o                         
  10   2   8       3125.03       3656.27       230.14 o                         
  12   2   8       3345.33       3711.97       247.47 o                         
  14   2   8       5301.02       4554.86       748.41 o                         
  16   2   8       1496.55       1279.59       281.84 o                         
 -25   3   8        746.93        920.73       206.16 o                         
 -23   3   8       2492.05       2696.34       233.29 o                         
 -21   3   8       1948.37       1854.70       166.41 o                         
 -19   3   8       1701.17       1805.12       154.64 o                         
 -17   3   8       6530.69       6548.48       185.23 o                         
 -15   3   8      10253.21      10514.53       177.62 o                         
 -13   3   8       4586.14       4711.19       129.97 o                         
 -11   3   8       4942.85       5019.92       150.79 o                         
  -9   3   8      15148.39      15197.17       197.73 o                         
  -7   3   8      21597.39      21127.08       230.40 o                         
  -5   3   8      17293.52      16751.60       213.87 o                         
  -3   3   8      17926.62      18587.83       204.32 o                         
  -1   3   8       2018.36       1847.50        89.47 o                         
   1   3   8       6552.46       6369.45       131.28 o                         
   3   3   8       4042.01       4103.25       142.50 o                         
   5   3   8       5211.27       5374.01       190.78 o                         
   7   3   8      10848.70      10541.24       295.09 o                         
   9   3   8       2076.32       2087.25       160.52 o                         
  11   3   8       1177.02       1091.45       141.82 o                         
  13   3   8       1518.40       2097.22       288.37 o                         
  15   3   8       2458.23       1955.25       388.91 o                         
 -24   4   8       1160.90       1260.35       207.40 o                         
 -22   4   8        713.67        956.47       187.91 o                         
 -20   4   8         12.44         65.77       129.92 o                         
 -18   4   8       3884.13       3795.83       259.67 o                         
 -16   4   8       2603.03       2524.71       184.73 o                         
 -14   4   8        361.65        388.30        75.71 o                         
 -12   4   8       3929.04       4178.55       159.92 o                         
 -10   4   8       5276.58       5048.67       144.42 o                         
  -8   4   8       5273.39       5506.85       128.72 o                         
  -6   4   8       1680.64       1847.47       107.54 o                         
  -4   4   8       7966.24       8005.72       192.01 o                         
  -2   4   8       4879.69       4816.48        99.90 o                         
   0   4   8        772.15        764.50        65.94 o                         
   2   4   8       2389.63       2444.34       108.25 o                         
   4   4   8         15.25         16.47        81.31 o                         
   6   4   8         32.09         38.38       101.15 o                         
   8   4   8       2698.18       2794.04       206.08 o                         
  10   4   8        589.61        420.05       145.65 o                         
  12   4   8       1130.69       1063.21       178.22 o                         
  14   4   8        774.60        698.89       192.28 o                         
 -23   5   8        677.40        491.30       214.68 o                         
 -21   5   8       3944.59       3422.89       253.68 o                         
 -19   5   8       3411.87       3572.18       226.13 o                         
 -17   5   8       4604.98       4529.20       253.78 o                         
 -15   5   8      21923.72      21170.29       358.63 o                         
 -13   5   8       3619.70       3981.32       147.69 o                         
 -11   5   8       4475.53       5131.40       146.90 o                         
  -9   5   8       5183.37       5306.70       144.74 o                         
  -7   5   8       8634.03       8368.34       239.60 o                         
  -5   5   8      20587.39      20459.06       271.04 o                         
  -3   5   8      10870.73      10708.47       163.18 o                         
  -1   5   8      13579.78      13469.05       175.29 o                         
   1   5   8       9512.68       9700.74       174.80 o                         
   3   5   8       6300.23       6264.66       183.26 o                         
   5   5   8      19105.47      18570.56       396.78 o                         
   7   5   8       7462.87       7385.92       228.66 o                         
   9   5   8       5613.90       5517.53       428.24 o                         
  11   5   8       5745.56       6505.01       436.45 o                         
  13   5   8       1617.03       1702.95       205.13 o                         
 -22   6   8          1.94          3.27       189.62 o                         
 -20   6   8        874.28        691.15       176.58 o                         
 -18   6   8        426.89        410.77       141.52 o                         
 -16   6   8        473.77        548.38       138.47 o                         
 -14   6   8        309.31        400.59       119.96 o                         
 -12   6   8        137.28        137.08        88.68 o                         
 -10   6   8        263.84        400.56        83.03 o                         
  -8   6   8       1288.31       1375.81        94.40 o                         
  -6   6   8        888.72        876.28        94.42 o                         
  -4   6   8       1698.68       1797.03       105.59 o                         
  -2   6   8        620.39        704.40        75.60 o                         
   0   6   8        967.30        858.27       100.39 o                         
   2   6   8       1349.38       1269.71       111.29 o                         
   4   6   8          1.60          0.00        98.92 o                         
   6   6   8        194.01        130.03       103.07 o                         
   8   6   8       1657.10       1937.58       182.20 o                         
  10   6   8         38.73        158.31       137.25 o                         
  12   6   8         57.66        368.15       182.15 o                         
 -21   7   8       1627.55       1720.75       267.31 o                         
 -19   7   8       1048.74        866.73       215.42 o                         
 -17   7   8       2072.58       2123.23       288.56 o                         
 -15   7   8       3912.92       3783.94       221.99 o                         
 -13   7   8       2896.55       3149.13       181.84 o                         
 -11   7   8       4602.89       4534.14       176.40 o                         
  -9   7   8       4738.62       5022.64       163.89 o                         
  -7   7   8       3277.02       3373.35       145.35 o                         
  -5   7   8       4196.63       4134.83       176.13 o                         
  -3   7   8      11399.08      11833.73       234.10 o                         
  -1   7   8       2203.69       2448.69       143.84 o                         
   1   7   8       5028.18       5197.89       202.85 o                         
   3   7   8       6420.34       6489.47       217.74 o                         
   5   7   8       6097.06       6283.00       273.19 o                         
   7   7   8       6021.08       6032.69       267.54 o                         
   9   7   8       2088.44       1981.19       328.30 o                         
  11   7   8       4212.20       4462.86       388.62 o                         
 -18   8   8       1010.24        858.20       225.11 o                         
 -16   8   8       1952.17       1545.49       234.20 o                         
 -14   8   8        422.77        384.46       166.54 o                         
 -12   8   8        490.81        222.48       118.39 o                         
 -10   8   8       1570.65       2054.97       208.23 o                         
  -8   8   8        199.64        171.97       108.75 o                         
  -6   8   8       1561.26       1879.96       158.64 o                         
  -4   8   8       1406.05       1538.79       154.11 o                         
  -2   8   8        199.43        332.97       123.80 o                         
   0   8   8        365.26        249.47       139.41 o                         
   2   8   8         95.51        227.49       134.04 o                         
   4   8   8        285.49        448.15       174.13 o                         
   6   8   8       1002.56       1383.20       216.50 o                         
   8   8   8        791.80        664.52       280.78 o                         
  10   8   8         46.56          0.00       182.27 o                         
 -17   9   8        225.47          0.00       199.72 o                         
 -15   9   8       1683.94       1258.66       239.40 o                         
 -13   9   8       1475.01       1302.62       288.82 o                         
 -11   9   8       2907.11       2740.67       248.30 o                         
  -9   9   8       2587.46       2923.57       240.59 o                         
  -7   9   8       2966.90       3140.22       230.01 o                         
  -5   9   8       1799.23       1877.55       193.99 o                         
  -3   9   8        477.06        532.33       184.20 o                         
  -1   9   8       3362.98       3572.71       287.72 o                         
   1   9   8       3396.27       3536.67       234.35 o                         
   3   9   8        477.63        308.28       179.11 o                         
   5   9   8       1489.74       1674.38       436.70 o                         
   7   9   8       1999.40       2337.14       369.43 o                         
 -14  10   8       2302.66       1915.76       330.55 o                         
 -12  10   8       2890.65       3071.16       355.25 o                         
 -10  10   8       1689.04       1430.39       259.22 o                         
  -8  10   8       3153.40       3749.82       315.79 o                         
  -6  10   8       2746.65       3049.60       279.15 o                         
  -4  10   8       4069.50       3961.87       272.56 o                         
  -2  10   8       3530.64       3440.74       386.13 o                         
   0  10   8       1880.51       1962.95       253.72 o                         
   2  10   8       3703.91       4312.23       343.73 o                         
   4  10   8       3195.24       2611.52       295.97 o                         
  -7  11   8          1.10        261.42       257.77 o                         
  -5  11   8         39.50        411.81       206.72 o                         
  -3  11   8        232.29        323.85       277.82 o                         
 -25   1   9       1771.36       1885.03       280.36 o                         
 -23   1   9       1829.39       2261.02       173.78 o                         
 -21   1   9       3595.59       3564.75       173.95 o                         
 -19   1   9       7103.12       7296.16       223.87 o                         
 -17   1   9       6909.35       6910.94       186.62 o                         
 -15   1   9      19100.20      19395.52       255.42 o                         
 -13   1   9      19643.63      19723.20       228.43 o                         
 -11   1   9       5195.50       5143.26       117.05 o                         
  -9   1   9      10767.76      10504.41       130.26 o                         
  -7   1   9      39804.50      39622.13       330.56 o                         
  -5   1   9      43318.67      44769.08       359.95 o                         
  -3   1   9      22798.29      22059.50       217.69 o                         
  -1   1   9       4208.09       3546.03       118.05 o                         
   1   1   9      24210.22      24193.19       322.38 o                         
   3   1   9      10272.07       9712.96       209.25 o                         
   5   1   9      10325.36      10217.96       301.05 o                         
   7   1   9       7397.49       7380.12       277.31 o                         
   9   1   9       3230.14       3581.79       217.62 o                         
  11   1   9       3830.51       4003.61       397.76 o                         
  13   1   9       3114.73       2827.95       281.33 o                         
  15   1   9       3385.45       3779.33       326.44 o                         
 -26   2   9       1057.79       1133.77       236.95 o                         
 -24   2   9        642.90        501.30       151.33 o                         
 -22   2   9        369.61        302.31       114.31 o                         
 -20   2   9       1224.60       1115.69       126.90 o                         
 -18   2   9       2708.63       2870.60       142.40 o                         
 -16   2   9       3783.24       4260.74       156.46 o                         
 -14   2   9       1468.79       1378.76       106.91 o                         
 -12   2   9       1674.49       1714.29        91.37 o                         
 -10   2   9       1209.45       1427.31        70.99 o                         
  -8   2   9        399.18        309.38        39.37 o                         
  -6   2   9      20118.77      20098.17       270.03 o                         
  -4   2   9       2653.55       2396.41        64.80 o                         
  -2   2   9       1394.82       1535.82        75.10 o                         
   0   2   9       9346.30       9790.53       185.10 o                         
   2   2   9       2116.43       2455.84       121.11 o                         
   4   2   9      12216.69      12187.69       235.73 o                         
   6   2   9      11195.89      10990.18       403.54 o                         
   8   2   9       2362.04       2461.85       224.21 o                         
  10   2   9       2306.75       2750.43       249.13 o                         
  12   2   9       1613.11       1506.48       290.26 o                         
  14   2   9       1492.14       1953.75       343.11 o                         
 -25   3   9       1166.46       1130.16       205.33 o                         
 -23   3   9        657.43        765.15       158.33 o                         
 -21   3   9       1166.17       1202.31       146.81 o                         
 -19   3   9       4044.05       4223.54       204.44 o                         
 -17   3   9       5658.91       6087.77       188.17 o                         
 -15   3   9        789.77        821.70        95.53 o                         
 -13   3   9       1280.96       1357.95        96.88 o                         
 -11   3   9       1704.24       1833.89       103.83 o                         
  -9   3   9        312.48        328.89        56.12 o                         
  -7   3   9      12539.32      12319.07       172.72 o                         
  -5   3   9       2892.04       2986.71       113.24 o                         
  -3   3   9       2927.49       2496.52       141.74 o                         
  -1   3   9       7439.94       7907.30       152.47 o                         
   1   3   9       3248.00       3486.09       125.08 o                         
   3   3   9       1128.51       1365.58        97.16 o                         
   5   3   9       8654.10       8814.12       227.49 o                         
   7   3   9       9756.87       9649.82       288.09 o                         
   9   3   9       2472.70       2509.45       266.94 o                         
  11   3   9       1010.71       1213.91       284.32 o                         
  13   3   9       2397.53       2504.78       489.34 o                         
  15   3   9       1899.69       1817.85       305.47 o                         
 -24   4   9       1584.28       1930.42       222.46 o                         
 -22   4   9       2578.94       2343.43       203.14 o                         
 -20   4   9        829.93        912.63       155.66 o                         
 -18   4   9      10381.17      10343.05       294.26 o                         
 -16   4   9      10091.86      10296.73       250.65 o                         
 -14   4   9       3347.44       4052.85       199.41 o                         
 -12   4   9       3521.75       3958.80       162.08 o                         
 -10   4   9       3711.30       3975.97       144.52 o                         
  -8   4   9      12610.74      12278.67       243.26 o                         
  -6   4   9      10188.53       9978.59       194.41 o                         
  -4   4   9       6312.44       6195.29       158.13 o                         
  -2   4   9       9282.74       9252.27       161.43 o                         
   0   4   9        666.64        876.29        78.06 o                         
   2   4   9       3033.97       3317.11       127.45 o                         
   4   4   9      13673.10      13903.87       256.26 o                         
   6   4   9       9644.68       9342.36       241.66 o                         
   8   4   9       5908.99       5653.56       318.42 o                         
  10   4   9       2940.29       3248.91       234.16 o                         
  12   4   9       1306.27       1379.38       245.13 o                         
  14   4   9       1014.54       1802.54       931.47 o                         
 -23   5   9         79.83          0.00       156.76 o                         
 -21   5   9        383.52        201.87       137.99 o                         
 -19   5   9       1059.57        993.30       160.83 o                         
 -17   5   9       1042.15       1183.07       157.25 o                         
 -15   5   9        434.35        596.88       135.02 o                         
 -13   5   9        519.09        593.57        96.99 o                         
 -11   5   9       3794.94       3592.93       131.23 o                         
  -9   5   9       1323.26       1323.14        81.72 o                         
  -7   5   9        598.52        707.76        99.79 o                         
  -5   5   9          3.22          0.00        79.60 o                         
  -3   5   9       1699.65       1824.63       100.79 o                         
  -1   5   9       1221.00       1499.97        82.63 o                         
   1   5   9       1938.51       2224.92       110.13 o                         
   3   5   9       1971.17       2303.19       141.53 o                         
   5   5   9       3068.12       3364.82       178.01 o                         
   7   5   9        952.15        962.20       132.29 o                         
   9   5   9        117.85        224.35       131.26 o                         
  11   5   9        532.56        390.39       155.03 o                         
  13   5   9        227.44        119.76       171.40 o                         
 -22   6   9       2773.76       2044.96       368.21 o                         
 -20   6   9       1695.94       1895.79       213.80 o                         
 -18   6   9       3510.22       3450.29       221.51 o                         
 -16   6   9       6715.07       7012.21       279.94 o                         
 -14   6   9       5681.54       6045.73       257.61 o                         
 -12   6   9       8012.01       8465.27       196.07 o                         
 -10   6   9      15566.35      15822.02       253.71 o                         
  -8   6   9      15770.71      15370.03       211.51 o                         
  -6   6   9      28280.62      27432.93       387.84 o                         
  -4   6   9      24754.44      23921.23       270.01 o                         
  -2   6   9      13250.97      13045.26       184.23 o                         
   0   6   9       6946.74       7021.63       179.54 o                         
   2   6   9       7084.03       7103.58       221.97 o                         
   4   6   9      13879.78      14026.70       309.79 o                         
   6   6   9       4669.69       4652.40       212.12 o                         
   8   6   9       3401.15       4104.48       264.81 o                         
  10   6   9       6757.72       7905.19       434.89 o                         
  12   6   9       2870.42       2641.89       294.04 o                         
 -21   7   9          2.20          0.00       194.49 o                         
 -19   7   9       2375.54       1945.92       254.43 o                         
 -17   7   9       3288.91       3018.82       223.46 o                         
 -15   7   9        199.18        204.43       131.21 o                         
 -13   7   9         15.51        105.98       114.20 o                         
 -11   7   9       1722.78       1649.78       143.19 o                         
  -9   7   9        446.92        398.91       105.47 o                         
  -7   7   9        878.38        858.43       112.28 o                         
  -5   7   9       2698.67       2899.17       145.95 o                         
  -3   7   9       2098.36       2360.54       168.39 o                         
  -1   7   9       1059.05       1200.95       142.49 o                         
   1   7   9          4.50        106.90       105.53 o                         
   3   7   9        460.00        752.89       145.19 o                         
   5   7   9       4526.63       4509.30       291.25 o                         
   7   7   9       1869.57       1525.95       205.99 o                         
   9   7   9         29.39          0.00       241.05 o                         
  11   7   9         31.30         69.08       273.37 o                         
 -18   8   9       2285.62       2165.23       392.00 o                         
 -16   8   9       3293.72       3243.53       286.07 o                         
 -14   8   9       2618.76       2528.44       229.61 o                         
 -12   8   9       4964.23       4748.07       223.88 o                         
 -10   8   9       4923.99       5173.61       219.94 o                         
  -8   8   9       3032.28       3158.01       196.06 o                         
  -6   8   9       6012.44       6126.84       233.47 o                         
  -4   8   9       2057.97       2140.04       172.54 o                         
  -2   8   9       4399.32       4697.76       258.60 o                         
   0   8   9       5903.70       6084.96       254.11 o                         
   2   8   9       2725.56       2753.75       247.09 o                         
   4   8   9       4940.12       4495.71       292.24 o                         
   6   8   9       1867.86       1500.08       234.30 o                         
   8   8   9       1454.10       1577.95       292.39 o                         
 -17   9   9        772.57        329.79       214.79 o                         
 -15   9   9       1925.18       1684.31       296.42 o                         
 -13   9   9       2630.95       2562.20       331.61 o                         
 -11   9   9        717.34        600.94       190.25 o                         
  -9   9   9       2936.67       3289.93       299.90 o                         
  -7   9   9       4933.68       5126.98       430.27 o                         
  -5   9   9       4223.95       4178.60       221.96 o                         
  -3   9   9       3797.91       4091.76       221.37 o                         
  -1   9   9       1796.04       2061.44       196.81 o                         
   1   9   9       4222.85       4644.57       287.19 o                         
   3   9   9       2002.29       1709.59       258.45 o                         
   5   9   9       2243.18       1860.22       293.45 o                         
   7   9   9       2409.84       2373.88       343.51 o                         
 -12  10   9        297.31        326.85       215.35 o                         
 -10  10   9        475.33        345.71       262.50 o                         
  -8  10   9        677.44       1074.23       358.53 o                         
  -6  10   9        116.49        442.83       228.36 o                         
  -4  10   9        413.15        679.04       244.17 o                         
  -2  10   9        660.93       1079.42       274.75 o                         
   0  10   9        573.08        839.20       277.35 o                         
   2  10   9        282.93        718.21       226.21 o                         
 -26   0  10       2600.29       2061.63       390.04 o                         
 -24   0  10       2889.06       2852.93       313.97 o                         
 -22   0  10       6605.78       7207.05       319.05 o                         
 -20   0  10      10826.81      11019.43       348.67 o                         
 -18   0  10       6599.76       6638.93       282.31 o                         
 -16   0  10      19613.53      19565.79       403.47 o                         
 -14   0  10      20502.04      20430.38       347.58 o                         
 -12   0  10       1974.20       1834.79       127.53 o                         
 -10   0  10      17207.21      17208.90       262.72 o                         
  -8   0  10       3798.34       3669.76       115.76 o                         
  -6   0  10      45169.23      46447.34       542.36 o                         
  -4   0  10      21320.08      21070.25       282.30 o                         
  -2   0  10       4280.49       4041.54       181.68 o                         
   0   0  10      28647.11      28386.36       445.47 o                         
   2   0  10      20872.94      21014.51       404.64 o                         
   4   0  10      12629.68      12450.12       391.68 o                         
   6   0  10       4775.86       5080.05       322.43 o                         
   8   0  10       9879.33       9914.95       358.05 o                         
  10   0  10      10858.81      10511.16       597.65 o                         
  12   0  10       1106.43       1078.36       298.91 o                         
  14   0  10       4448.92       4790.52       474.88 o                         
 -25   1  10        131.88          0.00       152.25 o                         
 -23   1  10       1085.75        760.86       133.43 o                         
 -21   1  10         54.44        155.69        96.44 o                         
 -19   1  10        752.85        731.05       107.91 o                         
 -17   1  10         10.69         92.97        90.03 o                         
 -15   1  10        360.41        473.68        84.34 o                         
 -13   1  10        484.79        519.62        64.73 o                         
 -11   1  10         29.23         26.43        48.41 o                         
  -9   1  10        488.29        492.79        47.48 o                         
  -7   1  10         32.79         11.40        54.86 o                         
  -5   1  10        104.96        287.68        68.53 o                         
  -3   1  10       2831.32       2858.51        96.95 o                         
  -1   1  10        890.33        986.21        77.30 o                         
   1   1  10          8.28        420.52        88.00 o                         
   3   1  10        117.82         31.02        85.92 o                         
   5   1  10       2053.32       2550.09       185.76 o                         
   7   1  10       1798.39       2122.58       195.38 o                         
   9   1  10          5.76        121.80       120.31 o                         
  11   1  10       1097.85       1480.39       211.35 o                         
  13   1  10        589.36        611.11       189.17 o                         
  15   1  10         18.09         30.11       211.23 o                         
 -26   2  10       1122.56       1138.98       229.57 o                         
 -24   2  10        625.52        780.67       143.40 o                         
 -22   2  10       2207.25       2195.40       169.36 o                         
 -20   2  10       3391.68       3354.03       155.40 o                         
 -18   2  10       6092.61       6375.36       179.38 o                         
 -16   2  10       8980.88       8486.07       188.12 o                         
 -14   2  10      15017.68      15242.06       221.94 o                         
 -12   2  10       7155.89       6925.42       141.34 o                         
 -10   2  10       9650.14       9439.95       128.95 o                         
  -8   2  10      35399.57      36661.28       312.09 o                         
  -6   2  10      14329.70      13745.08       237.36 o                         
  -4   2  10       2256.08       2240.96        71.10 o                         
  -2   2  10      25939.64      26012.67       284.52 o                         
   0   2  10      10101.29      10425.60       189.84 o                         
   2   2  10       8996.54       8715.99       193.26 o                         
   4   2  10      15937.21      16063.77       325.38 o                         
   6   2  10      17571.85      17495.56       515.91 o                         
   8   2  10       5236.25       5804.84       303.14 o                         
  10   2  10       1780.13       1891.91       199.62 o                         
  12   2  10       4803.06       5965.36       572.34 o                         
  14   2  10       2069.61       1967.48       356.50 o                         
 -25   3  10       1769.58       2124.15       226.96 o                         
 -23   3  10       1176.82       1193.18       157.18 o                         
 -21   3  10        661.41        956.02       136.76 o                         
 -19   3  10       6030.79       6207.07       223.29 o                         
 -17   3  10       5050.70       5065.83       177.02 o                         
 -15   3  10       4397.20       4729.00       155.22 o                         
 -13   3  10       6692.66       6576.73       155.13 o                         
 -11   3  10       5242.93       5267.68       149.40 o                         
  -9   3  10      17589.66      17631.77       233.10 o                         
  -7   3  10      25274.22      25173.68       279.66 o                         
  -5   3  10      28559.32      28276.67       298.42 o                         
  -3   3  10      25838.92      26564.25       293.52 o                         
  -1   3  10       7587.25       7240.00       155.93 o                         
   1   3  10       6632.46       6784.09       213.31 o                         
   3   3  10       6840.73       6765.06       177.64 o                         
   5   3  10       3118.97       3326.95       209.98 o                         
   7   3  10       2472.29       2456.94       249.90 o                         
   9   3  10       5968.83       6166.08       292.96 o                         
  11   3  10       1080.57       1399.95       363.76 o                         
  13   3  10       1467.45       1763.38       496.74 o                         
 -24   4  10        511.13        607.44       176.81 o                         
 -22   4  10        116.38         92.02       150.73 o                         
 -20   4  10       1380.53       1371.01       174.12 o                         
 -18   4  10        789.16        923.29       146.42 o                         
 -16   4  10         72.26         22.39       115.32 o                         
 -14   4  10        904.79        943.59       119.34 o                         
 -12   4  10       2183.13       2260.79       133.21 o                         
 -10   4  10      10603.16      10723.70       239.57 o                         
  -8   4  10       2624.43       2740.60       136.26 o                         
  -6   4  10       4959.27       4719.19       153.48 o                         
  -4   4  10       9217.97       9041.87       188.65 o                         
  -2   4  10       3738.08       3694.06       126.22 o                         
   0   4  10       2214.85       2729.84       125.73 o                         
   2   4  10       1192.21       1587.80       105.33 o                         
   4   4  10       4789.61       4750.09       196.94 o                         
   6   4  10       1853.08       2010.18       154.60 o                         
   8   4  10         18.88          0.00       121.70 o                         
  10   4  10        928.93        812.05       172.19 o                         
  12   4  10        925.00       1384.57       583.77 o                         
 -23   5  10       3110.16       3244.10       255.93 o                         
 -21   5  10       3835.03       3561.31       232.71 o                         
 -19   5  10       3525.74       3733.62       225.61 o                         
 -17   5  10       9838.99       9678.38       439.45 o                         
 -15   5  10       4205.43       4450.03       224.83 o                         
 -13   5  10       7080.87       6785.23       209.02 o                         
 -11   5  10       8920.63       8642.93       165.05 o                         
  -9   5  10       9213.13       8978.33       248.12 o                         
  -7   5  10      20137.25      19364.22       286.90 o                         
  -5   5  10       6725.86       6476.81       190.89 o                         
  -3   5  10      12081.00      11383.57       217.18 o                         
  -1   5  10       2947.71       2837.37       113.24 o                         
   1   5  10       4027.52       4211.96       149.43 o                         
   3   5  10      19043.97      18488.64       296.79 o                         
   5   5  10       5666.31       5728.62       333.71 o                         
   7   5  10       4537.49       4563.00       215.96 o                         
   9   5  10       4949.51       5234.48       256.37 o                         
  11   5  10       1396.20       1532.54       198.24 o                         
 -22   6  10         51.45        155.20       163.49 o                         
 -20   6  10        154.19        254.29       240.40 o                         
 -18   6  10        261.56        377.17       142.21 o                         
 -16   6  10         23.29         68.09       123.15 o                         
 -14   6  10         33.99          4.93       112.00 o                         
 -12   6  10        196.56        122.48        88.98 o                         
 -10   6  10          0.21         21.94        70.46 o                         
  -8   6  10         17.32         15.00        96.07 o                         
  -6   6  10          2.33        101.76        96.15 o                         
  -4   6  10       1026.42       1199.75       117.05 o                         
  -2   6  10        136.27        120.94        63.77 o                         
   0   6  10          6.26        159.84        89.42 o                         
   2   6  10         29.56        503.51        90.23 o                         
   4   6  10        456.89        536.30       162.18 o                         
   6   6  10        458.82        502.61       138.28 o                         
   8   6  10         76.95        194.34       157.11 o                         
  10   6  10         91.41        141.80       179.28 o                         
 -21   7  10        867.01        784.70       264.68 o                         
 -19   7  10       4280.57       3586.19       364.17 o                         
 -17   7  10       1759.98       2017.42       234.00 o                         
 -15   7  10       1671.28       1667.54       175.33 o                         
 -13   7  10       2502.00       2364.77       188.34 o                         
 -11   7  10       1824.82       2014.30       152.10 o                         
  -9   7  10       3620.58       3645.70       171.18 o                         
  -7   7  10       1101.48       1173.17       122.99 o                         
  -5   7  10       4764.69       4785.73       261.43 o                         
  -3   7  10       3422.19       3624.04       194.48 o                         
  -1   7  10        800.29        978.61       136.64 o                         
   1   7  10       6993.07       7291.40       251.77 o                         
   3   7  10       5127.10       5474.29       266.57 o                         
   5   7  10       2173.72       2317.99       224.69 o                         
   7   7  10       1458.25       1695.64       259.08 o                         
   9   7  10       4074.45       4101.38       333.07 o                         
 -18   8  10        602.36        463.59       206.73 o                         
 -16   8  10        689.76        919.21       211.23 o                         
 -14   8  10        622.01        516.80       171.11 o                         
 -12   8  10        784.57        733.97       141.97 o                         
 -10   8  10        784.70       1107.53       142.28 o                         
  -8   8  10       1659.68       1950.17       180.11 o                         
  -6   8  10       1448.39       1380.96       152.74 o                         
  -4   8  10        555.73        413.32       132.41 o                         
  -2   8  10       2091.85       2187.44       176.70 o                         
   0   8  10        397.23        624.38       141.01 o                         
   2   8  10        491.20        736.22       178.77 o                         
   4   8  10       2446.60       2326.09       303.97 o                         
   6   8  10       1487.17       1280.28       224.93 o                         
   8   8  10         90.43        276.84       267.64 o                         
 -17   9  10       1221.85       1337.51       493.27 o                         
 -15   9  10       1135.19       1499.11       373.93 o                         
 -13   9  10       2826.60       3395.47       426.08 o                         
 -11   9  10       1318.76       1302.48       233.11 o                         
  -9   9  10       1980.43       2098.42       216.84 o                         
  -7   9  10       4370.29       4667.01       297.83 o                         
  -5   9  10        847.36        932.24       162.48 o                         
  -3   9  10       2817.18       2905.79       263.12 o                         
  -1   9  10       4654.29       4332.24       255.41 o                         
   1   9  10       2438.76       2599.55       276.07 o                         
   3   9  10       1179.46       1650.25       339.32 o                         
   5   9  10        968.93       1435.30       263.08 o                         
 -12  10  10        957.60       1150.94       315.54 o                         
 -10  10  10       2906.21       2534.71       423.90 o                         
  -8  10  10       2878.98       2986.01       358.83 o                         
  -6  10  10       2415.48       2967.91       258.35 o                         
  -4  10  10       1828.02       2044.92       313.64 o                         
  -2  10  10       1733.00       2354.14       230.97 o                         
   0  10  10       3175.19       3469.72       673.34 o                         
   2  10  10       2465.76       2883.06       308.55 o                         
 -25   1  11       1500.31       1322.42       180.28 o                         
 -23   1  11       3290.86       3540.85       199.42 o                         
 -21   1  11       4359.94       4600.57       187.76 o                         
 -19   1  11       3168.39       3178.09       154.65 o                         
 -17   1  11       8893.26       8932.57       206.27 o                         
 -15   1  11       9910.94       9397.38       201.22 o                         
 -13   1  11       8462.46       7958.71       171.85 o                         
 -11   1  11      13830.54      14206.31       166.75 o                         
  -9   1  11      20389.95      19178.05       227.02 o                         
  -7   1  11      13081.20      13000.22       250.70 o                         
  -5   1  11      24661.99      23778.09       225.04 o                         
  -3   1  11      14349.58      14341.05       193.99 o                         
  -1   1  11      11996.04      11850.84       206.59 o                         
   1   1  11      14424.16      13544.46       227.66 o                         
   3   1  11       8119.33       8145.15       243.52 o                         
   5   1  11      10385.86      10461.13       302.00 o                         
   7   1  11      10686.55      10832.18       329.69 o                         
   9   1  11       8391.58       8448.44       353.30 o                         
  11   1  11       3695.27       4047.96       270.31 o                         
  13   1  11       2535.93       2504.85       499.11 o                         
 -26   2  11        982.43       1096.48       199.35 o                         
 -24   2  11          7.93         75.52       113.84 o                         
 -22   2  11        723.95       1099.11       138.43 o                         
 -20   2  11       5613.91       5917.03       199.73 o                         
 -18   2  11       1843.40       2054.13       135.08 o                         
 -16   2  11        727.53        893.47       100.65 o                         
 -14   2  11       4684.84       4783.14       155.08 o                         
 -12   2  11       3663.58       3755.49       110.79 o                         
 -10   2  11       1935.82       1919.03        94.82 o                         
  -8   2  11        142.76        152.18        60.57 o                         
  -6   2  11       4424.97       4474.29       129.42 o                         
  -4   2  11      11857.40      11594.15       160.79 o                         
  -2   2  11       4472.47       4801.55       139.88 o                         
   0   2  11        714.90       1106.47        97.12 o                         
   2   2  11        639.36        767.99       128.17 o                         
   4   2  11        385.35        359.69       119.22 o                         
   6   2  11       1117.16       1203.77       201.28 o                         
   8   2  11        825.01        824.57       163.17 o                         
  10   2  11        863.05       1311.31       308.82 o                         
  12   2  11       1217.21       3309.73      1731.21 o                         
 -25   3  11        387.48        350.59       166.17 o                         
 -23   3  11       2052.61       2235.41       177.62 o                         
 -21   3  11       1635.70       1724.63       156.94 o                         
 -19   3  11        154.61        141.76       103.45 o                         
 -17   3  11       3530.78       3645.35       149.86 o                         
 -15   3  11        651.71        880.00        98.80 o                         
 -13   3  11       2776.80       2661.89       115.69 o                         
 -11   3  11       2754.49       2933.45       104.86 o                         
  -9   3  11       5418.80       5346.26       126.56 o                         
  -7   3  11       4544.91       4398.29       186.24 o                         
  -5   3  11        145.81        306.38        73.59 o                         
  -3   3  11       4343.06       4317.82       164.00 o                         
  -1   3  11       5729.71       5886.25       159.36 o                         
   1   3  11        605.06        749.69        97.05 o                         
   3   3  11       6140.85       6457.91       221.66 o                         
   5   3  11       2049.78       2320.90       176.96 o                         
   7   3  11        287.22        162.75       273.04 o                         
   9   3  11       1897.13       2257.98       218.19 o                         
  11   3  11       2314.09       4115.34      1443.29 o                         
  13   3  11       2585.61       1470.58       289.42 o                         
 -24   4  11       3059.23       2876.71       245.16 o                         
 -22   4  11       2121.94       2274.86       195.55 o                         
 -20   4  11       2773.18       3065.03       254.39 o                         
 -18   4  11       6492.63       6903.14       257.93 o                         
 -16   4  11       7786.36       7855.71       221.87 o                         
 -14   4  11       7361.39       7631.76       221.07 o                         
 -12   4  11       5575.61       5592.14       201.07 o                         
 -10   4  11      13505.81      13313.22       263.95 o                         
  -8   4  11       7076.54       6934.92       173.65 o                         
  -6   4  11       5737.77       5600.91       165.52 o                         
  -4   4  11       9804.38       9469.22       197.09 o                         
  -2   4  11       6540.41       6180.76       158.23 o                         
   0   4  11      12351.28      12476.80       216.92 o                         
   2   4  11      12134.69      12528.51       229.83 o                         
   4   4  11       2111.62       2127.96       161.97 o                         
   6   4  11       8004.25       7855.09       267.93 o                         
   8   4  11       4716.61       4359.11       292.62 o                         
  10   4  11       2494.35       2427.61       280.78 o                         
  12   4  11       3440.76       3060.49       352.87 o                         
 -23   5  11        147.86        226.49       160.09 o                         
 -21   5  11        621.28        597.39       162.78 o                         
 -19   5  11       1922.25       2121.85       191.05 o                         
 -17   5  11       1193.12       1143.76       156.37 o                         
 -15   5  11       1235.21       1424.77       129.51 o                         
 -13   5  11       2020.99       1945.87       123.97 o                         
 -11   5  11       4605.74       4711.85       247.40 o                         
  -9   5  11       4961.90       4971.31       210.16 o                         
  -7   5  11         34.43          0.00        88.01 o                         
  -5   5  11       2193.61       2216.92       132.98 o                         
  -3   5  11       1683.00       1785.30       153.13 o                         
  -1   5  11        143.24        121.92        84.91 o                         
   1   5  11        591.25       1367.26       124.85 o                         
   3   5  11        627.49        770.24       142.79 o                         
   5   5  11       1458.18       1714.91       154.63 o                         
   7   5  11         61.91        167.28       127.97 o                         
   9   5  11         93.37        101.17       194.77 o                         
  11   5  11        748.01        542.77       313.28 o                         
 -22   6  11       2333.84       2010.00       248.54 o                         
 -20   6  11       3910.32       3835.57       266.73 o                         
 -18   6  11       1937.56       1873.27       185.86 o                         
 -16   6  11       3749.73       3760.23       266.52 o                         
 -14   6  11       4949.77       5181.34       369.87 o                         
 -12   6  11       5027.78       5101.11       198.22 o                         
 -10   6  11       8379.79       8096.00       213.89 o                         
  -8   6  11       5140.03       5469.22       188.68 o                         
  -6   6  11      15441.92      15265.35       263.76 o                         
  -4   6  11      10676.13      10803.95       224.41 o                         
  -2   6  11       5254.12       5783.63       235.73 o                         
   0   6  11      15734.98      15615.75       318.69 o                         
   2   6  11      16685.32      16637.93       363.12 o                         
   4   6  11       2866.50       2891.02       206.41 o                         
   6   6  11       3584.23       3248.47       325.63 o                         
   8   6  11       3349.63       3679.40       381.78 o                         
  10   6  11       2196.69       2031.42       326.96 o                         
 -21   7  11        183.62         61.87       236.92 o                         
 -19   7  11        216.10        215.87       167.41 o                         
 -17   7  11       1020.19        984.71       174.50 o                         
 -15   7  11       1221.43       1324.75       166.17 o                         
 -13   7  11       1819.15       1855.78       228.98 o                         
 -11   7  11       4121.66       4602.84       272.88 o                         
  -9   7  11       3085.36       3532.95       184.96 o                         
  -7   7  11        780.20        780.22       111.68 o                         
  -5   7  11        492.83        580.72       125.16 o                         
  -3   7  11       2380.54       2281.23       169.09 o                         
  -1   7  11        811.21        812.56       138.67 o                         
   1   7  11        157.98        423.48       132.03 o                         
   3   7  11       1765.20       1928.29       191.13 o                         
   5   7  11        893.92        966.65       197.38 o                         
   7   7  11        139.01        564.86       194.99 o                         
   9   7  11        313.82        731.44       205.16 o                         
 -18   8  11       1868.09       1287.96       265.54 o                         
 -16   8  11       1436.07       1533.59       265.61 o                         
 -14   8  11       3647.22       4104.48       262.82 o                         
 -12   8  11       3911.28       3842.89       271.01 o                         
 -10   8  11       4660.60       5078.75       245.16 o                         
  -8   8  11       5649.48       5982.75       240.45 o                         
  -6   8  11       3490.58       3653.21       239.10 o                         
  -4   8  11       3169.53       3293.32       201.31 o                         
  -2   8  11       4349.78       4960.27       230.19 o                         
   0   8  11       3135.40       3454.09       207.18 o                         
   2   8  11       3667.72       3830.76       353.55 o                         
   4   8  11       1938.71       2289.30       274.85 o                         
   6   8  11       3584.18       3245.72       325.83 o                         
 -17   9  11       1196.61        814.87       329.78 o                         
 -15   9  11       1824.28       2285.15       412.10 o                         
 -13   9  11       1305.46       1683.17       350.66 o                         
 -11   9  11       2959.69       3053.95       340.31 o                         
  -9   9  11       2721.40       2714.58       261.01 o                         
  -7   9  11       1931.90       1948.56       309.31 o                         
  -5   9  11       3519.80       3586.93       262.22 o                         
  -3   9  11       2336.00       2533.74       218.14 o                         
  -1   9  11       2809.49       2939.58       230.77 o                         
   1   9  11       1953.41       2200.00       320.36 o                         
   3   9  11       1320.88       1565.64       378.11 o                         
 -12  10  11        245.78        108.91       260.07 o                         
 -10  10  11        632.31        488.11       421.00 o                         
  -8  10  11        198.64        478.78       256.29 o                         
  -6  10  11        652.26        900.76       376.88 o                         
  -4  10  11        514.65        848.91       340.76 o                         
  -2  10  11        345.91         66.58       247.65 o                         
   0  10  11        535.46       1304.51       566.75 o                         
 -26   0  12       1736.31       1259.15       316.32 o                         
 -24   0  12       6160.80       6051.98       518.78 o                         
 -22   0  12       4494.24       4351.08       275.12 o                         
 -20   0  12       7235.23       7332.32       300.09 o                         
 -18   0  12       8514.91       8555.40       295.44 o                         
 -16   0  12       6120.75       6039.55       250.59 o                         
 -14   0  12      17823.28      17652.44       394.80 o                         
 -12   0  12      37887.89      38231.20       581.85 o                         
 -10   0  12       6578.29       6121.28       150.09 o                         
  -8   0  12      18262.24      17916.86       243.92 o                         
  -6   0  12      61081.62      60584.52       599.23 o                         
  -4   0  12      37676.65      37886.30       526.25 o                         
  -2   0  12      16312.96      15247.52       340.71 o                         
   0   0  12      16288.38      15821.56       319.15 o                         
   2   0  12      21685.37      21415.34       533.84 o                         
   4   0  12       2025.11       1633.28       230.27 o                         
   6   0  12       4334.80       4728.99       414.44 o                         
   8   0  12      11930.21      12364.57       493.11 o                         
  10   0  12       5936.56       6601.20       510.64 o                         
  12   0  12       3387.04       3888.10      1377.89 o                         
 -27   1  12        164.53        460.25       222.80 o                         
 -25   1  12          1.45        100.91       134.49 o                         
 -23   1  12         35.42          2.75       112.50 o                         
 -21   1  12        860.53        863.16       116.08 o                         
 -19   1  12          4.78        168.74        89.29 o                         
 -17   1  12       1842.47       1850.37       124.85 o                         
 -15   1  12       1157.98       1101.05        97.15 o                         
 -13   1  12         26.52          0.00        62.92 o                         
 -11   1  12         14.96          0.00        55.45 o                         
  -9   1  12        114.24         16.28        63.18 o                         
  -7   1  12       2023.01       2408.31       123.23 o                         
  -5   1  12       1941.08       2069.92        85.36 o                         
  -3   1  12        136.77        156.12        67.98 o                         
  -1   1  12          4.22          0.00        74.06 o                         
   1   1  12        257.21        273.51        99.81 o                         
   3   1  12        174.52        238.63       111.30 o                         
   5   1  12       4558.15       4698.73       319.68 o                         
   7   1  12         49.24        139.27       154.83 o                         
   9   1  12        272.04        670.79       204.25 o                         
  11   1  12       1185.89       1603.71       204.68 o                         
  13   1  12          1.66        130.15       231.96 o                         
 -26   2  12        729.61        882.68       177.41 o                         
 -24   2  12       3967.00       4364.54       222.57 o                         
 -22   2  12       1821.89       1971.85       162.60 o                         
 -20   2  12       1175.30       1271.76       122.27 o                         
 -18   2  12       4907.18       5100.74       294.86 o                         
 -16   2  12       6491.79       6287.40       173.61 o                         
 -14   2  12       8138.64       8249.01       170.33 o                         
 -12   2  12       8583.52       8648.79       138.82 o                         
 -10   2  12      15754.89      16086.41       207.77 o                         
  -8   2  12      15875.03      15712.20       271.15 o                         
  -6   2  12       2620.53       2624.21        98.44 o                         
  -4   2  12      11658.57      11413.51       156.24 o                         
  -2   2  12      19721.10      19090.49       369.86 o                         
   0   2  12       6455.62       6266.60       177.20 o                         
   2   2  12       1481.41       1492.61       124.57 o                         
   4   2  12       2812.82       2791.55       251.44 o                         
   6   2  12       5419.89       5615.34       325.34 o                         
   8   2  12       2186.94       2551.06       260.41 o                         
  10   2  12       4882.87       5844.01       521.47 o                         
  12   2  12       2537.57       2256.07       380.78 o                         
 -25   3  12       1238.14       1550.61       184.46 o                         
 -23   3  12       2176.02       2086.91       170.99 o                         
 -21   3  12       4320.02       4500.13       213.26 o                         
 -19   3  12       2557.19       2919.54       154.63 o                         
 -17   3  12       4689.77       4916.36       175.48 o                         
 -15   3  12       3702.33       3964.48       148.68 o                         
 -13   3  12      12187.57      12371.27       194.90 o                         
 -11   3  12       8471.78       8381.17       147.19 o                         
  -9   3  12        289.06        249.00       108.21 o                         
  -7   3  12       6547.38       6129.74       207.90 o                         
  -5   3  12      10039.92      10588.43       182.56 o                         
  -3   3  12       9217.82       9027.10       193.77 o                         
  -1   3  12      17552.59      17798.00       283.36 o                         
   1   3  12       8536.48       7878.50       255.30 o                         
   3   3  12       8778.19       8612.23       257.18 o                         
   5   3  12       4494.41       4493.20       220.73 o                         
   7   3  12       4250.03       4419.02       539.71 o                         
   9   3  12       3749.06       4071.96       370.36 o                         
  11   3  12       1466.51       4154.72      2074.01 o                         
 -24   4  12        432.18        642.10       174.85 o                         
 -22   4  12        791.35        832.18       157.38 o                         
 -20   4  12       1718.17       1775.87       175.93 o                         
 -18   4  12       1388.06       1663.35       165.24 o                         
 -16   4  12       1399.43       1468.17       136.99 o                         
 -14   4  12         56.41        108.20       116.23 o                         
 -12   4  12       3329.79       3205.99       129.51 o                         
 -10   4  12       2540.67       2584.90       172.39 o                         
  -8   4  12         41.80         65.82        80.22 o                         
  -6   4  12       1060.25       1135.08        87.93 o                         
  -4   4  12       4677.39       4927.12       177.47 o                         
  -2   4  12       6056.40       6045.62       231.33 o                         
   0   4  12       1479.86       2167.80       130.38 o                         
   2   4  12       6262.69       6096.61       394.15 o                         
   4   4  12       3670.15       3801.43       217.06 o                         
   6   4  12        239.82        175.68       115.18 o                         
   8   4  12        833.01        845.26       163.95 o                         
  10   4  12       1181.89       1674.93       252.07 o                         
 -23   5  12       2515.72       2794.66       353.27 o                         
 -21   5  12        986.60        803.16       176.20 o                         
 -19   5  12       1695.34       1795.85       178.76 o                         
 -17   5  12       6931.54       7043.62       298.50 o                         
 -15   5  12       7087.76       7302.65       215.25 o                         
 -13   5  12      11981.75      11519.73       271.25 o                         
 -11   5  12       8318.65       7992.46       253.46 o                         
  -9   5  12      10890.72      10574.51       250.53 o                         
  -7   5  12       7226.82       6696.86       193.65 o                         
  -5   5  12       3586.84       3839.00       161.04 o                         
  -3   5  12       6630.33       6905.66       201.54 o                         
  -1   5  12      21189.80      21169.30       332.97 o                         
   1   5  12       5444.65       5900.78       202.36 o                         
   3   5  12        548.10        667.07       135.46 o                         
   5   5  12       6094.84       6438.61       554.15 o                         
   7   5  12       5110.46       5144.31       412.67 o                         
   9   5  12       2698.32       2937.64       327.23 o                         
 -22   6  12         22.07         69.45       169.83 o                         
 -20   6  12         25.60          0.00       161.24 o                         
 -18   6  12         40.98        169.78       142.20 o                         
 -16   6  12        345.81        385.51       167.24 o                         
 -14   6  12         32.13          0.00       112.88 o                         
 -12   6  12        210.86        382.68       116.53 o                         
 -10   6  12        126.76          7.33        94.12 o                         
  -8   6  12        647.28        518.01       104.14 o                         
  -6   6  12         69.27        153.28        93.58 o                         
  -4   6  12         27.57         79.15        87.57 o                         
  -2   6  12        745.60        966.65       130.96 o                         
   0   6  12          1.68        226.27       117.25 o                         
   2   6  12        262.62        235.94       124.01 o                         
   4   6  12         89.61        188.80       135.04 o                         
   6   6  12        339.59        495.53       300.52 o                         
   8   6  12         73.79          0.66       270.64 o                         
 -21   7  12       2511.91       2432.23       404.03 o                         
 -19   7  12       1240.14       1450.59       248.71 o                         
 -17   7  12       1571.27       1928.68       210.86 o                         
 -15   7  12       2456.02       2300.12       214.15 o                         
 -13   7  12       3449.29       4075.74       333.69 o                         
 -11   7  12       4677.11       4989.01       225.62 o                         
  -9   7  12       1857.17       1692.74       152.61 o                         
  -7   7  12       3924.37       4136.25       201.63 o                         
  -5   7  12       5129.74       5156.02       260.95 o                         
  -3   7  12        673.41        686.27       130.22 o                         
  -1   7  12       4878.91       4902.11       236.12 o                         
   1   7  12       2965.78       2913.58       199.68 o                         
   3   7  12       1947.51       1797.58       213.38 o                         
   5   7  12       2205.42       2270.18       366.24 o                         
   7   7  12       1720.22       1690.99       324.01 o                         
 -18   8  12        538.64        580.47       236.92 o                         
 -16   8  12        172.31        125.32       201.76 o                         
 -14   8  12       1431.71       1492.73       216.18 o                         
 -12   8  12       1026.83       2341.28       717.36 o                         
 -10   8  12        855.04        973.16       206.85 o                         
  -8   8  12        414.29        759.76       186.71 o                         
  -6   8  12        160.77        456.43       147.07 o                         
  -4   8  12       3030.12       3119.39       222.02 o                         
  -2   8  12       2537.27       2827.46       194.04 o                         
   0   8  12        970.64       1027.73       202.85 o                         
   2   8  12       1393.24       1389.84       274.28 o                         
   4   8  12       1317.28       1224.89       302.66 o                         
 -15   9  12       1586.66       2074.83       375.26 o                         
 -13   9  12       1839.47       1900.35       420.50 o                         
 -11   9  12       1026.34       1174.60       325.44 o                         
  -9   9  12       3501.17       3605.39       306.76 o                         
  -7   9  12       2656.91       2672.65       241.61 o                         
  -5   9  12       1450.13       1899.12       212.34 o                         
  -3   9  12       1387.37       1667.61       292.06 o                         
  -1   9  12       1701.79       2718.67       372.90 o                         
   1   9  12       1411.55       1578.29       569.07 o                         
 -10  10  12       1452.56       1274.01       466.53 o                         
  -8  10  12       1582.57       1439.82       304.86 o                         
  -6  10  12       2230.76       2475.27       320.26 o                         
  -4  10  12       1220.32       1755.65       325.55 o                         
  -2  10  12       1354.05       1611.31       687.79 o                         
 -27   1  13       1941.26       2596.60       243.95 o                         
 -25   1  13       5559.15       5453.54       273.64 o                         
 -23   1  13       2477.44       2651.38       179.31 o                         
 -21   1  13       4266.77       4519.61       193.32 o                         
 -19   1  13       5646.29       5809.21       187.22 o                         
 -17   1  13       3569.82       3481.87       155.40 o                         
 -15   1  13      15239.67      14675.11       237.43 o                         
 -13   1  13      12179.05      12443.27       189.73 o                         
 -11   1  13       4897.70       4749.65       144.51 o                         
  -9   1  13       4035.95       3993.29       132.78 o                         
  -7   1  13       3839.98       3919.41       146.66 o                         
  -5   1  13      11962.53      11842.61       174.12 o                         
  -3   1  13       8203.56       7307.40       164.46 o                         
  -1   1  13      19956.68      19535.45       265.46 o                         
   1   1  13      12381.53      11566.71       284.14 o                         
   3   1  13       4184.62       4100.62       218.05 o                         
   5   1  13       3798.85       3839.62       209.08 o                         
   7   1  13       6851.67       7224.84       278.53 o                         
   9   1  13       5970.13       6535.15       368.15 o                         
  11   1  13       2578.84       2881.17       315.40 o                         
 -26   2  13        107.46        544.23       149.22 o                         
 -24   2  13        502.80        729.83       134.87 o                         
 -22   2  13        950.24       1206.35       139.24 o                         
 -20   2  13        835.97        901.66       131.75 o                         
 -18   2  13         27.85         22.60        83.08 o                         
 -16   2  13        705.85        816.72        97.48 o                         
 -14   2  13       9095.60       9303.05       178.70 o                         
 -12   2  13       5935.98       5870.47       189.43 o                         
 -10   2  13       1453.44       1476.08        93.54 o                         
  -8   2  13       2972.51       3167.70       127.52 o                         
  -6   2  13       2381.12       2563.87       108.07 o                         
  -4   2  13       5399.09       5259.96       163.55 o                         
  -2   2  13        666.32        581.28        81.39 o                         
   0   2  13        631.10        660.73       114.26 o                         
   2   2  13       3867.09       4149.04       195.54 o                         
   4   2  13        341.83        189.23       110.40 o                         
   6   2  13         81.74        144.59       137.89 o                         
   8   2  13       1582.80       1844.70       389.10 o                         
  10   2  13        835.90        661.28       174.18 o                         
 -25   3  13        282.52        672.12       198.69 o                         
 -23   3  13       1238.38       1136.73       198.25 o                         
 -21   3  13        726.78        754.90       126.96 o                         
 -19   3  13       2281.84       2296.91       143.31 o                         
 -17   3  13       2852.72       3137.89       150.58 o                         
 -15   3  13       1421.02       1542.54       115.52 o                         
 -13   3  13       3927.88       3745.94       124.70 o                         
 -11   3  13       2606.71       2426.17       172.31 o                         
  -9   3  13       1345.51       1397.76       140.99 o                         
  -7   3  13        425.77        291.07       117.03 o                         
  -5   3  13       6449.79       6180.54       181.30 o                         
  -3   3  13      13924.78      14236.47       277.08 o                         
  -1   3  13       1907.52       1871.78       133.55 o                         
   1   3  13       1754.09       1698.43       140.70 o                         
   3   3  13       4954.75       5432.13       238.11 o                         
   5   3  13       1737.54       1855.94       201.65 o                         
   7   3  13       2776.61       3098.18       356.39 o                         
   9   3  13       1484.97       1601.01       222.16 o                         
  11   3  13        964.15        450.95       405.53 o                         
 -24   4  13       2520.49       2434.20       347.51 o                         
 -22   4  13       1500.20       1455.53       197.00 o                         
 -20   4  13        678.16        505.36       154.96 o                         
 -18   4  13       2612.96       2805.42       188.11 o                         
 -16   4  13       8036.18       7738.25       247.61 o                         
 -14   4  13       6891.73       6486.25       232.06 o                         
 -12   4  13      11937.46      11963.99       289.33 o                         
 -10   4  13       9359.49       8446.80       275.25 o                         
  -8   4  13      11342.25      11536.59       306.04 o                         
  -6   4  13       6055.89       6165.87       223.07 o                         
  -4   4  13      10233.38       9822.99       225.24 o                         
  -2   4  13      26385.90      26361.11       329.36 o                         
   0   4  13       4272.67       4394.17       189.89 o                         
   2   4  13        628.53        471.71       115.83 o                         
   4   4  13       6985.45       7093.75       272.73 o                         
   6   4  13       5199.35       5560.14       450.96 o                         
   8   4  13       5659.96       6561.52       671.11 o                         
  10   4  13       4024.82       4012.57       457.59 o                         
 -23   5  13          0.82        234.04       179.25 o                         
 -21   5  13        473.12        496.94       165.25 o                         
 -19   5  13        656.30        610.03       157.86 o                         
 -17   5  13        140.39        149.47       141.15 o                         
 -15   5  13        924.67        980.58       136.17 o                         
 -13   5  13       1002.16       1008.34       137.49 o                         
 -11   5  13       4603.96       4577.83       217.10 o                         
  -9   5  13       2346.35       2347.15       194.12 o                         
  -7   5  13       2233.18       2267.25       172.60 o                         
  -5   5  13       4415.17       4334.26       192.35 o                         
  -3   5  13         17.43         81.96        92.91 o                         
  -1   5  13         74.50        111.81        92.89 o                         
   1   5  13        387.77        335.16       122.27 o                         
   3   5  13        627.35        504.27       137.06 o                         
   5   5  13        410.81        594.21       160.63 o                         
   7   5  13         51.97        380.75       319.58 o                         
   9   5  13        276.03        121.19       291.38 o                         
 -22   6  13       2732.99       2858.70       278.73 o                         
 -20   6  13       3167.81       3167.08       274.05 o                         
 -18   6  13       2971.43       2857.93       229.69 o                         
 -16   6  13       5079.07       5039.86       280.83 o                         
 -14   6  13       7531.95       7340.62       253.77 o                         
 -12   6  13       5135.70       5098.06       340.50 o                         
 -10   6  13       2104.46       2379.86       172.86 o                         
  -8   6  13       6614.74       6358.58       229.15 o                         
  -6   6  13       3515.95       3752.30       190.02 o                         
  -4   6  13       6395.35       6752.16       286.57 o                         
  -2   6  13      11121.03      11164.50       331.97 o                         
   0   6  13       3676.64       3631.53       206.87 o                         
   2   6  13       3036.29       3250.05       204.23 o                         
   4   6  13       3872.77       4209.01       246.60 o                         
   6   6  13       2843.93       2658.72       425.88 o                         
   8   6  13       2764.01       3126.96       323.25 o                         
 -21   7  13        147.60        108.57       218.10 o                         
 -19   7  13        158.66        186.14       235.01 o                         
 -17   7  13        468.54        395.56       158.73 o                         
 -15   7  13       1094.08       1226.39       179.33 o                         
 -13   7  13       1135.45       1321.90       183.82 o                         
 -11   7  13       2221.37       1970.81       224.96 o                         
  -9   7  13        673.57        789.27       135.62 o                         
  -7   7  13         19.34          0.00       121.66 o                         
  -5   7  13       4086.24       4432.69       279.88 o                         
  -3   7  13       4189.20       4603.26       252.45 o                         
  -1   7  13        283.75        344.53       149.31 o                         
   1   7  13        104.20        228.75       130.25 o                         
   3   7  13        289.17        477.89       270.53 o                         
   5   7  13        376.00        552.51       209.51 o                         
 -18   8  13       1082.20        870.32       246.42 o                         
 -16   8  13       1939.79       2004.59       267.14 o                         
 -14   8  13       2312.47       2227.40       309.28 o                         
 -12   8  13       2024.02       3644.81       847.14 o                         
 -10   8  13       4129.77       4637.81       508.23 o                         
  -8   8  13       6317.88       6481.04       377.80 o                         
  -6   8  13       2264.28       2412.28       237.79 o                         
  -4   8  13       2594.39       2715.09       279.64 o                         
  -2   8  13       2596.49       3145.18       347.84 o                         
   0   8  13       2426.67       2784.26       371.28 o                         
   2   8  13       3009.61       3811.93       417.98 o                         
   4   8  13       2006.32       1919.36       653.57 o                         
 -15   9  13       1653.58       1243.17       328.90 o                         
 -13   9  13       3086.68       3898.10      1274.83 o                         
 -11   9  13       1690.74       3900.26      1144.33 o                         
  -9   9  13        986.21       1538.24       339.97 o                         
  -7   9  13       2048.52       2479.53       323.78 o                         
  -5   9  13       2860.37       2797.96       250.31 o                         
  -3   9  13       2063.77       2246.36       403.95 o                         
  -1   9  13       2198.04       2999.09       458.23 o                         
   1   9  13       2068.14       2686.35       539.65 o                         
  -8  10  13        452.47        760.06       315.32 o                         
  -6  10  13        527.46        300.82       189.73 o                         
 -26   0  14       3092.25       2821.63       338.05 o                         
 -24   0  14        884.34        672.83       244.76 o                         
 -22   0  14       1346.28       1402.60       185.93 o                         
 -20   0  14       6689.39       6879.33       286.12 o                         
 -18   0  14       3115.63       3438.21       219.50 o                         
 -16   0  14       7609.92       7628.01       260.50 o                         
 -14   0  14      31345.16      30894.40       437.30 o                         
 -12   0  14      17742.43      17420.45       295.64 o                         
 -10   0  14       7906.62       8216.67       194.60 o                         
  -8   0  14       9792.24       9575.75       215.17 o                         
  -6   0  14      12572.94      13218.54       306.68 o                         
  -4   0  14      24955.33      23755.14       437.26 o                         
  -2   0  14      13198.62      13045.74       315.30 o                         
   0   0  14      36957.19      35932.68       605.77 o                         
   2   0  14      15480.88      16446.39       588.80 o                         
   4   0  14       4971.07       5498.54       472.27 o                         
   6   0  14      13429.55      13485.60       517.73 o                         
   8   0  14       6778.42       9768.79      2487.90 o                         
  10   0  14       2865.58       2986.82       416.33 o                         
 -27   1  14        233.14        491.74       247.33 o                         
 -25   1  14        217.37        158.93       162.01 o                         
 -23   1  14        206.08        249.56       104.69 o                         
 -21   1  14        772.12        718.79       113.07 o                         
 -19   1  14         81.90          7.14        84.96 o                         
 -17   1  14         48.90         50.52        78.73 o                         
 -15   1  14       1719.73       1735.00       108.98 o                         
 -13   1  14        348.86        353.15        85.01 o                         
 -11   1  14       2352.45       2581.33       119.84 o                         
  -9   1  14          5.81         40.92        78.95 o                         
  -7   1  14        431.81        465.71       101.29 o                         
  -5   1  14       2672.25       2790.85       110.30 o                         
  -3   1  14        285.88        288.68        84.10 o                         
  -1   1  14        858.34        799.99       103.02 o                         
   1   1  14         56.27          0.00       111.08 o                         
   3   1  14         37.92         17.02       114.57 o                         
   5   1  14         20.79         79.56       156.35 o                         
   7   1  14        266.33        471.02       218.92 o                         
   9   1  14        876.67        474.98       276.33 o                         
 -26   2  14       1782.35       2163.31       266.72 o                         
 -24   2  14       1576.20       1952.28       213.51 o                         
 -22   2  14       3278.76       3207.20       200.90 o                         
 -20   2  14        668.71        821.30       111.80 o                         
 -18   2  14       2629.37       2474.05       138.51 o                         
 -16   2  14      13068.71      12922.14       293.76 o                         
 -14   2  14       3470.16       3675.66       150.64 o                         
 -12   2  14      10520.67       9995.03       235.09 o                         
 -10   2  14       9033.85       8861.46       196.29 o                         
  -8   2  14       8715.25       8791.01       197.75 o                         
  -6   2  14       9772.67       9919.69       190.00 o                         
  -4   2  14       5527.36       5463.71       169.94 o                         
  -2   2  14      11228.91      10928.83       214.02 o                         
   0   2  14       3561.07       3733.47       155.29 o                         
   2   2  14        637.75        752.15       115.39 o                         
   4   2  14       4892.58       5122.74       266.36 o                         
   6   2  14       3021.87       3281.53       229.73 o                         
   8   2  14       2957.68       2984.67       399.29 o                         
  10   2  14       1106.56       1025.52       229.46 o                         
 -25   3  14       1523.39       1584.51       314.95 o                         
 -23   3  14       2833.99       2893.61       230.04 o                         
 -21   3  14       1387.40       1580.65       160.35 o                         
 -19   3  14       4819.67       5069.95       274.31 o                         
 -17   3  14       3803.58       3719.00       185.18 o                         
 -15   3  14       4651.38       4614.17       310.62 o                         
 -13   3  14      10528.04      10331.78       270.10 o                         
 -11   3  14       3335.32       3414.03       194.05 o                         
  -9   3  14       2116.29       1874.02       164.09 o                         
  -7   3  14       1308.42       1565.04       161.53 o                         
  -5   3  14       9812.87       9514.14       177.25 o                         
  -3   3  14       9389.34       9466.83       178.61 o                         
  -1   3  14       1636.38       1807.87       124.54 o                         
   1   3  14       6843.37       6382.22       283.17 o                         
   3   3  14       2096.51       2147.04       163.95 o                         
   5   3  14       1180.13       1384.10       190.81 o                         
   7   3  14       4185.74       4442.80       277.51 o                         
   9   3  14       1673.15       1507.15       375.24 o                         
 -24   4  14        264.06        552.01       187.39 o                         
 -22   4  14       1240.81       1152.96       181.10 o                         
 -20   4  14       1379.09       1155.01       178.60 o                         
 -18   4  14       2315.08       2062.35       175.18 o                         
 -16   4  14       1001.91        976.22       143.41 o                         
 -14   4  14       1736.87       1686.67       159.34 o                         
 -12   4  14       3321.80       3466.80       222.71 o                         
 -10   4  14        133.78        111.28       132.22 o                         
  -8   4  14        893.07        664.62       150.62 o                         
  -6   4  14       4696.21       4526.88       287.34 o                         
  -4   4  14       2878.83       3261.30       204.28 o                         
  -2   4  14        137.22        164.46        96.02 o                         
   0   4  14        738.66        933.15       125.39 o                         
   2   4  14       2461.39       2641.30       174.51 o                         
   4   4  14        883.04        734.13       148.55 o                         
   6   4  14       1111.41       1252.90       223.64 o                         
   8   4  14        824.81       1248.54       628.98 o                         
 -23   5  14       2674.84       2917.10       394.90 o                         
 -21   5  14       1607.81       1699.15       203.52 o                         
 -19   5  14       1247.38       1082.24       180.48 o                         
 -17   5  14       4595.66       4395.72       259.42 o                         
 -15   5  14       7615.24       7386.48       251.64 o                         
 -13   5  14        688.74        505.93       134.93 o                         
 -11   5  14       4320.36       4911.52       228.68 o                         
  -9   5  14      10679.75      10793.68       342.13 o                         
  -7   5  14       4178.37       4497.19       218.72 o                         
  -5   5  14       7203.81       7240.46       357.48 o                         
  -3   5  14      12927.18      13107.04       306.48 o                         
  -1   5  14       4674.02       4799.11       326.39 o                         
   1   5  14       1647.76       1768.64       219.32 o                         
   3   5  14       4732.10       4930.10       312.09 o                         
   5   5  14       4855.02       4815.77       300.38 o                         
   7   5  14       3087.63       2655.73       461.30 o                         
 -22   6  14          0.43         83.49       168.65 o                         
 -20   6  14        150.57          0.00       156.72 o                         
 -18   6  14        284.05        277.99       151.06 o                         
 -16   6  14        157.95         95.82       139.16 o                         
 -14   6  14          7.31        113.82       117.24 o                         
 -12   6  14        558.10        679.85       130.95 o                         
 -10   6  14         40.82         57.00       113.25 o                         
  -8   6  14        366.68        270.30       151.82 o                         
  -6   6  14         99.90         75.99       108.57 o                         
  -4   6  14        138.76        229.49       148.32 o                         
  -2   6  14         50.77        108.22       145.20 o                         
   0   6  14        101.13          0.00       141.78 o                         
   2   6  14          0.23          0.00       185.90 o                         
   4   6  14          9.09        136.46       215.11 o                         
   6   6  14          0.79        469.56       290.87 o                         
 -21   7  14        711.83        708.67       196.06 o                         
 -19   7  14       1900.11       1546.77       222.06 o                         
 -17   7  14       2064.83       2182.76       236.20 o                         
 -15   7  14       2510.86       2403.33       218.34 o                         
 -13   7  14       2623.13       2866.33       248.56 o                         
 -11   7  14       3305.08       3479.19       206.10 o                         
  -9   7  14       3506.84       3575.51       238.46 o                         
  -7   7  14       2947.94       3074.53       232.75 o                         
  -5   7  14       5456.83       5831.59       391.08 o                         
  -3   7  14       4456.81       4499.76       294.34 o                         
  -1   7  14       2570.78       2649.37       245.70 o                         
   1   7  14       4483.97       4314.67       298.58 o                         
   3   7  14       2529.60       2673.13       709.61 o                         
   5   7  14       1682.55       1516.84       500.14 o                         
 -18   8  14        122.31        328.20       217.89 o                         
 -16   8  14       1273.12       1389.29       248.88 o                         
 -14   8  14       1529.19       1778.46       349.04 o                         
 -12   8  14        956.57       1008.91       264.89 o                         
 -10   8  14        478.75        909.15       320.82 o                         
  -8   8  14        308.15        385.71       250.44 o                         
  -6   8  14       2427.85       2492.65       237.13 o                         
  -4   8  14       1738.18       2049.92       215.75 o                         
  -2   8  14        430.82        480.08       186.30 o                         
   0   8  14        950.81       1291.32       496.05 o                         
   2   8  14        805.27        871.45       457.01 o                         
 -15   9  14       1239.24        971.39       442.37 o                         
 -13   9  14        836.40        526.34       387.94 o                         
 -11   9  14       1897.55       1691.41       591.95 o                         
  -9   9  14       1333.40       2228.89       785.77 o                         
  -7   9  14        908.61        992.88       199.21 o                         
  -5   9  14       1650.44       1852.69       331.09 o                         
  -3   9  14       1156.65       1790.60       567.36 o                         
  -1   9  14        779.80       1233.47      1045.37 o                         
 -25   1  15       1271.19       1286.75       167.42 o                         
 -23   1  15       3058.64       3214.86       192.46 o                         
 -21   1  15       2515.29       2346.85       162.97 o                         
 -19   1  15       3612.69       4043.32       222.10 o                         
 -17   1  15       4480.59       4326.74       160.60 o                         
 -15   1  15       8037.54       7930.73       195.95 o                         
 -13   1  15       9869.85      10040.11       205.05 o                         
 -11   1  15       6700.45       6620.48       168.67 o                         
  -9   1  15       7983.73       7810.80       187.89 o                         
  -7   1  15      12769.45      12460.01       258.33 o                         
  -5   1  15       3632.60       3489.19       134.68 o                         
  -3   1  15       7845.47       7205.26       181.87 o                         
  -1   1  15       6020.45       5893.08       200.32 o                         
   1   1  15       1761.13       1908.51       171.63 o                         
   3   1  15       3548.04       3714.70       223.28 o                         
   5   1  15       4182.39       4561.18       414.43 o                         
   7   1  15       3643.86       3704.15       291.05 o                         
   9   1  15       2443.35       2519.99       277.49 o                         
 -26   2  15        370.24        509.92       240.53 o                         
 -24   2  15        558.66        636.43       168.49 o                         
 -22   2  15        598.05        626.36       139.35 o                         
 -20   2  15       3010.47       3181.98       179.33 o                         
 -18   2  15        295.13        473.08       105.25 o                         
 -16   2  15        530.85        644.83       108.25 o                         
 -14   2  15       5926.18       5929.06       198.53 o                         
 -12   2  15       1573.35       1636.46       108.64 o                         
 -10   2  15        271.38        220.68        85.79 o                         
  -8   2  15        198.01        251.50        95.07 o                         
  -6   2  15       7161.21       7130.96       180.51 o                         
  -4   2  15       3716.60       3556.89       137.53 o                         
  -2   2  15         46.52        132.31        86.61 o                         
   0   2  15       6488.24       6793.85       232.80 o                         
   2   2  15       2296.73       2695.46       186.10 o                         
   4   2  15        460.52        423.54       143.07 o                         
   6   2  15        799.94       1200.55       305.52 o                         
   8   2  15        384.04        315.20       364.02 o                         
 -25   3  15       1380.92       1571.55       226.23 o                         
 -23   3  15       2117.97       2229.63       213.44 o                         
 -21   3  15        746.89        865.02       166.18 o                         
 -19   3  15       2736.28       2720.12       191.46 o                         
 -17   3  15       3278.01       3276.64       167.31 o                         
 -15   3  15       2173.55       2302.28       137.57 o                         
 -13   3  15       2206.40       2209.29       171.90 o                         
 -11   3  15       4426.30       4448.33       221.73 o                         
  -9   3  15       4401.75       4961.81       298.77 o                         
  -7   3  15       5376.91       5328.55       293.18 o                         
  -5   3  15       2907.08       2836.87       210.14 o                         
  -3   3  15       3254.21       3586.95       154.36 o                         
  -1   3  15       4863.40       5262.81       249.41 o                         
   1   3  15       4158.27       3918.53       199.85 o                         
   3   3  15       4049.09       3804.36       271.59 o                         
   5   3  15       4377.78       4568.19       397.92 o                         
   7   3  15       1480.04       2054.89       443.78 o                         
 -24   4  15       1510.25       1949.82       255.99 o                         
 -22   4  15       1369.19       1427.97       188.11 o                         
 -20   4  15        585.36        612.15       156.36 o                         
 -18   4  15       5692.32       5495.62       247.55 o                         
 -16   4  15       4670.48       4788.20       234.12 o                         
 -14   4  15        737.45        871.14       139.79 o                         
 -12   4  15       7536.31       7194.34       252.53 o                         
 -10   4  15       7890.30       7883.65       276.14 o                         
  -8   4  15       8257.97       7971.94       290.81 o                         
  -6   4  15       6935.48       6374.40       351.86 o                         
  -4   4  15       6747.50       7127.19       267.20 o                         
  -2   4  15      10951.63      10480.90       320.04 o                         
   0   4  15       6041.79       6551.95       253.50 o                         
   2   4  15       4131.08       4241.80       214.79 o                         
   4   4  15       6140.02       6487.73       327.80 o                         
   6   4  15       2758.82       2354.74       425.23 o                         
   8   4  15       2018.76       1967.48       426.05 o                         
 -23   5  15        104.89        284.45       176.15 o                         
 -21   5  15        254.20        319.33       162.95 o                         
 -19   5  15          9.05          6.42       136.41 o                         
 -17   5  15          8.05          0.00       130.32 o                         
 -15   5  15        147.78        298.66       121.81 o                         
 -13   5  15         11.82         34.45       113.09 o                         
 -11   5  15          4.07         94.51       110.87 o                         
  -9   5  15         38.46        209.60        98.54 o                         
  -7   5  15       1357.33       1327.68       159.32 o                         
  -5   5  15        384.65        387.49       139.89 o                         
  -3   5  15        219.57        206.96       123.89 o                         
  -1   5  15        360.01        574.40       167.57 o                         
   1   5  15        332.17        594.29       180.86 o                         
   3   5  15        310.49        430.99       185.10 o                         
   5   5  15         33.04        383.30       633.39 o                         
 -22   6  15       1553.35       1358.82       226.61 o                         
 -20   6  15       3674.32       3786.43       294.59 o                         
 -18   6  15       5077.83       4780.00       284.97 o                         
 -16   6  15       6346.66       5789.63       295.62 o                         
 -14   6  15       4530.51       4492.14       231.54 o                         
 -12   6  15       5594.72       5678.59       265.25 o                         
 -10   6  15       8750.06       7668.56       260.82 o                         
  -8   6  15       4258.18       4650.27       270.43 o                         
  -6   6  15       4950.50       4514.72       306.28 o                         
  -4   6  15       4882.37       4800.59       283.29 o                         
  -2   6  15       1696.46       2021.98       253.03 o                         
   0   6  15       4087.83       4046.85       548.19 o                         
   2   6  15       2667.89       2826.37       272.81 o                         
   4   6  15       3902.35       4136.76       715.51 o                         
 -21   7  15         92.35         40.55       172.51 o                         
 -19   7  15        114.70        314.72       177.63 o                         
 -17   7  15        222.20        316.31       219.75 o                         
 -15   7  15         63.31         34.21       165.53 o                         
 -13   7  15        373.15        651.78       230.31 o                         
 -11   7  15        443.02        650.09       170.30 o                         
  -9   7  15        442.42        449.96       184.21 o                         
  -7   7  15       1635.23       1805.47       293.24 o                         
  -5   7  15        395.43        449.50       182.14 o                         
  -3   7  15        160.49          0.00       190.22 o                         
  -1   7  15        821.86        681.24       198.42 o                         
   1   7  15        529.74        465.47       262.60 o                         
   3   7  15        153.19        959.67       775.11 o                         
 -18   8  15       1806.63       2431.72       383.51 o                         
 -16   8  15       1426.71       1828.15       273.79 o                         
 -14   8  15       1641.68       2040.85       330.70 o                         
 -12   8  15       2548.75       2836.81       352.02 o                         
 -10   8  15       1281.08       2927.84       894.11 o                         
  -8   8  15       2130.20       3398.86       821.27 o                         
  -6   8  15       5437.23       5925.65       475.60 o                         
  -4   8  15       3141.24       4091.43       651.06 o                         
  -2   8  15       1500.13       1933.58       305.14 o                         
   0   8  15       2343.33       2656.61       460.28 o                         
 -13   9  15       2128.83       2959.33       559.96 o                         
 -11   9  15        477.59        702.42       278.67 o                         
  -9   9  15        861.23        852.78       236.37 o                         
  -7   9  15       2197.90       4298.79      1215.30 o                         
  -5   9  15       1346.70        947.32       241.34 o                         
 -26   0  16       1858.78       1279.36       317.27 o                         
 -24   0  16       1380.91       1445.48       302.57 o                         
 -22   0  16       2904.18       3012.23       380.92 o                         
 -20   0  16      10502.91      11056.77       510.80 o                         
 -18   0  16       1914.52       1813.44       243.51 o                         
 -16   0  16       5127.52       5079.62       308.06 o                         
 -14   0  16       9255.78       9656.22       316.18 o                         
 -12   0  16       2240.39       2230.49       199.04 o                         
 -10   0  16      15677.68      15018.01       452.90 o                         
  -8   0  16       8054.57       7866.07       239.67 o                         
  -6   0  16      13825.27      13173.87       338.01 o                         
  -4   0  16      11592.27      10309.58       333.80 o                         
  -2   0  16       4128.65       4632.25       403.52 o                         
   0   0  16      12138.96      11449.85       364.10 o                         
   2   0  16       9725.48       8953.56       391.78 o                         
   4   0  16       6577.94       6681.16       398.61 o                         
   6   0  16       3611.05       4219.23       442.21 o                         
   8   0  16       4660.56       4888.93       686.07 o                         
 -25   1  16         77.38         29.07       173.25 o                         
 -23   1  16       1073.20        984.84       138.16 o                         
 -21   1  16        664.67        518.49       118.57 o                         
 -19   1  16        294.91        247.08       101.98 o                         
 -17   1  16        278.94        269.97        93.31 o                         
 -15   1  16       2287.44       2104.04       137.54 o                         
 -13   1  16       3298.73       3399.77       145.37 o                         
 -11   1  16          3.74          0.00        74.95 o                         
  -9   1  16       3535.68       3481.79       177.99 o                         
  -7   1  16       8513.97       8455.54       227.65 o                         
  -5   1  16       1040.89       1136.93       102.77 o                         
  -3   1  16       1046.29       1144.69       108.32 o                         
  -1   1  16        869.64        905.89       127.96 o                         
   1   1  16       2844.86       2862.61       168.87 o                         
   3   1  16        442.94        659.61       151.01 o                         
   5   1  16          2.83        788.81       320.53 o                         
   7   1  16        406.15        540.89       286.24 o                         
 -26   2  16       1221.90       1889.76       305.79 o                         
 -24   2  16       3827.31       3228.57       242.56 o                         
 -22   2  16       3671.56       3636.25       222.06 o                         
 -20   2  16       1488.61       1487.97       142.47 o                         
 -18   2  16       6882.69       6723.69       217.51 o                         
 -16   2  16       2736.73       2950.06       158.27 o                         
 -14   2  16       2295.70       2513.13       143.98 o                         
 -12   2  16       3760.80       3989.11       162.77 o                         
 -10   2  16      10663.83      10702.48       224.83 o                         
  -8   2  16      11759.67      12216.31       214.17 o                         
  -6   2  16        947.64       1033.92       115.86 o                         
  -4   2  16       9275.01       8876.33       209.97 o                         
  -2   2  16      10143.32       9947.83       242.66 o                         
   0   2  16       2152.96       2439.15       155.37 o                         
   2   2  16       4872.61       5181.22       240.77 o                         
   4   2  16       2860.87       3105.77       408.03 o                         
   6   2  16       1365.40       1513.32       223.18 o                         
   8   2  16        816.34        716.72       298.43 o                         
 -25   3  16        480.58        906.72       198.84 o                         
 -23   3  16        231.85        137.31       141.35 o                         
 -21   3  16       2196.16       2342.87       214.72 o                         
 -19   3  16       3293.47       3260.91       204.11 o                         
 -17   3  16       1028.25       1051.70       145.27 o                         
 -15   3  16       4626.44       4754.20       233.41 o                         
 -13   3  16       8477.89       8609.50       262.47 o                         
 -11   3  16       5704.81       6067.29       256.03 o                         
  -9   3  16       2684.00       2818.38       196.85 o                         
  -7   3  16       7034.74       7131.26       255.92 o                         
  -5   3  16       1467.00       1459.43       179.69 o                         
  -3   3  16        327.04        301.85       129.11 o                         
  -1   3  16       3520.95       3729.36       195.58 o                         
   1   3  16       3226.60       3660.72       208.65 o                         
   3   3  16       2885.21       3427.43       243.13 o                         
   5   3  16       1404.21       1460.88       288.90 o                         
   7   3  16        827.53        984.22       210.30 o                         
 -24   4  16         91.31        596.13       191.18 o                         
 -22   4  16         92.36        291.31       144.85 o                         
 -20   4  16       1061.41       1163.85       177.29 o                         
 -18   4  16        433.57        580.39       140.02 o                         
 -16   4  16        932.72       1006.32       153.56 o                         
 -14   4  16       3353.62       3347.58       206.92 o                         
 -12   4  16       2447.48       2524.87       193.80 o                         
 -10   4  16       2191.32       2383.17       207.47 o                         
  -8   4  16       1248.35       1364.07       177.93 o                         
  -6   4  16       1833.80       1762.82       187.86 o                         
  -4   4  16        567.87        351.32       103.23 o                         
  -2   4  16        751.41        914.46       171.05 o                         
   0   4  16       1340.56       1577.69       191.69 o                         
   2   4  16        604.08        697.76       176.22 o                         
   4   4  16       1266.65       1716.67       484.79 o                         
   6   4  16        426.76        269.28       322.72 o                         
 -23   5  16       2042.21       2106.85       248.47 o                         
 -21   5  16       1985.10       2118.60       241.02 o                         
 -19   5  16       2515.52       2258.42       276.06 o                         
 -17   5  16       4402.79       4648.71       307.75 o                         
 -15   5  16       1412.53       1530.84       184.16 o                         
 -13   5  16       2184.78       2422.07       186.97 o                         
 -11   5  16       8563.02       8515.39       264.82 o                         
  -9   5  16       5481.93       5883.87       319.60 o                         
  -7   5  16       1814.94       1865.89       176.54 o                         
  -5   5  16       1686.70       1785.95       182.08 o                         
  -3   5  16       7785.38       7888.56       286.81 o                         
  -1   5  16       3750.28       3422.21       254.89 o                         
   1   5  16       2872.76       2962.78       289.69 o                         
   3   5  16       4270.66       4582.44       353.48 o                         
   5   5  16       2040.24       4128.26      1950.16 o                         
 -22   6  16          4.21        305.64       183.54 o                         
 -20   6  16        111.40        271.64       174.58 o                         
 -18   6  16          4.97          3.60       145.14 o                         
 -16   6  16        172.02        247.13       155.22 o                         
 -14   6  16          7.06          0.00       107.91 o                         
 -12   6  16        267.16        399.16       130.80 o                         
 -10   6  16         14.99         45.31       122.23 o                         
  -8   6  16         60.67         59.40       130.36 o                         
  -6   6  16        348.79        250.37       195.75 o                         
  -4   6  16        162.57         94.46       148.98 o                         
  -2   6  16        217.20        395.49       211.34 o                         
   0   6  16         53.62        148.70       212.43 o                         
   2   6  16         18.73          0.00       190.08 o                         
   4   6  16         44.76       1222.57       996.70 o                         
 -19   7  16       3539.39       3361.42       287.64 o                         
 -17   7  16       1406.44       1291.67       292.91 o                         
 -15   7  16       2325.94       2046.70       318.02 o                         
 -13   7  16       3534.44       3083.45       209.44 o                         
 -11   7  16       1819.44       2104.03       241.16 o                         
  -9   7  16       2197.35       2522.27       288.89 o                         
  -7   7  16       6323.07       6436.60       410.89 o                         
  -5   7  16       3003.18       3091.41       322.61 o                         
  -3   7  16       2250.04       2242.07       333.86 o                         
  -1   7  16       3549.19       3238.60       576.62 o                         
   1   7  16       3571.46       3819.95       479.52 o                         
 -16   8  16        603.30        930.43       241.62 o                         
 -14   8  16       1351.69       1750.57       369.49 o                         
 -12   8  16        365.06        371.35       247.06 o                         
 -10   8  16       1036.35        922.35       313.61 o                         
  -8   8  16       1739.05       3344.08       852.84 o                         
  -6   8  16        523.64       1435.99       522.38 o                         
  -4   8  16        672.56       1362.81       661.35 o                         
  -2   8  16        629.87        516.22       225.22 o                         
 -11   9  16         99.40        282.21       249.07 o                         
  -9   9  16        383.00        184.80       279.85 o                         
 -25   1  17       1286.79       1207.21       219.35 o                         
 -23   1  17       2041.24       2090.86       210.84 o                         
 -21   1  17       3529.19       3373.06       217.80 o                         
 -19   1  17       3712.92       3788.58       211.37 o                         
 -17   1  17       3185.77       3309.84       232.07 o                         
 -15   1  17       1649.20       1557.15       150.07 o                         
 -13   1  17       3408.72       3282.50       189.59 o                         
 -11   1  17      11811.65      11343.54       237.46 o                         
  -9   1  17       5941.44       5736.83       234.91 o                         
  -7   1  17       2434.06       2482.70       158.40 o                         
  -5   1  17       5532.68       5199.31       301.60 o                         
  -3   1  17       3933.53       3852.18       176.07 o                         
  -1   1  17       5251.20       5486.64       226.08 o                         
   1   1  17       9827.19       9796.94       255.90 o                         
   3   1  17       2593.94       2480.56       184.63 o                         
   5   1  17       1794.51       1997.42       217.94 o                         
 -26   2  17        469.30        816.48       361.41 o                         
 -24   2  17        472.48        636.86       197.76 o                         
 -22   2  17       2649.10       2612.86       229.35 o                         
 -20   2  17       2172.68       2228.93       194.64 o                         
 -18   2  17         17.86          0.00       107.43 o                         
 -16   2  17        631.85        737.84       130.94 o                         
 -14   2  17       2790.93       2820.39       181.00 o                         
 -12   2  17        845.98        792.53       133.26 o                         
 -10   2  17       2572.51       2608.45       147.92 o                         
  -8   2  17       3932.47       3888.30       176.78 o                         
  -6   2  17        822.94        695.93       123.10 o                         
  -4   2  17        292.39        213.46       115.95 o                         
  -2   2  17        215.12        121.57       119.70 o                         
   0   2  17       2588.12       2755.62       166.91 o                         
   2   2  17       1308.79       1522.55       166.52 o                         
   4   2  17        333.17        850.23       544.18 o                         
   6   2  17        589.97        830.18       310.75 o                         
 -25   3  17        981.83       1146.90       285.94 o                         
 -23   3  17       1319.74       1265.54       190.62 o                         
 -21   3  17       2872.18       2864.31       232.57 o                         
 -19   3  17       1399.16       1280.64       161.45 o                         
 -17   3  17       5612.51       5705.23       286.40 o                         
 -15   3  17       3876.86       3951.30       223.98 o                         
 -13   3  17       4200.46       4232.43       225.09 o                         
 -11   3  17       8981.56       8538.53       329.69 o                         
  -9   3  17       2374.23       2384.52       187.02 o                         
  -7   3  17       3328.25       3336.54       214.90 o                         
  -5   3  17       4447.37       4802.60       267.18 o                         
  -3   3  17       3729.25       3870.89       228.27 o                         
  -1   3  17       3102.31       2912.55       213.67 o                         
   1   3  17       1825.30       2010.93       251.38 o                         
   3   3  17       3317.11       4373.32       424.48 o                         
   5   3  17       2016.57       4376.62      1705.07 o                         
 -24   4  17       2087.32       2381.91       300.89 o                         
 -22   4  17       2411.84       2362.14       267.18 o                         
 -20   4  17       1199.57       1234.12       179.93 o                         
 -18   4  17       2883.57       2564.62       193.80 o                         
 -16   4  17        953.87        926.02       149.89 o                         
 -14   4  17       2547.55       2403.09       193.00 o                         
 -12   4  17       4455.30       4257.74       236.84 o                         
 -10   4  17       6883.31       6446.66       301.24 o                         
  -8   4  17       4307.00       4593.13       265.61 o                         
  -6   4  17       1503.83       1428.59       170.74 o                         
  -4   4  17       5976.94       6012.67       419.21 o                         
  -2   4  17       6260.26       6109.86       271.64 o                         
   0   4  17       4304.53       4140.49       455.77 o                         
   2   4  17       4536.43       4505.41       435.94 o                         
   4   4  17       1297.99       3226.87      2053.42 o                         
 -23   5  17        168.01        490.65       212.38 o                         
 -21   5  17         71.34        153.45       227.73 o                         
 -19   5  17          8.84        174.25       142.70 o                         
 -17   5  17          6.95          0.00       136.42 o                         
 -15   5  17        164.05         10.31       139.30 o                         
 -13   5  17        101.91          0.00       154.52 o                         
 -11   5  17       1157.83       1059.79       156.44 o                         
  -9   5  17         25.13         49.74       166.36 o                         
  -7   5  17        138.65        175.16       130.99 o                         
  -5   5  17         16.44          0.00       122.95 o                         
  -3   5  17          3.26         45.05       150.33 o                         
  -1   5  17          8.63          0.00       144.99 o                         
   1   5  17        180.21        638.56       284.37 o                         
   3   5  17         43.80        652.57       409.07 o                         
 -22   6  17       1940.27       1822.05       240.52 o                         
 -20   6  17       2580.92       2750.00       279.71 o                         
 -18   6  17       2206.73       2626.38       260.29 o                         
 -16   6  17       3230.94       3028.98       299.76 o                         
 -14   6  17       5065.17       5358.99       254.35 o                         
 -12   6  17       5989.34       5837.07       301.61 o                         
 -10   6  17       6528.53       7130.63       325.77 o                         
  -8   6  17       3312.71       3373.98       418.04 o                         
  -6   6  17       4348.44       4430.57       405.66 o                         
  -4   6  17       4081.66       4217.95       279.86 o                         
  -2   6  17       3522.17       3528.11       295.86 o                         
   0   6  17       3591.78       4106.82       696.42 o                         
   2   6  17       3577.82       4293.28      1092.95 o                         
 -19   7  17          6.20        249.47       174.13 o                         
 -17   7  17         72.62        362.35       229.84 o                         
 -15   7  17        667.81        945.71       271.17 o                         
 -13   7  17         74.53        229.41       181.61 o                         
 -11   7  17        187.93        670.68       365.18 o                         
  -9   7  17        551.45        742.41       271.52 o                         
  -7   7  17        107.81        170.82       184.65 o                         
  -5   7  17         66.38        234.54       309.06 o                         
  -3   7  17        128.13         48.44       191.71 o                         
  -1   7  17        497.02        895.03       278.64 o                         
 -16   8  17       1107.38       1053.63       334.92 o                         
 -14   8  17       2148.04       2856.42       381.56 o                         
 -12   8  17        673.27        484.36       263.69 o                         
 -10   8  17       2181.57       2592.38       298.27 o                         
  -8   8  17       4011.18       4972.55      1119.81 o                         
  -6   8  17       1745.72       3630.64      1455.40 o                         
  -4   8  17        958.04        955.81       266.01 o                         
 -26   0  18       1449.47       1673.81       557.99 o                         
 -24   0  18        881.69        806.51       291.14 o                         
 -22   0  18       3481.94       3586.29       310.12 o                         
 -20   0  18       5249.84       5608.46       354.14 o                         
 -18   0  18       3080.57       2881.90       271.50 o                         
 -16   0  18       1020.50        694.59       191.53 o                         
 -14   0  18      13713.76      13650.12       446.92 o                         
 -12   0  18      29973.23      30369.49       666.47 o                         
 -10   0  18       5016.35       4718.55       326.24 o                         
  -8   0  18       5708.65       5620.14       413.18 o                         
  -6   0  18       8009.06       7359.91       527.23 o                         
  -4   0  18        788.78        677.68       206.03 o                         
  -2   0  18       5322.69       5147.58       299.22 o                         
   0   0  18       5563.29       5518.37       357.66 o                         
   2   0  18       4134.75       5055.38       319.74 o                         
   4   0  18       2213.90       2373.11       253.50 o                         
 -25   1  18        654.26        674.06       203.41 o                         
 -23   1  18       1306.29       1373.31       191.47 o                         
 -21   1  18       1112.05       1280.15       184.25 o                         
 -19   1  18        356.62        457.56       149.27 o                         
 -17   1  18         22.82         62.46       111.65 o                         
 -15   1  18       3114.40       2909.36       215.39 o                         
 -13   1  18        224.73        368.61       121.89 o                         
 -11   1  18        621.61        645.30       133.40 o                         
  -9   1  18       4192.02       4033.06       216.93 o                         
  -7   1  18        596.01        605.59       122.35 o                         
  -5   1  18       1892.89       1932.60       160.41 o                         
  -3   1  18       1210.80       1144.94       147.58 o                         
  -1   1  18       3099.94       2962.44       205.75 o                         
   1   1  18       3037.28       3356.23       212.74 o                         
   3   1  18        241.09        334.47       152.53 o                         
   5   1  18        325.77        534.73       238.08 o                         
 -24   2  18       3623.25       3283.56       427.51 o                         
 -22   2  18       1951.79       1811.65       205.94 o                         
 -20   2  18       2465.74       2635.09       228.51 o                         
 -18   2  18       5378.95       4713.36       296.80 o                         
 -16   2  18       2448.75       2095.94       210.83 o                         
 -14   2  18       3243.45       3448.12       246.49 o                         
 -12   2  18       5554.78       5186.54       283.51 o                         
 -10   2  18       5337.99       5121.79       242.76 o                         
  -8   2  18       2535.94       2515.97       191.67 o                         
  -6   2  18       4095.74       4133.05       234.34 o                         
  -4   2  18       3803.74       3405.20       238.69 o                         
  -2   2  18       5586.90       5352.74       263.35 o                         
   0   2  18       4612.77       4229.03       249.78 o                         
   2   2  18       2977.25       2764.36       228.25 o                         
   4   2  18       2358.48       3995.10      1460.73 o                         
 -25   3  18        423.79        597.83       241.86 o                         
 -23   3  18       1296.14       1207.25       223.13 o                         
 -21   3  18       1706.40       1940.48       213.12 o                         
 -19   3  18        452.13        582.90       141.73 o                         
 -17   3  18        574.29        590.03       137.10 o                         
 -15   3  18        831.83        842.28       147.13 o                         
 -13   3  18       3784.42       4067.88       256.32 o                         
 -11   3  18       3363.46       3225.44       211.92 o                         
  -9   3  18       3066.21       3143.48       215.56 o                         
  -7   3  18       2622.18       2979.60       229.38 o                         
  -5   3  18        834.97        653.20       166.23 o                         
  -3   3  18       2690.48       2971.11       215.09 o                         
  -1   3  18       3217.21       3667.16       239.19 o                         
   1   3  18       1884.87       2073.24       308.56 o                         
   3   3  18       1361.09       2205.67       565.13 o                         
 -24   4  18        112.27        466.86       225.16 o                         
 -22   4  18        315.08        438.39       187.90 o                         
 -20   4  18        104.81        163.35       142.06 o                         
 -18   4  18        410.86        452.80       143.32 o                         
 -16   4  18       1176.45        797.57       154.83 o                         
 -14   4  18        607.70        454.08       142.28 o                         
 -12   4  18        175.24        163.23       128.40 o                         
 -10   4  18        444.06        560.78       159.69 o                         
  -8   4  18       2807.12       2776.21       207.88 o                         
  -6   4  18       1454.55       1547.94       177.63 o                         
  -4   4  18        666.00        443.18       142.13 o                         
  -2   4  18       1819.60       1452.75       214.60 o                         
   0   4  18        532.95        571.10       191.46 o                         
   2   4  18        694.56        920.37       515.03 o                         
 -23   5  18       2008.66       1875.38       458.40 o                         
 -21   5  18       1569.79       1701.53       229.29 o                         
 -19   5  18       2179.01       2305.85       239.41 o                         
 -17   5  18       3898.57       3714.16       270.90 o                         
 -15   5  18       2010.99       2192.11       235.81 o                         
 -13   5  18       2191.46       2287.77       194.52 o                         
 -11   5  18       6103.46       5807.68       270.74 o                         
  -9   5  18       3110.60       3135.01       218.09 o                         
  -7   5  18       1748.93       1759.41       189.79 o                         
  -5   5  18       3713.35       3796.80       296.79 o                         
  -3   5  18       2702.26       2725.22       288.09 o                         
  -1   5  18       3942.94       5054.19       388.83 o                         
   1   5  18       1927.94       2220.35       447.85 o                         
 -20   6  18          2.07        415.10       183.08 o                         
 -18   6  18         23.08        199.99       200.97 o                         
 -16   6  18          3.55         90.19       198.11 o                         
 -14   6  18         23.24         43.86       144.96 o                         
 -12   6  18          7.77         99.56       122.07 o                         
 -10   6  18         14.11        320.42       170.08 o                         
  -8   6  18         63.08        198.89       246.46 o                         
  -6   6  18        116.00        430.50       195.53 o                         
  -4   6  18          2.93          0.00       180.51 o                         
  -2   6  18         26.42        201.54       296.89 o                         
   0   6  18         27.97        500.10       509.82 o                         
 -17   7  18       1507.78       1781.29       320.90 o                         
 -15   7  18       3174.71       3240.25       380.12 o                         
 -13   7  18       3907.85       4306.27       339.73 o                         
 -11   7  18       2795.47       2667.88       436.25 o                         
  -9   7  18       4071.18       3755.78       313.72 o                         
  -7   7  18       2579.77       3524.62      1103.72 o                         
  -5   7  18       1920.76       3241.71      1271.72 o                         
  -3   7  18       2655.05       4038.32      1227.60 o                         
 -12   8  18        359.83        423.98       480.24 o                         
 -10   8  18        624.21        618.94       472.09 o                         
  -8   8  18        670.09        558.74       270.77 o                         
 -25   1  19       1930.15       2001.27       304.63 o                         
 -23   1  19       1287.70       1227.68       186.96 o                         
 -21   1  19       3250.14       2926.72       235.57 o                         
 -19   1  19       2089.61       2269.14       215.15 o                         
 -17   1  19        198.74        197.73       147.55 o                         
 -15   1  19       4794.87       4723.61       276.84 o                         
 -13   1  19       6203.30       6050.18       304.54 o                         
 -11   1  19        843.73        794.06       188.49 o                         
  -9   1  19       4289.47       4241.11       274.27 o                         
  -7   1  19       3358.60       2917.87       235.99 o                         
  -5   1  19       3357.40       3225.84       387.15 o                         
  -3   1  19       3632.08       3155.27       252.37 o                         
  -1   1  19       3826.03       3885.00       304.76 o                         
   1   1  19       3964.89       4768.45       287.52 o                         
   3   1  19       2172.22       2381.38       238.74 o                         
 -24   2  19        642.41        660.94       201.80 o                         
 -22   2  19        878.22        872.79       184.59 o                         
 -20   2  19        124.23        130.78       148.38 o                         
 -18   2  19        528.44        548.15       166.15 o                         
 -16   2  19       2731.91       2878.99       235.50 o                         
 -14   2  19       2634.25       2337.26       291.08 o                         
 -12   2  19       1218.17       1025.83       193.11 o                         
 -10   2  19       1097.76        993.28       180.68 o                         
  -8   2  19       1539.88       1105.61       186.77 o                         
  -6   2  19        865.64        832.91       160.47 o                         
  -4   2  19        772.27        686.84       170.26 o                         
  -2   2  19        990.36       1141.57       170.84 o                         
   0   2  19        883.31        896.14       170.48 o                         
   2   2  19       1144.98       2646.80       953.34 o                         
 -23   3  19       1221.06       1114.07       221.00 o                         
 -21   3  19       1013.14       1021.36       184.54 o                         
 -19   3  19       2029.84       1811.83       212.89 o                         
 -17   3  19       3966.79       4079.67       319.62 o                         
 -15   3  19       1631.91       1910.69       225.06 o                         
 -13   3  19       3744.80       3387.96       256.91 o                         
 -11   3  19       5116.32       4871.01       248.59 o                         
  -9   3  19       6168.50       5496.75       264.43 o                         
  -7   3  19       2540.46       2667.89       229.52 o                         
  -5   3  19       2282.56       2320.79       204.97 o                         
  -3   3  19       4819.87       4779.50       280.61 o                         
  -1   3  19       1336.99       1372.88       194.00 o                         
   1   3  19       1136.88       1173.33       193.14 o                         
 -22   4  19       1463.31       1441.13       283.01 o                         
 -20   4  19       2581.08       2526.84       269.68 o                         
 -18   4  19       3240.66       3248.75       257.03 o                         
 -16   4  19       2848.90       2998.75       215.26 o                         
 -14   4  19       1706.60       1766.32       184.46 o                         
 -12   4  19       4028.95       3799.58       260.60 o                         
 -10   4  19       5137.69       5160.33       354.28 o                         
  -8   4  19       1988.47       1975.85       195.66 o                         
  -6   4  19       2298.25       2058.78       193.91 o                         
  -4   4  19       3047.38       2896.77       221.82 o                         
  -2   4  19       3463.16       3309.61       542.10 o                         
   0   4  19       1504.08       1684.90       485.76 o                         
 -21   5  19         40.33        142.64       194.48 o                         
 -19   5  19          3.25        168.16       145.34 o                         
 -17   5  19        168.64        233.41       158.28 o                         
 -15   5  19        910.11       1109.24       218.10 o                         
 -13   5  19         40.99         81.33       156.32 o                         
 -11   5  19         75.44         62.29       133.12 o                         
  -9   5  19        103.58          0.00       153.29 o                         
  -7   5  19          2.38         24.81       139.84 o                         
  -5   5  19          9.11         75.07       195.65 o                         
  -3   5  19         37.65          0.00       254.78 o                         
  -1   5  19        211.98        549.22       449.46 o                         
 -20   6  19       1966.52       1917.25       237.28 o                         
 -18   6  19       1589.69       1931.54       286.19 o                         
 -16   6  19       1377.32       1867.31       201.57 o                         
 -14   6  19       2508.24       2584.69       288.69 o                         
 -12   6  19       4134.98       3411.19       341.38 o                         
 -10   6  19       3447.87       3599.56       311.02 o                         
  -8   6  19       3109.74       3345.61       557.66 o                         
  -6   6  19       3443.49       4864.27       914.63 o                         
  -4   6  19       4057.32       4701.54       483.63 o                         
  -2   6  19       3209.56       4156.40      1526.02 o                         
 -17   7  19        360.58        919.73       321.93 o                         
 -15   7  19        236.61        480.75       443.98 o                         
 -13   7  19         20.01        245.82       200.66 o                         
 -11   7  19        143.07       1431.25      1451.37 o                         
  -9   7  19        569.79        449.47       199.06 o                         
  -7   7  19         27.96       1925.73      1480.63 o                         
  -5   7  19          5.66         22.83       205.01 o                         
 -24   0  20        927.97        902.80       305.09 o                         
 -22   0  20       2943.69       3266.15       680.11 o                         
 -20   0  20       4692.24       4660.10       482.75 o                         
 -18   0  20       1644.67       1983.74       365.05 o                         
 -16   0  20       6261.76       5687.12       534.36 o                         
 -14   0  20       7862.34       8381.33       543.72 o                         
 -12   0  20       1866.68       2328.25       377.69 o                         
 -10   0  20       7164.06       6309.52       386.63 o                         
  -8   0  20      11018.90      10010.68       434.03 o                         
  -6   0  20       7769.98       8796.28       586.33 o                         
  -4   0  20       6154.51       6807.67       586.71 o                         
  -2   0  20       2507.27       2739.84       642.57 o                         
   0   0  20       3114.91       3434.49       641.91 o                         
   2   0  20       1100.82       1139.12       321.54 o                         
 -25   1  20        500.59        636.39       311.15 o                         
 -23   1  20        272.20        581.49       193.50 o                         
 -21   1  20        200.38        185.07       151.22 o                         
 -19   1  20        463.94        609.32       164.94 o                         
 -17   1  20       2692.02       2423.31       226.19 o                         
 -15   1  20       1194.90       1175.23       186.30 o                         
 -13   1  20         39.23         94.61       174.42 o                         
 -11   1  20        485.17        207.33       156.95 o                         
  -9   1  20        453.54        335.92       161.99 o                         
  -7   1  20        801.30        721.55       247.47 o                         
  -5   1  20        321.99        276.25       165.65 o                         
  -3   1  20         53.94        375.00       178.80 o                         
  -1   1  20        993.71        999.54       194.50 o                         
   1   1  20       1024.69       1206.00       267.78 o                         
 -24   2  20        973.46       1005.94       215.44 o                         
 -22   2  20       2172.94       2428.51       353.55 o                         
 -20   2  20       1587.49       1671.28       205.28 o                         
 -18   2  20       2507.59       2596.87       235.38 o                         
 -16   2  20       5294.75       4900.05       292.77 o                         
 -14   2  20       1175.42       1018.11       218.67 o                         
 -12   2  20       4372.76       4511.00       289.23 o                         
 -10   2  20       3984.02       3797.80       271.74 o                         
  -8   2  20       1798.31       1809.39       218.74 o                         
  -6   2  20       3842.51       3824.21       275.10 o                         
  -4   2  20       2912.97       3003.32       280.33 o                         
  -2   2  20       2076.43       2092.27       226.67 o                         
   0   2  20       2294.87       2192.77       242.21 o                         
 -23   3  20        785.17        692.92       206.78 o                         
 -21   3  20        448.64        428.63       168.80 o                         
 -19   3  20       1816.78       2002.87       227.99 o                         
 -17   3  20       1399.20       1400.77       201.94 o                         
 -15   3  20        578.82        470.65       167.33 o                         
 -13   3  20       1377.78       1459.00       203.04 o                         
 -11   3  20       1531.72       1465.74       207.41 o                         
  -9   3  20       2348.12       2558.54       310.75 o                         
  -7   3  20       1655.79       1550.49       303.01 o                         
  -5   3  20       2699.88       2527.47       233.97 o                         
  -3   3  20       1319.73       1002.64       195.21 o                         
  -1   3  20        759.62        766.01       197.14 o                         
   1   3  20       1194.20        903.21       277.29 o                         
 -22   4  20        310.44        518.59       237.12 o                         
 -20   4  20        118.84        107.23       158.94 o                         
 -18   4  20        162.10        252.36       164.73 o                         
 -16   4  20        897.98        831.22       204.11 o                         
 -14   4  20        297.82          0.00       147.18 o                         
 -12   4  20        535.51        610.54       187.14 o                         
 -10   4  20       2093.01       1805.52       244.17 o                         
  -8   4  20        382.22        220.62       192.40 o                         
  -6   4  20        305.55        277.73       214.80 o                         
  -4   4  20        777.88        539.53       168.25 o                         
  -2   4  20        360.47        656.74       440.95 o                         
 -21   5  20       1641.16       1365.28       275.11 o                         
 -19   5  20       1774.35       2106.33       306.55 o                         
 -17   5  20       2189.07       1609.85       245.04 o                         
 -15   5  20       1223.27       1235.30       207.26 o                         
 -13   5  20       3626.26       3415.14       233.48 o                         
 -11   5  20       2628.52       2345.48       205.28 o                         
  -9   5  20       1312.28       1293.35       181.19 o                         
  -7   5  20       2917.08       2459.36       358.45 o                         
  -5   5  20       3403.87       4377.62       678.25 o                         
  -3   5  20       2887.87       3390.62       486.20 o                         
 -18   6  20          0.04        460.48       260.65 o                         
 -16   6  20          0.16        234.17       158.11 o                         
 -14   6  20          7.19        195.93       210.24 o                         
 -12   6  20         21.62        140.76       184.03 o                         
 -10   6  20        346.08        302.73       189.18 o                         
  -8   6  20         62.64        935.30       571.17 o                         
  -6   6  20          0.07          0.00       184.71 o                         
 -13   7  20       2005.17       1873.00       289.62 o                         
 -11   7  20       1359.99       1527.56       289.98 o                         
  -9   7  20       2180.41       2121.48       312.56 o                         
 -23   1  21       1999.74       2058.77       265.52 o                         
 -21   1  21       2531.73       2555.66       295.58 o                         
 -19   1  21       3158.74       3138.41       298.99 o                         
 -17   1  21       3914.93       3993.66       327.50 o                         
 -15   1  21       1965.10       1785.04       249.75 o                         
 -13   1  21       1759.47       1630.64       209.90 o                         
 -11   1  21       2428.44       2075.97       226.67 o                         
  -9   1  21       2912.51       2739.94       291.66 o                         
  -7   1  21       4895.84       5551.86       376.50 o                         
  -5   1  21       2345.93       2506.59       367.16 o                         
  -3   1  21       1508.30       1568.49       287.17 o                         
  -1   1  21       1825.45       2030.39       350.16 o                         
 -24   2  21        240.42          0.00       208.71 o                         
 -22   2  21          4.59          0.00       165.96 o                         
 -20   2  21       1146.79       1038.78       191.57 o                         
 -18   2  21        954.00        852.36       223.17 o                         
 -16   2  21          9.29          0.00       187.57 o                         
 -14   2  21        149.85        181.48       158.48 o                         
 -12   2  21        453.31        489.45       193.08 o                         
 -10   2  21       1231.66        912.73       214.34 o                         
  -8   2  21       2525.49       2618.42       249.70 o                         
  -6   2  21       1656.65       1566.35       261.78 o                         
  -4   2  21        888.98       1204.63       228.43 o                         
  -2   2  21        515.90        309.59       178.69 o                         
 -23   3  21        980.31       1049.19       232.35 o                         
 -21   3  21        104.54         59.22       162.37 o                         
 -19   3  21       1586.80       1435.13       212.61 o                         
 -17   3  21       1924.42       2109.65       230.72 o                         
 -15   3  21        321.76        227.90       160.68 o                         
 -13   3  21       1686.65       1569.07       216.42 o                         
 -11   3  21       2574.34       2504.57       256.35 o                         
  -9   3  21       1461.51       1555.65       319.82 o                         
  -7   3  21       2289.60       2833.38       284.66 o                         
  -5   3  21       2477.50       1715.23       285.57 o                         
  -3   3  21       1886.53       1680.86       271.25 o                         
  -1   3  21       1402.36       1858.47       399.87 o                         
 -22   4  21       1292.37       1286.22       280.85 o                         
 -20   4  21       2274.27       1593.06       224.67 o                         
 -18   4  21       2825.61       2312.51       241.11 o                         
 -16   4  21       3199.38       2922.39       262.41 o                         
 -14   4  21       2671.80       2257.53       241.76 o                         
 -12   4  21       2867.88       3001.94       293.89 o                         
 -10   4  21       1769.90       1435.08       240.76 o                         
  -8   4  21       3253.29       3307.65       382.74 o                         
  -6   4  21       2686.31       2228.32       236.39 o                         
  -4   4  21       1116.75       1195.23       289.39 o                         
 -19   5  21          7.17        377.22       225.49 o                         
 -17   5  21        247.46        539.18       229.12 o                         
 -15   5  21        246.83        294.22       158.12 o                         
 -13   5  21          4.15         39.54       155.79 o                         
 -11   5  21         38.27         98.66       154.05 o                         
  -9   5  21        148.04         56.19       193.14 o                         
  -7   5  21         45.03        226.06       222.85 o                         
  -5   5  21          1.02        638.63       354.22 o                         
 -16   6  21       2344.67       2554.28       263.03 o                         
 -14   6  21       2931.98       2689.54       529.51 o                         
 -12   6  21       1520.32       1617.21       279.91 o                         
 -10   6  21       1899.89       1684.70       288.87 o                         
  -8   6  21       2868.87       5903.86      2135.14 o                         
 -22   0  22       2984.89       2828.94       427.99 o                         
 -20   0  22       3997.69       4524.92       492.84 o                         
 -18   0  22       1723.50       2312.24       390.90 o                         
 -16   0  22       2293.85       2506.77       405.41 o                         
 -14   0  22       3126.13       3237.69       442.35 o                         
 -12   0  22       2009.32       1953.37       384.98 o                         
 -10   0  22       5195.66       5252.68       538.66 o                         
  -8   0  22       6389.15       6323.02       584.33 o                         
  -6   0  22       3643.05       3223.01       458.48 o                         
  -4   0  22       4307.12       4329.35       511.22 o                         
  -2   0  22       1533.29       1405.86       479.96 o                         
 -23   1  22         55.32         29.11       186.26 o                         
 -21   1  22        268.47        513.65       201.54 o                         
 -19   1  22        634.94        697.60       206.83 o                         
 -17   1  22        143.19        289.79       186.45 o                         
 -15   1  22        457.72        365.22       193.31 o                         
 -13   1  22        574.03        669.01       209.22 o                         
 -11   1  22        138.75        208.07       184.64 o                         
  -9   1  22        593.67        512.36       208.65 o                         
  -7   1  22        357.27        546.91       210.10 o                         
  -5   1  22          2.15          0.00       176.70 o                         
  -3   1  22         21.78        122.12       226.38 o                         
 -22   2  22        436.15        394.30       204.13 o                         
 -20   2  22       1824.51       1969.33       269.15 o                         
 -18   2  22       3339.40       3967.31       335.33 o                         
 -16   2  22        963.43       1032.40       228.45 o                         
 -14   2  22       2299.56       2402.79       285.66 o                         
 -12   2  22       2382.83       1913.93       234.12 o                         
 -10   2  22       1719.66       1614.50       226.29 o                         
  -8   2  22       3159.71       3100.22       334.46 o                         
  -6   2  22       1622.09       1648.93       297.08 o                         
  -4   2  22       2055.29       1746.09       249.37 o                         
 -21   3  22       2370.57       2736.35       344.13 o                         
 -19   3  22       1702.37       1617.39       219.68 o                         
 -17   3  22       1105.43       1307.11       207.93 o                         
 -15   3  22       1109.87        946.50       201.27 o                         
 -13   3  22        727.77        366.36       179.95 o                         
 -11   3  22       2148.28       2091.24       242.54 o                         
  -9   3  22       2447.57       2488.01       306.19 o                         
  -7   3  22       2204.12       2238.75       268.76 o                         
  -5   3  22        924.31        966.16       203.48 o                         
 -20   4  22        750.55        733.80       220.49 o                         
 -18   4  22       1130.27        973.98       207.55 o                         
 -16   4  22        747.97        706.89       309.55 o                         
 -14   4  22        170.10          0.00       267.09 o                         
 -12   4  22        654.84        714.83       227.94 o                         
 -10   4  22        813.57        903.70       195.46 o                         
  -8   4  22        415.00        489.58       175.49 o                         
  -6   4  22        180.87        523.69       242.44 o                         
 -17   5  22       1705.74       1774.77       297.68 o                         
 -15   5  22       2424.50       2624.30       271.97 o                         
 -13   5  22        981.20       1055.15       213.92 o                         
 -11   5  22       1763.28       1692.01       317.30 o                         
  -9   5  22       3495.81       3489.35       371.66 o                         
 -21   1  23       1708.43       2042.34       278.41 o                         
 -19   1  23       1620.39       1600.62       259.78 o                         
 -17   1  23       2090.68       2044.80       276.20 o                         
 -15   1  23       3094.99       2824.27       310.87 o                         
 -13   1  23       2194.08       2656.25       302.18 o                         
 -11   1  23       3377.78       3415.65       332.46 o                         
  -9   1  23       2747.88       2380.68       296.97 o                         
  -7   1  23       2639.03       2840.41       318.28 o                         
  -5   1  23       2235.53       2087.96       324.27 o                         
 -20   2  23        464.13        404.65       203.91 o                         
 -18   2  23        274.65        288.16       197.21 o                         
 -16   2  23        251.43        158.75       189.54 o                         
 -14   2  23        210.55        486.79       207.20 o                         
 -12   2  23        263.60        108.38       185.74 o                         
 -10   2  23        825.50        562.61       214.64 o                         
  -8   2  23        568.69        603.44       222.48 o                         
  -6   2  23        253.70        395.44       236.01 o                         
 -19   3  23       1358.37       1647.38       261.07 o                         
 -17   3  23        351.03        160.93       193.67 o                         
 -15   3  23        481.12        593.64       214.52 o                         
 -13   3  23        698.51        651.82       222.05 o                         
 -11   3  23       1367.48       1459.96       231.91 o                         
  -9   3  23        397.35        620.06       241.16 o                         
  -7   3  23        425.12        933.26       219.07 o                         
 -18   4  23       2047.59       1914.40       285.83 o                         
 -16   4  23       1560.63       1518.77       291.24 o                         
 -14   4  23        779.19        675.90       299.59 o                         
 -12   4  23       2486.73       1938.48       365.67 o                         
 -10   4  23       2465.37       2256.69       381.86 o                         
 -20   0  24       1881.76       1823.20       381.09 o                         
 -18   0  24       3660.38       3879.75       579.26 o                         
 -16   0  24       2605.40       1990.24       399.92 o                         
 -14   0  24       2257.55       2926.11       466.52 o                         
 -12   0  24       2251.67       2102.99       413.76 o                         
 -10   0  24       1708.19       1479.56       383.32 o                         
  -8   0  24       1887.13       2485.88       452.96 o                         
 -19   1  24         90.32        231.59       197.97 o                         
 -17   1  24          8.67          0.00       171.82 o                         
 -15   1  24        193.92         70.21       195.17 o                         
 -13   1  24        183.04        503.78       219.81 o                         
 -11   1  24        144.10          0.00       188.01 o                         
  -9   1  24        131.39          0.00       209.89 o                         
 -18   2  24        524.07        511.30       216.33 o                         
 -16   2  24       1158.43       1156.17       253.52 o                         
 -14   2  24       2286.69       1944.33       286.20 o                         
 -12   2  24       2333.35       1838.61       279.00 o                         
 -10   2  24       1156.88       1153.87       259.07 o                         
 -17   3  24       1163.83       1114.61       251.71 o                         
 -15   3  24        566.87        746.13       228.22 o                         
 -13   3  24       1598.98       1539.00       266.42 o                         
 -11   3  24       1139.44        886.96       266.42 o                         
 -15   1  25       2156.69       1914.70       301.09 o                         
 -13   1  25       1659.63       1284.29       264.94 o                         
                                                                                
